# Supplementary material for: Functionalization and Hydrogenation of Carbon Chains Derived from CO
Source: Angew Chem Int Ed Engl. 2022 Mar 16;61(20):e202202241. doi: 10.1002/anie.202202241 (PMC9311202; doi:10.1002/anie.202202241)
Supplement: Supplementary file 2 — Supporting Information [file ANIE-61-0-s003.xyz]

187
01_3.log
W       -3.303679   10.363418   10.738812
Al       -0.365660   13.595587   12.822872
Al       -0.269442    7.998011   14.132813
O       -1.074636    9.147832   13.093285
O       -1.476116   12.510109   11.978806
O        0.604880    9.048177   15.197905
O        0.438768   12.392947   13.800002
C       -4.865266    9.756223    9.597788
N        0.681900   14.573871   11.565428
N       -1.336059    6.771167   15.152473
C       -3.190504    8.493444   11.613189
N       -1.135834   15.080320   13.678128
N        0.723786    6.677843   13.181503
C       -2.120719    9.610813    9.239230
O       -5.768691    9.418343    8.954408
O       -3.228947   13.252413    9.339031
C       -3.260851   12.217578    9.847852
O       -3.161850    7.406516   11.999993
O       -5.586135   11.479256   12.697380
C       -1.666596   11.209272   12.064531
O       -1.556713    9.158067    8.336676
C        0.959097   12.379280   16.703011
H        1.782203   12.802040   16.132301
C       -1.972912    7.194946   16.383895
C       -0.833237   10.492665   13.048799
C        0.549892   13.519368    8.782457
H       -0.193985   14.148869    9.280781
C        0.398325   11.164660   16.298400
C       -1.446745   15.185060   15.088301
C        2.070464    6.932152   12.713412
C        1.019166   16.520312   10.070254
H        1.991819   16.083527    9.844201
H        1.150432   17.563117   10.369195
H        0.414165   16.513037    9.157610
C       -3.333982    7.550253   16.384923
C        2.390260   10.515954   14.811820
C       -2.605109   14.595318   15.614304
C        1.757404   13.360322    9.699511
C        0.101986   11.097048   13.866921
C       -2.905253   14.811165   16.961577
H       -3.797137   14.354986   17.383989
C        2.863981   12.645350    9.232623
H        2.821374   12.191209    8.245386
C        0.235392    5.446731   12.978611
C        1.836926   13.923259   10.986275
C       -2.492079   17.125012   13.415898
H       -3.428280   16.586241   13.595009
H       -2.668795   17.909895   12.679543
H       -2.205119   17.583500   14.365010
C        0.286576   15.775079   11.156900
C        4.641934   10.378592   15.704270
H        5.305457   10.345999   16.564992
C        3.266879   10.469020   15.899210
H        2.868077   10.491215   16.909998
C       -0.587478   15.956031   15.899324
H        0.221394    7.697111   10.973426
C       -0.877697    4.936391   13.651864
H       -1.180380    3.931265   13.387194
C        0.941875    4.511641   12.029617
H        1.067128    4.981227   11.051280
H        0.378791    3.585310   11.912293
H        1.944430    4.272140   12.395601
C        2.946410    5.939839   14.926354
H        1.871739    5.838841   15.110953
C       -1.205177    7.243251   17.566838
C        0.870695   10.415066   15.034474
C        2.926105   10.461422   13.525386
H        2.269107   10.502763   12.660670
C       -0.130539   12.178868    8.508053
H        0.546033   11.485118    7.996482
H       -1.010804   12.321933    7.872649
H       -0.458465   11.714686    9.441290
C        3.004658   13.823185   11.770647
C        0.484748   13.038865   17.831095
H        0.936726   13.979836   18.134501
C        2.300491    7.490807   11.445246
C       -1.445920   16.157008   12.921894
C        3.144037    6.559864   13.548699
C       -1.143060   11.304892   18.165569
H       -1.967826   10.868108   18.724119
C        4.299881   10.354170   13.326771
H        4.686670   10.299790   12.312500
C        3.623642    7.654787   11.025350
H        3.816279    8.076100   10.041194
C       -4.202893    7.513341   15.136981
H       -3.664048    6.983071   14.347531
C        0.707273   16.574816   15.381413
H        0.880569   16.205727   14.365193
C        4.080542   13.104049   11.253795
H        4.986066   13.000554   11.843215
C        4.159658   13.965348   14.057484
H        3.973314   12.904258   14.241536
H        4.112943   14.493385   15.015647
H        5.182680   14.078000   13.680407
C        0.271224    6.866718   17.589366
H        0.696236    7.153650   16.624509
C       -1.530718    5.510371   14.751894
C       -4.722570   11.075704   12.043906
C       -3.532764   13.725266   14.784314
H       -3.208006   13.766198   13.737698
C        0.939261   14.191908    7.457970
H        1.480003   15.131408    7.608767
H        0.042630   14.401926    6.865590
H        1.580844   13.536439    6.858968
C       -0.829392   16.440320   11.708093
H       -1.143663   17.343649   11.198597
C       -0.947448   16.168393   17.229308
H       -0.309679   16.780669   17.863281
C       -0.661919   10.643562   17.037509
H       -1.112574    9.706658   16.732078
C       -3.909152    7.971350   17.586518
H       -4.956401    8.262810   17.598482
C        4.689841    7.286783   11.829833
H        5.710943    7.419054   11.480919
C        3.452070   16.041662   12.830887
H        4.388993   16.129394   12.269065
H        3.571512   16.589767   13.771599
H        2.666163   16.538342   12.252986
C        0.457288    5.354301   17.768324
H       -0.008882    5.011913   18.699925
H        1.523357    5.101696   17.813361
H        0.019155    4.786724   16.940139
C        1.062239    7.638765   18.649247
H        0.877753    8.715101   18.568632
H        2.133558    7.466610   18.509215
H        0.814223    7.317073   19.667436
C       -2.475812    4.609978   15.510055
H       -2.330552    4.699487   16.589088
H       -2.330042    3.570713   15.213697
H       -3.512863    4.886104   15.298248
C       -1.835024    7.646602   18.744664
H       -1.263173    7.691446   19.666218
C       -2.099989   15.605993   17.760992
H       -2.363393   15.780024   18.801127
C        3.130177   14.563340   13.097759
H        2.161217   14.514767   13.609606
C        4.445048    6.751355   13.086199
H        5.281729    6.470381   13.721757
C       -4.986541   14.210873   14.830371
H       -5.407402   14.120677   15.837997
H       -5.601864   13.605140   14.158402
H       -5.075916   15.260058   14.526992
C        5.164714   10.313816   14.415341
H        6.237905   10.232295   14.261916
C       -0.569616   12.504812   18.567883
H       -0.940781   13.026448   19.446581
C        4.008705   12.505608   10.001447
H        4.855650   11.940940    9.619736
C       -3.433060   12.269345   15.249826
H       -2.418138   11.874427   15.131174
H       -4.119295   11.643715   14.676857
H       -3.692609   12.177307   16.311383
C        1.904592   16.146080   16.238018
C        3.520045    6.849560   16.017143
H        4.585776    7.045767   15.853238
H        3.415520    6.376815   17.000767
H        3.001283    7.812722   16.031333
C       -4.458033    8.931341   14.625637
H       -4.943254    9.543300   15.395205
H       -5.114875    8.908851   13.749850
H       -3.520402    9.418194   14.336507
C       -5.534366    6.786880   15.369392
H       -5.396870    5.799854   15.824446
H       -6.056389    6.654208   14.416348
H       -6.197490    7.360691   16.025994
C       -3.174032    8.014063   18.759859
H       -3.641594    8.333386   19.687894
C        3.557164    4.535050   15.011928
H        3.148135    3.863684   14.249371
H        3.350522    4.092357   15.992673
H        4.644893    4.562837   14.882815
C        0.626682   18.105018   15.306613
H       -0.166619   18.438930   14.630331
H        1.572515   18.518506   14.939224
H        0.431855   18.538937   16.293952
C        1.185815    7.909965   10.498182
C        1.246957    7.145570    9.167575
H        2.155132    7.397736    8.608075
H        0.387289    7.413634    8.545675
H        1.239950    6.059719    9.307835
C        1.245728    9.417054   10.226364
H        1.802751   16.489028   17.273533
H        2.832555   16.575064   15.844395
H        2.009537   15.056607   16.252166
H        2.250574    9.733748    9.921868
H        0.959584    9.996922   11.109219
H        0.558133    9.675982    9.421139
187
02_TS3_4.log
W       -3.156274   10.168494   11.603204
Al       -0.041476   13.695456   12.750103
Al       -0.132574    8.234071   14.365771
O       -1.114901    9.424642   13.527938
O       -1.126302   12.570885   11.914719
O        0.990846    9.246946   15.218046
O        0.655984   12.582964   13.928417
C       -4.822679    9.018715   11.427789
N        1.059412   14.562446   11.492453
N       -1.143756    6.926363   15.302180
C       -2.428903    7.391095   11.776038
N       -0.850312   15.210368   13.539313
N        0.894965    7.023788   13.307268
C       -2.465845    9.597258    9.758380
O       -5.800031    8.396408   11.352789
O       -4.531236   12.385322    9.907334
C       -4.033759   11.560309   10.572124
O       -2.590586    6.431424   11.184370
O       -4.262150   11.680823   14.198172
C       -1.398448   11.327086   12.231854
O       -2.155936    9.371095    8.666692
C       -1.760677    7.219767   16.580505
C       -0.639315   10.695290   13.296094
C       -1.922615   15.061644   14.507944
C        2.185360    7.468472   12.832243
C        2.015033   16.529205   10.348944
H        2.942101   15.979782   10.181174
H        2.245879   17.562681   10.611136
H        1.464507   16.531122    9.403309
C       -3.098282    7.661013   16.622637
C       -3.255544   14.982931   14.049115
C        1.067078   13.616268    9.219151
C        0.284638   11.311658   14.099729
C       -4.262459   14.987716   15.018652
H       -5.300368   14.933632   14.711952
C        1.755776   12.940504    8.208556
H        1.273520   12.792995    7.245318
C        0.518429    5.763793   13.091513
C        1.715733   13.789755   10.455645
C       -1.209178   17.641006   13.844328
H       -1.436629   17.484232   14.897682
H       -2.160957   17.797508   13.328158
H       -0.606585   18.544012   13.734631
C        1.164310   15.896522   11.421967
C       -1.593801   15.055454   15.881373
C       -0.583272    5.174420   13.730799
H       -0.813290    4.156132   13.440235
C        1.329704    4.856209   12.199566
H        1.999113    4.249444   12.818997
H        1.939065    5.404435   11.481418
H        0.664089    4.172856   11.666874
C       -1.007528    7.007207   17.752153
C        0.868176   10.643857   15.364792
C        2.998602   13.258896   10.707573
C        2.254342    8.284054   11.686403
C       -0.497344   16.463162   13.221074
C        3.339521    7.116559   13.557215
C        3.512074    8.731223   11.276007
H        3.590750    9.369220   10.400042
C        3.643825   12.606716    9.655291
H        4.636244   12.195918    9.807448
C       -1.269876    5.670793   14.846895
C       -3.885105   11.058160   13.299098
C        0.484236   16.775703   12.271144
H        0.675881   17.829972   12.115601
C       -2.648093   15.053148   16.796577
H       -2.437477   15.047791   17.860417
C       -3.698914    7.772674   17.879011
H       -4.731312    8.097733   17.951628
C        4.663862    8.385956   11.971899
H        5.632092    8.747104   11.634210
C       -2.123480    4.665820   15.588990
H       -1.538850    4.221678   16.400692
H       -2.426098    3.864913   14.911843
H       -3.009233    5.111669   16.037810
C       -1.662006    7.132043   18.978804
H       -1.112822    6.961966   19.899868
C       -3.967839   15.042190   16.371759
H       -4.773408   15.049447   17.101414
C        4.573447    7.585743   13.101032
H        5.476562    7.326187   13.649125
C        3.037622   12.458321    8.413725
H        3.563199   11.947439    7.610946
C       -3.000860    7.486003   19.043169
H       -3.495900    7.569920   20.007286
C        1.011437    8.643375   10.880359
H        0.166906    8.715976   11.574238
C        0.488537    6.692461   17.711013
H        0.911196    7.267647   16.878528
C       -3.876837    8.035691   15.359055
H       -3.175574    8.562158   14.697690
C        3.671446   13.370344   12.077248
H        2.911935   13.143021   12.838693
C       -0.347893   14.107622    8.930151
H       -0.716218   14.650263    9.808423
C       -0.146403   15.026193   16.386594
H        0.397662   14.325544   15.739636
C       -3.631319   14.833453   12.566509
H       -3.008324   14.025978   12.157709
C        3.301531    6.278744   14.830153
H        2.272306    5.941395   14.993824
C        3.706289    7.115149   16.051387
H        4.722963    7.509935   15.938572
H        3.029544    7.963646   16.191968
H        3.690198    6.495701   16.956142
C        4.188704    5.031792   14.720799
H        5.249544    5.301010   14.669839
H        4.054227    4.393097   15.600560
H        3.957436    4.439181   13.829603
C        1.132887    9.991907   10.169099
H        0.164693   10.282651    9.752528
H        1.463601   10.784058   10.849949
H        1.839702    9.951750    9.333048
C        0.679488    7.544679    9.859363
H        1.536846    7.358604    9.201412
H        0.410063    6.600036   10.341560
H       -0.164997    7.850929    9.233825
C        0.800247    5.206865   17.474566
H        1.875091    5.026087   17.593230
H        0.276762    4.579647   18.206505
H        0.526701    4.871865   16.470526
C        1.219814    7.153291   18.977086
H        1.003390    6.501468   19.831685
H        2.301179    7.119636   18.809555
H        0.948736    8.176773   19.249726
C       -5.036482    8.990905   15.656988
H       -4.710104    9.867562   16.224917
H       -5.475065    9.337358   14.717369
H       -5.835775    8.489306   16.214957
C       -4.437986    6.836179   14.579053
H       -3.660251    6.209387   14.137084
H       -5.062980    6.206774   15.224719
H       -5.066790    7.196115   13.757435
C       -3.388521   16.080689   11.701239
H       -3.778913   15.895926   10.695127
H       -3.924084   16.948648   12.106044
H       -2.332802   16.339053   11.590316
C       -5.092791   14.414273   12.367277
H       -5.256457   14.171342   11.315373
H       -5.354774   13.531595   12.956029
H       -5.779318   15.226845   12.635367
C       -0.040840   14.507123   17.826480
H        1.012950   14.382045   18.096258
H       -0.459105   15.226281   18.540284
H       -0.546000   13.546930   17.965422
C        0.580356   16.380160   16.325225
H        0.774898   16.723837   15.307483
H        0.010445   17.155109   16.852026
H        1.552823   16.291431   16.821392
C       -1.294729   12.924682    8.689801
H       -2.320149   13.278024    8.538762
H       -0.997860   12.356445    7.800372
H       -1.301928   12.250230    9.548483
C       -0.396849   15.065374    7.731703
H        0.269157   15.926506    7.849564
H       -0.112247   14.554548    6.805355
H       -1.415455   15.443248    7.597739
C        4.800855   12.354270   12.260897
H        5.649921   12.572365   11.601841
H        5.161997   12.402320   13.290089
H        4.464312   11.328716   12.075096
C        4.225973   14.772146   12.373754
H        4.937981   15.080312   11.598219
H        3.446645   15.533948   12.449742
H        4.757740   14.757637   13.330947
C       -0.090451   10.903866   16.547583
C       -1.396751   11.365069   16.383631
C        0.330276   10.540053   17.831845
C       -2.267516   11.450659   17.470888
H       -1.763264   11.660481   15.405009
C       -0.532068   10.629531   18.916390
H        1.346436   10.178121   17.971653
C       -1.840677   11.079318   18.739034
H       -3.277549   11.820436   17.309532
H       -0.186200   10.340605   19.906395
H       -2.518402   11.137967   19.586667
C        2.280606   11.192889   15.625584
C        3.376670   10.512007   15.097736
C        2.509564   12.341532   16.381386
C        4.673774   10.942751   15.361335
H        3.208984    9.625920   14.495260
C        3.803855   12.788987   16.627879
H        1.666487   12.875370   16.803904
C        4.895079   12.082490   16.128850
H        5.512907   10.382741   14.953337
H        3.958908   13.682440   17.228510
H        5.908129   12.417038   16.338567
185
03_4.log
W        8.544925    2.873334    7.443985
Al       11.083449    1.306542    4.838230
Al       11.301114    6.768475    6.284207
O       10.053469    2.552179    5.575473
O       10.088176    5.733964    7.070079
O       12.154580    2.280251    3.894006
C        9.841296    4.478770    6.782356
O       11.893833    5.667400    5.015832
C        7.586513    3.547647    9.022114
O        7.049275    3.976648    9.963891
N        9.938346   -0.079795    4.236156
C        7.604233    1.081170    7.367064
O        5.914394    4.133830    6.157834
N       10.794947    8.378867    5.446641
O       10.225553    1.627016    9.851775
N       12.270322    0.240168    5.884355
N       12.278980    7.545965    7.735024
C        9.728243    2.062839    8.897988
C       10.527225    3.858749    5.657201
O        7.089233    0.044270    7.257192
C       11.453596    4.411781    4.818615
C        9.266514   -0.123616    2.949493
C       12.646246   -1.613406    7.465136
H       13.671975   -1.723980    7.104422
H       12.224757   -2.598888    7.665334
H       12.691495   -1.057219    8.407030
C       12.834702    9.400660    9.272682
H       12.301875    9.125996   10.186706
H       12.865553   10.488980    9.209906
H       13.852087    9.014993    9.360170
C        9.697850   -1.086120    5.098132
C       13.428026    4.116604    3.202411
C       11.329095    9.743189    7.353867
H       11.243380   10.735835    7.777225
C       12.014771    3.645758    3.585467
C       13.654072    0.630013    6.089287
C       10.525012   -1.389716    6.187906
H       10.205503   -2.217655    6.808355
C       12.808421    3.213673    8.268388
H       13.738369    3.756327    8.461878
H       12.071985    3.524013    9.013302
H       12.445446    3.506636    7.278518
C       11.800001   -0.864495    6.468186
C       11.045091    3.799587    2.399846
C       12.124429    8.833294    8.067629
C       14.224476   -0.363151    3.793194
H       13.190444   -0.092950    3.560146
C        8.477775   -1.952209    4.912691
H        7.604803   -1.383528    5.253294
H        8.549241   -2.857170    5.517077
H        8.315431   -2.223844    3.868606
C       10.759658    9.552221    6.097884
C       14.600490    0.352136    5.081117
C        8.067099    0.572201    2.722595
C        9.990004    2.799825    0.458252
H        9.835540    1.927928   -0.172579
C        7.694070    6.373845    4.265913
H        7.384971    6.176312    3.232094
H        6.866839    6.099297    4.927021
H        8.535226    5.706273    4.484544
C       11.346822    8.813669    1.799750
H       12.162452    9.037899    1.116233
C        7.442696    0.431549    1.479810
H        6.511511    0.962399    1.298491
C       14.035223    1.306928    7.259950
C       10.390535    5.000077    2.118205
H       10.550147    5.870734    2.751174
C       13.048194    1.704696    8.339599
H       12.097008    1.203803    8.142835
C       10.529894    8.426218    4.025865
C       11.603692    8.733315    3.168404
C        7.975443   -0.368377    0.483632
H        7.463903   -0.473595   -0.469621
C        9.838874   -0.920136    1.933646
C       13.725769    4.712999    1.979285
H       12.927323    4.961012    1.286750
C       10.849498    2.710914    1.548580
H       11.376289    1.783656    1.750028
C       12.641269    6.336182    9.866029
C       14.444560    6.486727    8.196226
C        6.922280    3.677817    6.506854
C       15.290686    5.827344    9.088719
H       16.316810    5.620375    8.801892
C       14.479499    3.801588    4.069223
H       14.264674    3.310245    5.016122
C        9.172229   -1.032521    0.713508
H        9.593407   -1.660619   -0.067595
C        7.410777    1.480435    3.747709
H        8.006785    1.459073    4.664102
C       13.123855    6.754425    8.610462
C       10.136124   10.752278    5.433168
H       10.702081   11.039961    4.542205
H       10.105691   11.598340    6.120330
H        9.119829   10.521490    5.101481
C       13.526578    5.659648   10.709822
H       13.175460    5.320609   11.681034
C       16.317207    1.395972    6.444092
H       17.355317    1.688173    6.582418
C       11.137892   -1.692423    2.122315
H       11.608654   -1.344804    3.046410
C        9.534532    5.090692    1.022967
H        9.026768    6.029124    0.821889
C        8.070380    7.848267    4.452819
H        8.398466    7.977415    5.490451
C       14.839806    5.420336   10.338596
H       15.513842    4.906857   11.019463
C        9.229869    8.217436    3.539963
C       11.217922    6.586503   10.358874
H       10.725075    7.276002    9.664989
C        9.324611    3.991902    0.194860
H        8.646592    4.067106   -0.651434
C       13.523257   10.382173    3.265195
H       13.627751   10.461354    2.177581
H       14.508238   10.570181    3.706039
H       12.849094   11.180510    3.594340
C        5.992338    1.014284    4.099011
H        5.321494    1.087699    3.235242
H        5.577218    1.642014    4.894051
H        5.978225   -0.023552    4.447417
C       13.015967    8.995883    3.681054
H       12.994302    8.976911    4.776179
C       15.795885    4.061234    3.709810
H       16.599105    3.780080    4.386869
C       10.394929    5.292955   10.370023
H       10.292469    4.875962    9.367084
H        9.384797    5.484973   10.747177
H       10.857124    4.538373   11.018565
C       15.926131    0.731531    5.289427
H       16.666449    0.520360    4.524175
C       13.506000    1.308925    9.748158
H       14.362545    1.911085   10.072716
H       13.800696    0.255228    9.807342
H       12.691436    1.478672   10.458159
C       15.046522    4.986500    1.623346
H       15.257744    5.445965    0.660771
C       14.297437   -1.884099    3.985257
H       15.303344   -2.182280    4.303072
H       14.071907   -2.410242    3.051026
H       13.586028   -2.232756    4.742389
C       15.371850    1.688168    7.412615
H       15.666837    2.225227    8.311186
C        7.398435    2.926027    3.234089
H        8.414580    3.313220    3.115334
H        6.859321    3.575533    3.927502
H        6.900845    2.995410    2.259780
C       15.070352    0.083753    2.597259
H       15.085258    1.175601    2.514460
H       14.653177   -0.324327    1.672078
H       16.103709   -0.274556    2.667189
C       12.115359   -1.431817    0.970551
H       11.724500   -1.800340    0.016401
H       13.064378   -1.947865    1.149383
H       12.323670   -0.362187    0.856583
C       13.981641    7.898845    3.223808
H       13.657105    6.914649    3.573606
H       14.991793    8.089713    3.606310
H       14.045813    7.856720    2.130501
C       16.086283    4.658477    2.483453
H       17.117225    4.854577    2.199491
C       11.191217    7.215192   11.760768
H       11.502462    6.493154   12.523255
H       10.171255    7.524897   12.008606
H       11.845934    8.088170   11.854358
C        9.019528    8.336705    2.164647
H        8.017852    8.190667    1.766647
C       10.064938    8.627887    1.299258
H        9.881395    8.707316    0.230860
C       15.306488    8.419523    6.789758
H       14.438647    9.062508    6.962256
H       15.723460    8.685300    5.811703
H       16.061557    8.652920    7.549844
C       10.880199   -3.196693    2.279553
H       10.241369   -3.409190    3.142821
H       11.824400   -3.734470    2.421515
H       10.388801   -3.605661    1.389165
C        6.846393    8.746268    4.238923
H        6.406402    8.597499    3.246846
H        7.093205    9.809437    4.336507
H        6.074483    8.507528    4.976984
C       16.165285    6.111828    6.357248
H       17.069182    6.373377    6.920202
H       16.359742    6.318725    5.300674
H       15.991009    5.035639    6.459111
C       14.956895    6.924345    6.826258
H       14.156944    6.741074    6.095105
187
04_TS1.log
W        8.188941    3.171387    7.788275
Al       11.142636    1.161125    4.743859
Al       11.324612    6.603999    6.275668
O       10.086126    2.363724    5.462400
O       10.098608    5.554850    7.011049
O       12.221081    2.145046    3.819656
C        9.779220    4.311988    6.719008
O       11.910058    5.491637    5.018916
C        7.651259    4.647050    8.930563
O        7.335905    5.550399    9.600721
N       10.041898   -0.253707    4.113808
C        6.778512    1.972651    8.609294
O        5.715927    4.128096    6.006256
N       10.792090    8.211848    5.438479
O        9.987199    2.088216   10.206459
N       12.310125    0.094856    5.815121
N       12.351487    7.407238    7.690372
C        9.405705    2.487502    9.287879
C       10.500070    3.664753    5.625422
O        5.962497    1.296689    9.084127
C       11.449973    4.246739    4.814238
C        9.369012   -0.263890    2.828865
C       12.730513   -1.776646    7.359572
H       13.766841   -1.850928    7.020635
H       12.338182   -2.777114    7.544540
H       12.739275   -1.224679    8.304463
C       12.972522    9.305973    9.157670
H       12.457627    9.108752   10.101813
H       13.038734   10.387042    9.028683
H       13.978328    8.891486    9.238890
C        9.834725   -1.312061    4.917121
C       13.417617    4.024799    3.152973
C       11.361210    9.590945    7.323698
H       11.279066   10.585573    7.743255
C       12.022582    3.514640    3.556988
C       13.661124    0.542178    6.090709
C       10.648471   -1.633681    6.008597
H       10.359830   -2.506740    6.580363
C       12.708447    3.148625    8.263813
H       13.629545    3.647841    8.577285
H       11.910009    3.456449    8.942226
H       12.462745    3.494091    7.255519
C       11.881220   -1.047765    6.350566
C       11.033930    3.672367    2.386949
C       12.202338    8.700876    8.007196
C       14.366438   -0.405066    3.812197
H       13.348123   -0.126830    3.523349
C        8.667492   -2.227746    4.643808
H        7.735570   -1.658986    4.726302
H        8.643702   -3.050177    5.359249
H        8.700343   -2.634188    3.630407
C       10.755144    9.386265    6.087584
C       14.665711    0.294617    5.131202
C        8.144589    0.399835    2.639863
C        9.996740    2.702552    0.420065
H        9.862915    1.845487   -0.235184
C        7.654661    6.241272    4.224089
H        7.364584    6.063160    3.181296
H        6.805533    5.979397    4.860444
H        8.476418    5.554214    4.455035
C       11.333273    8.678155    1.793794
H       12.148462    8.908246    1.111632
C        7.515154    0.282980    1.397450
H        6.564489    0.787074    1.241468
C       13.948461    1.238650    7.275687
C       10.351455    4.864536    2.138725
H       10.494513    5.722054    2.792775
C       12.889263    1.628528    8.293529
H       11.935970    1.167170    8.009636
C       10.520737    8.266723    4.018468
C       11.592787    8.580450    3.160788
C        8.071860   -0.456347    0.366794
H        7.557348   -0.542200   -0.586810
C        9.968183   -0.992556    1.778962
C       13.682567    4.621575    1.922572
H       12.866181    4.868579    1.251038
C       10.860153    2.604170    1.506409
H       11.409330    1.685455    1.682427
C       12.831033    6.283736    9.841888
C       14.536499    6.339816    8.069734
C        6.671910    3.783879    6.561977
C       15.408654    5.666432    8.926969
H       16.412227    5.426731    8.591331
C       14.493180    3.712765    3.991193
H       14.303961    3.221250    4.943497
C        9.297876   -1.079082    0.558734
H        9.740743   -1.652352   -0.252686
C        7.481429    1.260033    3.704094
H        8.094355    1.227106    4.607238
C       13.243463    6.641403    8.543285
C       10.095664   10.576578    5.439729
H       10.623090   10.865644    4.526076
H       10.081893   11.425669    6.123683
H        9.069736   10.333238    5.150012
C       13.739942    5.597186   10.650898
H       13.437596    5.300899   11.651812
C       16.270907    1.384348    6.589887
H       17.290984    1.705026    6.786786
C       11.307346   -1.706012    1.926328
H       11.728871   -1.444520    2.901716
C        9.489810    4.965140    1.048868
H        8.960914    5.897089    0.874211
C        8.055225    7.704710    4.440620
H        8.385629    7.807143    5.480535
C       15.016958    5.295007   10.207031
H       15.711709    4.770806   10.858339
C        9.218303    8.073192    3.532841
C       11.456164    6.609550   10.416937
H       10.959534    7.330413    9.759497
C        9.302828    3.885246    0.190961
H        8.621598    3.968421   -0.652031
C       13.483464   10.255237    3.307126
H       13.567367   10.382168    2.222183
H       14.472458   10.441409    3.739944
H       12.801802   11.026737    3.681639
C        6.076946    0.762066    4.066656
H        5.388797    0.843595    3.217491
H        5.666105    1.366270    4.882608
H        6.079315   -0.284746    4.390239
C       13.005725    8.843838    3.670785
H       12.995373    8.780244    4.764058
C       15.799138    3.968508    3.593832
H       16.621354    3.686707    4.247508
C       10.571306    5.362815   10.454717
H       10.388772    4.990024    9.444674
H        9.598186    5.596586   10.897331
H       11.037927    4.565905   11.046043
C       15.965880    0.710963    5.413367
H       16.753881    0.525232    4.690145
C       13.235258    1.175172    9.717799
H       14.104325    1.720353   10.103673
H       13.467630    0.106092    9.772421
H       12.392174    1.378432   10.384466
C       14.993198    4.894383    1.529606
H       15.177275    5.353667    0.561374
C       14.424769   -1.930753    3.966931
H       15.409682   -2.243850    4.332884
H       14.253423   -2.424857    3.003369
H       13.668233   -2.302024    4.666869
C       15.264744    1.655520    7.501782
H       15.494898    2.208273    8.409897
C        7.434312    2.721473    3.241768
H        8.441305    3.121749    3.097962
H        6.920125    3.339607    3.981791
H        6.895083    2.820780    2.292298
C       15.280400    0.059927    2.674719
H       15.297935    1.152458    2.605331
H       14.917856   -0.336755    1.721707
H       16.308409   -0.299153    2.800463
C       12.302122   -1.251194    0.851813
H       11.942862   -1.487980   -0.155405
H       13.263039   -1.760749    0.982848
H       12.481372   -0.171492    0.898910
C       13.984684    7.783587    3.160658
H       13.687113    6.783387    3.487480
H       14.998091    7.983779    3.528759
H       14.028635    7.774744    2.065663
C       16.056510    4.563513    2.358678
H       17.079521    4.755773    2.044962
C       11.541848    7.227808   11.820281
H       11.842275    6.482889   12.564806
H       10.558041    7.602102   12.119659
H       12.257693    8.054973   11.879798
C        9.005274    8.211113    2.159587
H        8.001033    8.078043    1.763390
C       10.049509    8.505276    1.294173
H        9.863263    8.598649    0.227406
C       15.337538    8.277136    6.644292
H       14.464823    8.911529    6.822012
H       15.745239    8.546813    5.663685
H       16.095640    8.519046    7.398703
C       11.145813   -3.231386    1.891820
H       10.492062   -3.588993    2.693724
H       12.118681   -3.720892    2.012524
H       10.719219   -3.562346    0.938070
C        6.843389    8.623493    4.243523
H        6.395940    8.491148    3.252376
H        7.104415    9.682299    4.350051
H        6.072568    8.387864    4.983671
C       16.220154    5.987640    6.192062
H       17.128829    6.267738    6.738304
H       16.390072    6.198851    5.132423
H       16.069268    4.908508    6.296893
C       15.006636    6.777027    6.684962
H       14.193214    6.581142    5.972226
H        8.385686    0.614801    7.106122
H        8.888638    0.878254    6.614252
187
05_Int1.log
W       -2.667586   -0.415828   -2.680474
Al        0.102800    2.866494   -0.463937
Al        0.247871   -2.748646    0.782342
O       -0.563675   -1.587480   -0.237865
O       -0.982023    1.778981   -1.334974
O        1.129482   -1.702565    1.848113
O        0.918417    1.664027    0.505223
C       -4.036883   -1.104442   -4.005058
N        1.161262    3.880530   -1.684736
N       -0.809397   -3.987825    1.785470
C       -4.161472    0.226473   -1.523364
N       -0.704793    4.327756    0.397880
N        1.255775   -4.057562   -0.181930
C       -2.608823   -2.283634   -1.812087
O       -4.831790   -1.488320   -4.758340
O       -5.046319    0.615075   -0.877200
O       -2.663471    2.454163   -4.105557
O       -2.618066   -3.365603   -1.404533
C        1.500395    1.578802    3.432965
H        2.354515    1.991436    2.901778
C       -1.451901   -3.560115    3.011125
C       -0.327525   -0.240618   -0.276598
C        1.099484    2.850727   -4.478664
H        0.320076    3.432676   -3.976752
C        0.910348    0.399055    2.972823
C       -1.060779    4.384692    1.799817
C        2.577240   -3.762630   -0.692592
C        1.499155    5.857902   -3.140484
H        2.485216    5.444064   -3.350908
H        1.602869    6.899355   -2.826742
H        0.913736    5.849923   -4.065787
C       -2.812622   -3.205992    3.005051
C        2.893380   -0.215456    1.440832
C       -2.228188    3.763284    2.266186
C        2.300614    2.723466   -3.549041
C        0.596882    0.362870    0.549837
C       -2.567070    3.917738    3.612525
H       -3.466100    3.436424    3.989692
C        3.437144    2.054723   -4.013056
H        3.425146    1.620188   -5.009994
C        0.827305   -5.317916   -0.327767
C        2.341171    3.265229   -2.251422
C       -2.079953    6.359940    0.149058
H       -3.017768    5.809602    0.278129
H       -2.237903    7.168105   -0.566008
H       -1.828143    6.786846    1.122418
C        0.757458    5.085090   -2.079198
C        5.169067   -0.343392    2.270644
H        5.855997   -0.382886    3.112542
C        3.798871   -0.272408    2.503497
H        3.426400   -0.274558    3.524504
C       -0.234809    5.134163    2.663155
H        0.795420   -2.216905   -2.054457
C       -0.286721   -5.842470    0.335342
H       -0.545232   -6.867199    0.099407
C        1.611161   -6.298699   -1.168366
H        2.089863   -5.827740   -2.026968
H        0.954686   -7.100438   -1.511718
H        2.401258   -6.748847   -0.557896
C        3.578886   -4.814259    1.435626
H        2.529239   -5.073561    1.614520
C       -0.684839   -3.508278    4.193824
C        1.380888   -0.330395    1.696924
C        3.394051   -0.247837    0.138764
H        2.708494   -0.211528   -0.706715
C        0.491061    1.483444   -4.789211
H        1.206680    0.845199   -5.319861
H       -0.398638    1.595926   -5.416981
H        0.193657    0.978542   -3.866557
C        3.498084    3.182168   -1.449420
C        1.012709    2.220891    4.566453
H        1.490184    3.133024    4.915639
C        2.722520   -3.127023   -1.942035
C       -1.012589    5.414265   -0.341693
C        3.694573   -4.163850    0.062199
C       -0.693047    0.545398    4.787471
H       -1.555273    0.127047    5.301429
C        4.763233   -0.334689   -0.097699
H        5.124301   -0.368936   -1.122082
C        4.017383   -2.945618   -2.432063
H        4.164390   -2.470280   -3.396225
C       -3.674156   -3.253089    1.751912
H       -3.130311   -3.791438    0.971012
C        1.056399    5.803049    2.200973
H        1.255289    5.489419    1.170702
C        4.605575    2.510877   -1.964090
H        5.503478    2.421216   -1.360982
C        4.595583    3.274662    0.864892
H        4.429543    2.202842    1.002619
H        4.510950    3.763666    1.841080
H        5.625372    3.425191    0.520900
C        0.790183   -3.890638    4.218738
H        1.206486   -3.662164    3.235082
C       -0.976816   -5.258796    1.404600
C       -2.651311    1.417652   -3.593367
C       -3.120218    2.923257    1.369369
H       -2.760612    3.009734    0.337471
C        1.471836    3.565504   -5.785631
H        1.966770    4.525631   -5.611175
H        0.573103    3.745420   -6.384629
H        2.150471    2.951974   -6.388436
C       -0.374483    5.727964   -1.537872
H       -0.687832    6.638302   -2.035211
C       -0.630970    5.281709    3.991623
H       -0.018102    5.873250    4.668480
C       -0.197684   -0.099821    3.657174
H       -0.677286   -1.006667    3.306598
C       -3.389414   -2.779408    4.204076
H       -4.436749   -2.488099    4.213578
C        5.131092   -3.350892   -1.708192
H        6.128231   -3.195307   -2.112413
C        3.876201    5.376901   -0.313824
H        4.824883    5.500498   -0.848589
H        3.960150    5.898580    0.645576
H        3.094404    5.874475   -0.896797
C        0.973386   -5.392536    4.472289
H        0.527300   -5.685132    5.430285
H        2.039511   -5.647406    4.505167
H        0.513148   -5.998585    3.684237
C        1.596354   -3.066254    5.226000
H        1.419999   -1.995231    5.083184
H        2.665316   -3.256931    5.089107
H        1.352602   -3.325495    6.262760
C       -1.929122   -6.155512    2.157661
H       -1.796804   -6.059374    3.237823
H       -1.780849   -7.196687    1.869341
H       -2.963389   -5.878985    1.932561
C       -1.316042   -3.099889    5.368858
H       -0.745644   -3.051609    6.291472
C       -1.789636    4.682553    4.467296
H       -2.081019    4.806711    5.507151
C        3.577553    3.885446   -0.099284
H        2.598319    3.803015    0.387657
C        4.967249   -3.938190   -0.465147
H        5.841943   -4.232689    0.109605
C       -4.580078    3.391413    1.381974
H       -5.035193    3.259301    2.370056
H       -5.161072    2.801741    0.666087
H       -4.673002    4.449832    1.113394
C        5.657355   -0.379138    0.967095
H        6.726964   -0.443712    0.783388
C       -0.085750    1.706717    5.249667
H       -0.467412    2.215118    6.131537
C        4.574858    1.938695   -3.229992
H        5.446762    1.412102   -3.609859
C       -3.026993    1.449047    1.770937
H       -2.001552    1.070771    1.694999
H       -3.669169    0.848349    1.125036
H       -3.349982    1.302627    2.809147
C        2.249023    5.358181    3.055220
C        4.000976   -3.822184    2.525064
H        5.027992   -3.475463    2.360885
H        3.958018   -4.299118    3.511786
H        3.349488   -2.943102    2.528525
C       -3.922917   -1.839827    1.224877
H       -4.412722   -1.220477    1.985393
H       -4.571058   -1.864926    0.342871
H       -2.982033   -1.358364    0.938393
C       -5.006628   -3.977262    1.983979
H       -4.871117   -4.962503    2.443970
H       -5.525742   -4.113505    1.029940
H       -5.671235   -3.399565    2.635719
C       -2.655314   -2.732055    5.378573
H       -3.124784   -2.408443    6.304224
C        4.395912   -6.108088    1.544035
H        4.161251   -6.815624    0.741589
H        4.191147   -6.600782    2.500579
H        5.472349   -5.908865    1.503783
C        0.943116    7.333151    2.202160
H        0.150198    7.684417    1.534315
H        1.883819    7.784840    1.868094
H        0.727546    7.712046    3.207648
C        1.516942   -2.658689   -2.754381
C        0.797344   -3.809060   -3.474700
H        1.489875   -4.360648   -4.122497
H       -0.005074   -3.409744   -4.105325
H        0.334755   -4.511637   -2.777855
C        1.888922   -1.585702   -3.779362
H        2.118477    5.638930    4.106242
H        3.171728    5.833542    2.704578
H        2.381741    4.272965    3.009382
H        2.523068   -1.989602   -4.577620
H        2.409495   -0.734119   -3.324849
H        0.984784   -1.208438   -4.261410
H       -1.522983   -1.107216   -4.071589
C       -1.152873    0.474024   -1.268378
H       -0.983881   -0.899350   -3.485634
187
06_TS2.log
W       -2.630041   -0.439863   -2.708578
Al        0.097100    2.861611   -0.454304
Al        0.230665   -2.753226    0.799462
O       -0.629960   -1.578302   -0.164051
O       -1.034649    1.777946   -1.279732
O        1.137599   -1.708908    1.849988
O        0.923978    1.653482    0.497533
C       -4.123290   -1.113587   -3.925967
N        1.138730    3.859077   -1.703161
N       -0.825139   -4.003899    1.785579
C       -4.111788    0.305000   -1.470139
N       -0.699429    4.322896    0.416209
N        1.239640   -4.051141   -0.174556
C       -2.485153   -2.324011   -1.884696
O       -4.952709   -1.504094   -4.629942
O       -4.952718    0.754403   -0.819595
O       -2.479672    2.369262   -4.235425
O       -2.425512   -3.417409   -1.515870
C        1.469207    1.600004    3.413466
H        2.297922    2.031864    2.857747
C       -1.488277   -3.577762    2.998638
C       -0.365008   -0.241220   -0.231483
C        1.126780    2.837851   -4.521024
H        0.319161    3.384944   -4.023078
C        0.910335    0.392780    2.984650
C       -1.034566    4.399297    1.822917
C        2.552123   -3.738676   -0.697592
C        1.456167    5.840098   -3.157657
H        2.444455    5.433728   -3.371714
H        1.552487    6.882064   -2.843294
H        0.866996    5.827060   -4.080370
C       -2.847888   -3.221136    2.967462
C        2.890157   -0.205352    1.447527
C       -2.190461    3.779048    2.319738
C        2.307403    2.713251   -3.564591
C        0.586618    0.359155    0.566329
C       -2.512521    3.958790    3.667183
H       -3.402509    3.478390    4.066218
C        3.455772    2.054775   -4.015277
H        3.458118    1.621943   -5.012750
C        0.826518   -5.315345   -0.323274
C        2.328739    3.253531   -2.265305
C       -2.089888    6.344888    0.158659
H       -3.022191    5.791052    0.310214
H       -2.263824    7.141390   -0.565707
H       -1.825927    6.787993    1.121530
C        0.725906    5.060838   -2.094306
C        5.168150   -0.290046    2.275300
H        5.856872   -0.308276    3.116446
C        3.797362   -0.233956    2.509480
H        3.426555   -0.225361    3.530998
C       -0.202856    5.170112    2.662207
H        0.740923   -2.199775   -2.041777
C       -0.281359   -5.854706    0.339520
H       -0.528777   -6.881754    0.102030
C        1.621433   -6.283803   -1.167171
H        2.076326   -5.806765   -2.035330
H        0.979381   -7.102772   -1.496536
H        2.430705   -6.710355   -0.564766
C        3.582282   -4.776051    1.422790
H        2.539614   -5.063479    1.600238
C       -0.740297   -3.527350    4.193761
C        1.379551   -0.334600    1.706813
C        3.388459   -0.249386    0.144884
H        2.701954   -0.236155   -0.700512
C        0.564883    1.467734   -4.900694
H        1.319836    0.858729   -5.410805
H       -0.290243    1.581657   -5.573877
H        0.224495    0.921985   -4.017973
C        3.480678    3.182765   -1.453875
C        0.982402    2.244179    4.545757
H        1.433525    3.178822    4.869359
C        2.672766   -3.105582   -1.950540
C       -1.023886    5.398720   -0.334568
C        3.680761   -4.123896    0.048294
C       -0.657146    0.513179    4.832130
H       -1.492547    0.072920    5.371660
C        4.758280   -0.318984   -0.092458
H        5.117887   -0.361939   -1.116887
C        3.960207   -2.908421   -2.454351
H        4.089057   -2.433988   -3.421646
C       -3.687480   -3.276070    1.698883
H       -3.122244   -3.805293    0.926109
C        1.082522    5.831862    2.175382
H        1.277354    5.490855    1.153259
C        4.598955    2.520685   -1.956245
H        5.491865    2.440626   -1.344622
C        4.561626    3.292613    0.867303
H        4.391901    2.222475    1.013010
H        4.472848    3.790280    1.838583
H        5.593857    3.437298    0.528607
C        0.735287   -3.908942    4.236075
H        1.168600   -3.652011    3.266422
C       -0.983417   -5.275938    1.401325
C       -2.537048    1.358516   -3.677266
C       -3.095112    2.916281    1.457460
H       -2.749569    2.975427    0.418848
C        1.521078    3.600881   -5.795242
H        2.000160    4.561230   -5.583270
H        0.634329    3.786474   -6.410196
H        2.221156    3.012778   -6.398930
C       -0.405931    5.699709   -1.543405
H       -0.731909    6.602416   -2.046539
C       -0.583743    5.344216    3.992005
H        0.033376    5.954512    4.647860
C       -0.163435   -0.133198    3.701293
H       -0.617118   -1.061790    3.375257
C       -3.444189   -2.792121    4.155963
H       -4.491097   -2.498807    4.148162
C        5.086352   -3.297529   -1.740398
H        6.077207   -3.130629   -2.155700
C        3.855174    5.385210   -0.338298
H        4.806154    5.499144   -0.870988
H        3.937404    5.918299    0.614843
H        3.077605    5.878361   -0.930833
C        0.920905   -5.416622    4.451169
H        0.458677   -5.737492    5.392354
H        1.987942   -5.665332    4.497641
H        0.480937   -6.004090    3.638341
C        1.524989   -3.114843    5.279844
H        1.352909   -2.039491    5.168329
H        2.595784   -3.302692    5.152132
H        1.265795   -3.406087    6.304451
C       -1.942799   -6.175995    2.141511
H       -1.836776   -6.070735    3.223601
H       -1.777734   -7.217777    1.864561
H       -2.974196   -5.912229    1.889429
C       -1.390765   -3.116659    5.357548
H       -0.836615   -3.068408    6.290087
C       -1.731613    4.747906    4.495781
H       -2.011192    4.892657    5.536176
C        3.551209    3.896878   -0.109019
H        2.569174    3.822482    0.373469
C        4.944596   -3.883088   -0.493237
H        5.829647   -4.164107    0.072344
C       -4.552739    3.392119    1.480784
H       -4.994504    3.281525    2.477433
H       -5.148578    2.795042    0.783835
H       -4.643219    4.445822    1.194016
C        5.654567   -0.336469    0.971517
H        6.724697   -0.388249    0.786727
C       -0.083273    1.703811    5.260734
H       -0.464292    2.214187    6.141760
C        4.585833    1.946818   -3.221293
H        5.465515    1.426857   -3.592174
C       -2.998596    1.453506    1.900747
H       -1.976322    1.069466    1.814611
H       -3.655841    0.831966    1.290206
H       -3.299098    1.338879    2.949291
C        2.278955    5.413601    3.038092
C        3.974408   -3.775064    2.515626
H        4.992705   -3.401354    2.355999
H        3.939720   -4.255258    3.501495
H        3.299703   -2.913704    2.518558
C       -3.949723   -1.867178    1.165834
H       -4.476026   -1.259452    1.911610
H       -4.569548   -1.909354    0.263836
H       -3.010128   -1.368935    0.906432
C       -5.013462   -4.018790    1.909966
H       -4.871837   -5.003047    2.369737
H       -5.518420   -4.159743    0.948964
H       -5.693502   -3.451145    2.554689
C       -2.729496   -2.745395    5.342747
H       -3.214252   -2.419922    6.259835
C        4.432274   -6.048373    1.531303
H        4.217508   -6.760270    0.727013
H        4.238249   -6.547696    2.486669
H        5.503324   -5.821488    1.494004
C        0.964400    7.361000    2.135109
H        0.170009    7.691283    1.458369
H        1.903374    7.806206    1.787775
H        0.748628    7.766616    3.130086
C        1.450352   -2.653031   -2.746369
C        0.712115   -3.809391   -3.437573
H        1.387515   -4.365496   -4.099914
H       -0.104797   -3.406427   -4.046199
H        0.265073   -4.507147   -2.725896
C        1.791501   -1.594428   -3.795409
H        2.152796    5.726305    4.080461
H        3.200463    5.877698    2.670238
H        2.412602    4.327390    3.025358
H        2.407799   -2.007877   -4.603341
H        2.320129   -0.734286   -3.366132
H        0.866683   -1.232182   -4.248907
H       -1.963363   -1.151754   -4.172406
C       -1.190798    0.478160   -1.213220
H       -0.987138   -0.719304   -3.237180
187
07_Int2.log
W       -2.606099   -0.455622   -2.711494
Al        0.094743    2.852065   -0.448272
Al        0.238114   -2.762373    0.808637
O       -0.636672   -1.585939   -0.141005
O       -1.049046    1.766886   -1.259893
O        1.145028   -1.716367    1.857910
O        0.924347    1.644422    0.502138
C       -4.198313   -1.167786   -3.779983
N        1.129143    3.843838   -1.708929
N       -0.821256   -4.015279    1.785019
C       -4.037217    0.372979   -1.469837
N       -0.696410    4.313425    0.426600
N        1.250491   -4.054789   -0.167615
C       -2.412810   -2.343310   -1.900357
O       -5.073703   -1.595980   -4.399378
O       -4.846872    0.885796   -0.827121
O       -2.460766    2.313281   -4.303466
O       -2.333767   -3.439775   -1.546659
C        1.464672    1.598322    3.416728
H        2.286410    2.035629    2.854908
C       -1.492205   -3.590815    2.993921
C       -0.370668   -0.250620   -0.211831
C        1.134215    2.836709   -4.541228
H        0.317745    3.371448   -4.043806
C        0.914342    0.384516    2.995210
C       -1.020834    4.397069    1.835858
C        2.563738   -3.739332   -0.687606
C        1.440415    5.829505   -3.158418
H        2.429362    5.425914   -3.374450
H        1.534652    6.870754   -2.841090
H        0.850183    5.817503   -4.080390
C       -2.850299   -3.229420    2.953692
C        2.892968   -0.207755    1.455183
C       -2.174065    3.782112    2.345450
C        2.305623    2.705433   -3.573984
C        0.586331    0.351407    0.578210
C       -2.486205    3.971000    3.694068
H       -3.374008    3.494417    4.102344
C        3.456401    2.048740   -4.021543
H        3.462540    1.618882   -5.020174
C        0.839484   -5.318980   -0.321143
C        2.321393    3.241599   -2.272456
C       -2.090679    6.333348    0.169648
H       -3.021578    5.779320    0.328780
H       -2.269674    7.127052   -0.556556
H       -1.821175    6.780285    1.129223
C        0.713800    5.045832   -2.096152
C        5.171994   -0.283276    2.280492
H        5.861809   -0.296780    3.120823
C        3.801338   -0.229912    2.516195
H        3.431723   -0.218571    3.538096
C       -0.182628    5.172130    2.665025
H        0.751651   -2.203344   -2.030032
C       -0.269872   -5.861911    0.336922
H       -0.515467   -6.888420    0.095303
C        1.638433   -6.283799   -1.165256
H        2.091406   -5.804112   -2.032975
H        0.999805   -7.105104   -1.495379
H        2.449435   -6.707259   -0.562956
C        3.590200   -4.776341    1.434557
H        2.547792   -5.067070    1.608313
C       -0.752151   -3.545190    4.194240
C        1.383248   -0.341316    1.716509
C        3.389549   -0.254871    0.152006
H        2.702158   -0.246773   -0.692775
C        0.585243    1.470603   -4.954074
H        1.351239    0.873940   -5.462430
H       -0.257866    1.593584   -5.640653
H        0.230221    0.905241   -4.090207
C        3.472224    3.171500   -1.458800
C        0.978194    2.241911    4.549404
H        1.422151    3.182012    4.867013
C        2.685415   -3.104976   -1.939722
C       -1.026850    5.386292   -0.326626
C        3.691235   -4.124146    0.060166
C       -0.643000    0.496158    4.851557
H       -1.470932    0.049718    5.397556
C        4.759241   -0.321230   -0.086713
H        5.117652   -0.366737   -1.111406
C        3.973383   -2.907994   -2.442218
H        4.102363   -2.432910   -3.409257
C       -3.680320   -3.275930    1.678245
H       -3.108069   -3.798788    0.906051
C        1.101314    5.827810    2.166891
H        1.293756    5.473505    1.148953
C        4.592448    2.510896   -1.958551
H        5.483763    2.431451   -1.344621
C        4.554755    3.287807    0.861653
H        4.386203    2.217980    1.010399
H        4.466663    3.788002    1.831611
H        5.586474    3.432593    0.521552
C        0.723007   -3.928250    4.243733
H        1.163334   -3.661936    3.279604
C       -0.978086   -5.286198    1.395807
C       -2.519314    1.318125   -3.719140
C       -3.090260    2.918141    1.496740
H       -2.754347    2.969499    0.454503
C        1.540508    3.621533   -5.798992
H        2.017346    4.578626   -5.568839
H        0.659730    3.815654   -6.419901
H        2.246617    3.042506   -6.404431
C       -0.417143    5.683252   -1.540319
H       -0.746971    6.584365   -2.043824
C       -0.554668    5.356648    3.995931
H        0.067222    5.971310    4.643049
C       -0.149850   -0.149450    3.719962
H       -0.596190   -1.083513    3.399613
C       -3.453947   -2.802864    4.139372
H       -4.499904   -2.506318    4.125135
C        5.098646   -3.297691   -1.727156
H        6.090038   -3.131091   -2.141365
C        3.846293    5.376194   -0.349708
H        4.795392    5.488017   -0.886141
H        3.932333    5.912140    0.601429
H        3.066976    5.868082   -0.940985
C        0.907363   -5.437965    4.445331
H        0.438384   -5.768003    5.379986
H        1.974165   -5.686562    4.497292
H        0.473931   -6.017748    3.623629
C        1.506196   -3.145331    5.300744
H        1.336415   -2.068623    5.199204
H        2.577614   -3.333183    5.178171
H        1.239802   -3.446774    6.320568
C       -1.943917   -6.186793    2.126715
H       -1.844758   -6.085583    3.209858
H       -1.779362   -7.227961    1.847159
H       -2.973023   -5.919797    1.868736
C       -1.409725   -3.136265    5.354662
H       -0.862092   -3.091763    6.291237
C       -1.699442    4.765133    4.511966
H       -1.972005    4.917672    5.553102
C        3.542841    3.888449   -0.115392
H        2.561579    3.814959    0.368712
C        4.955656   -3.883000   -0.479853
H        5.840168   -4.163806    0.086689
C       -4.544731    3.403334    1.532258
H       -4.978729    3.294992    2.532539
H       -5.150090    2.811549    0.839453
H       -4.630451    4.457953    1.247447
C        5.656832   -0.332830    0.976270
H        6.726852   -0.382461    0.790287
C       -0.078348    1.693999    5.272326
H       -0.459151    2.203956    6.153691
C        4.583577    1.938653   -3.224204
H        5.464477    1.419459   -3.593233
C       -2.997497    1.457629    1.948877
H       -1.979618    1.065250    1.848351
H       -3.669556    0.836307    1.354232
H       -3.280574    1.352822    3.003188
C        2.299095    5.420747    3.033192
C        3.975042   -3.774189    2.529057
H        4.992830   -3.397417    2.373325
H        3.938025   -4.254621    3.514794
H        3.297658   -2.914906    2.529633
C       -3.940724   -1.862906    1.154286
H       -4.475663   -1.263452    1.900639
H       -4.551177   -1.898675    0.245411
H       -2.999596   -1.361266    0.907967
C       -5.007025   -4.021544    1.874253
H       -4.867883   -5.009480    2.326710
H       -5.505884   -4.154865    0.908975
H       -5.691362   -3.459679    2.519518
C       -2.747582   -2.761955    5.331379
H       -3.238107   -2.438222    6.246005
C        4.443430   -6.046176    1.546249
H        4.233370   -6.758689    0.741248
H        4.247487   -6.545992    2.500980
H        5.513962   -5.816309    1.512685
C        0.983030    7.356265    2.106621
H        0.188671    7.677444    1.425470
H        1.921939    7.797024    1.753452
H        0.767152    7.774761    3.096240
C        1.464053   -2.650390   -2.735420
C        0.729745   -3.803327   -3.436173
H        1.407170   -4.350364   -4.104092
H       -0.088687   -3.395848   -4.039585
H        0.286254   -4.509916   -2.730870
C        1.801487   -1.583208   -3.776824
H        2.176394    5.750117    4.070762
H        3.220745    5.876941    2.656158
H        2.430640    4.334144    3.037487
H        2.418403   -1.988866   -4.588384
H        2.328579   -0.724884   -3.341576
H        0.872846   -1.221496   -4.222881
H       -2.237117   -1.165822   -4.281670
C       -1.197815    0.468535   -1.189785
H       -0.906053   -0.610502   -3.089562
187
08_TS3.log
W       -3.027619   10.295764   10.638424
Al       -0.354780   13.576224   12.868813
Al       -0.218190    7.969574   14.143455
O       -1.094594    9.144432   13.190277
O       -1.491919   12.498205   12.048753
O        0.674409    9.017098   15.200524
O        0.471690   12.379089   13.830747
C       -4.565016    9.482145    9.524172
N        0.685722   14.572917   11.612936
N       -1.272687    6.713078   15.119095
C       -4.511619   11.095227   11.814476
N       -1.153169   15.043751   13.731562
N        0.785704    6.679101   13.153409
C       -2.828829    8.402501   11.445440
O       -5.383250    8.989621    8.880327
O       -5.349569   11.602779   12.425168
O       -2.974835   13.066696    9.042515
O       -2.772277    7.301987   11.789851
C        0.983877   12.328839   16.761610
H        1.816490   12.760523   16.211786
C       -1.935187    7.138183   16.332044
C       -0.823939   10.478694   13.120221
C        0.691860   13.581985    8.777654
H       -0.114083   14.134789    9.272117
C        0.430145   11.120454   16.329845
C       -1.490427   15.124913   15.137462
C        2.088614    7.002897   12.612839
C        1.016649   16.558865   10.167698
H        2.003284   16.148034    9.954657
H        1.118777   17.597633   10.490852
H        0.431131   16.557346    9.242670
C       -3.292750    7.501957   16.299999
C        2.423913   10.524023   14.810439
C       -2.651897   14.514598   15.633525
C        1.856337   13.427214    9.750249
C        0.125358   11.081904   13.908685
C       -2.976102   14.701073   16.979564
H       -3.870369   14.228137   17.377992
C        2.998951   12.753064    9.308010
H        3.003086   12.321921    8.309807
C        0.378499    5.413023   13.005013
C        1.874108   13.962692   11.052135
C       -2.538316   17.069226   13.469593
H       -3.472898   16.518783   13.619195
H       -2.707875   17.865874   12.744307
H       -2.275181   17.512195   14.432771
C        0.278304   15.776695   11.223577
C        4.695421   10.443648   15.657122
H        5.377266   10.431356   16.503980
C        3.322722   10.502129   15.879725
H        2.944010   10.518085   16.898218
C       -0.655888   15.893042   15.976446
H        0.233034    8.502731   11.304942
C       -0.723057    4.865685   13.672569
H       -0.965381    3.837507   13.434696
C        1.174380    4.450340   12.155320
H        1.621541    4.930953   11.285121
H        0.535478    3.627844   11.828639
H        1.989461    4.027961   12.752999
C        3.155921    5.959095   14.710436
H        2.121027    5.646840   14.891802
C       -1.187036    7.183523   17.526848
C        0.911143   10.393883   15.056796
C        2.932910   10.470482   13.512261
H        2.252993   10.480048   12.661654
C        0.111821   12.229908    8.361639
H        0.863238   11.615265    7.852876
H       -0.728770   12.373249    7.675566
H       -0.255392   11.671809    9.224777
C        3.021310   13.880374   11.869649
C        0.487026   12.974517   17.888713
H        0.934452   13.910392   18.213998
C        2.184834    7.643759   11.361972
C       -1.474147   16.119177   12.979230
C        3.231054    6.621651   13.339425
C       -1.153513   11.242652   18.163389
H       -1.993145   10.802703   18.696607
C        4.304503   10.397113   13.286559
H        4.672114   10.346677   12.265346
C        3.462546    7.858502   10.840982
H        3.571134    8.341545    9.875265
C       -4.128583    7.459782   15.028116
H       -3.562098    6.933676   14.253684
C        0.634934   16.544269   15.490105
H        0.832395   16.193134   14.472007
C        4.134305   13.204109   11.374618
H        5.022665   13.114418   11.991447
C        4.104968   14.000779   14.190363
H        3.934626   12.932076   14.343603
H        4.017754   14.504955   15.158419
H        5.136710   14.142888   13.848877
C        0.287153    6.796981   17.568424
H        0.715766    7.025739   16.589729
C       -1.427685    5.441057   14.733981
C       -2.999325   12.072796    9.629749
C       -3.562977   13.659036   14.770775
H       -3.215244   13.714276   13.732678
C        1.120569   14.358997    7.522554
H        1.614634   15.306278    7.756944
H        0.247647   14.571196    6.896383
H        1.818810   13.766720    6.920845
C       -0.853544   16.418204   11.771424
H       -1.174877   17.322729   11.268494
C       -1.039471   16.075306   17.304351
H       -0.420254   16.684293   17.959453
C       -0.649847   10.594939   17.037844
H       -1.100692    9.665836   16.708972
C       -3.888349    7.928694   17.489593
H       -4.933892    8.226974   17.482356
C        4.602246    7.474431   11.535898
H        5.585588    7.653569   11.107925
C        3.397555   16.086965   12.977579
H        4.347248   16.198673   12.442088
H        3.483059   16.622258   13.929245
H        2.618931   16.579734   12.386381
C        0.466722    5.294150   17.818787
H        0.011536    4.998493   18.771572
H        1.532687    5.040447   17.860888
H        0.015065    4.690483   17.024275
C        1.086428    7.615060   18.585883
H        0.919199    8.687489   18.443826
H        2.155620    7.417616   18.458538
H        0.830197    7.354683   19.619451
C       -2.388598    4.540605   15.471394
H       -2.279512    4.639393   16.553837
H       -2.229063    3.499667   15.188084
H       -3.419521    4.810898   15.223919
C       -1.836463    7.592760   18.691659
H       -1.282331    7.636568   19.624550
C       -2.192493   15.488355   17.807314
H       -2.473970   15.638873   18.846392
C        3.093289   14.599430   13.212150
H        2.112149   14.526067   13.696317
C        4.484261    6.877229   12.780458
H        5.380315    6.599792   13.330149
C       -5.016084   14.148905   14.793546
H       -5.461003   14.037136   15.788678
H       -5.616210   13.561961   14.091822
H       -5.095905   15.205076   14.512745
C        5.192404   10.386711   14.357762
H        6.263980   10.332948   14.181977
C       -0.584112   12.434353   18.595412
H       -0.973072   12.945594   19.472494
C        4.121223   12.628213   10.110453
H        4.995877   12.095354    9.746039
C       -3.480945   12.195441   15.214149
H       -2.463822   11.799282   15.120842
H       -4.149538   11.581643   14.607639
H       -3.775927   12.084482   16.264672
C        1.825635   16.128224   16.361736
C        3.530494    6.961922   15.807770
H        4.539727    7.358530   15.646049
H        3.509935    6.475176   16.790934
H        2.837865    7.808995   15.819301
C       -4.382500    8.875000   14.506401
H       -4.909761    9.477086   15.256008
H       -4.997979    8.844712   13.600462
H       -3.439783    9.371624   14.256274
C       -5.457945    6.720553   15.229160
H       -5.320927    5.730679   15.678097
H       -5.962720    6.592084   14.266270
H       -6.136096    7.283967   15.879555
C       -3.174084    7.968017   18.677190
H       -3.658339    8.292057   19.595046
C        4.034394    4.705353   14.806339
H        3.833363    3.995736   13.996398
H        3.853970    4.194160   15.758028
H        5.100081    4.956073   14.768849
C        0.524112   18.073497   15.435232
H       -0.264387   18.401070   14.750304
H        1.467316   18.511325   15.089902
H        0.303788   18.489015   16.425150
C        0.945949    8.081609   10.585034
C        0.232209    6.919482    9.878274
H        0.916230    6.395986    9.198420
H       -0.601321    7.313380    9.286378
H       -0.186863    6.194606   10.580105
C        1.245547    9.170370    9.554771
H        1.698380   16.454047   17.399959
H        2.751376   16.581891   15.991434
H        1.952208   15.041101   16.362146
H        1.860334    8.790660    8.729070
H        1.760361   10.032979    9.996194
H        0.302880    9.517838    9.126377
H       -2.468198    9.638336    9.085516
C       -1.651251   11.195678   12.121984
H       -1.271360   10.418704   10.593196
187
09_Int3.log
W       -2.544035   -0.427044   -2.719357
Al        0.100981    2.853003   -0.492125
Al        0.263724   -2.744250    0.790970
O       -0.585570   -1.581388   -0.207161
O       -0.986175    1.795264   -1.375334
O        1.106244   -1.689619    1.876453
O        0.923622    1.676596    0.495168
C       -4.162782   -1.285074   -3.661603
N        1.171895    3.867578   -1.719515
N       -0.795685   -4.003960    1.756808
C       -3.944775    0.448354   -1.532338
N       -0.690721    4.329973    0.370676
N        1.269031   -4.034924   -0.202680
C       -2.343801   -2.313260   -1.886958
O       -5.027156   -1.812974   -4.206330
O       -4.760476    0.995203   -0.924319
O       -2.617712    2.309171   -4.381093
O       -2.312807   -3.412918   -1.540897
C        1.402124    1.628733    3.425798
H        2.234714    2.061120    2.876710
C       -1.454305   -3.580015    2.972385
C       -0.328302   -0.242429   -0.252048
C        1.166456    2.878886   -4.548422
H        0.375793    3.454704   -4.056340
C        0.854148    0.417189    2.995631
C       -1.024374    4.419530    1.776429
C        2.562232   -3.700326   -0.760089
C        1.523315    5.852403   -3.161859
H        2.503984    5.429116   -3.378329
H        1.641757    6.885735   -2.826499
H        0.939033    5.872166   -4.087521
C       -2.809741   -3.208078    2.943293
C        2.863904   -0.187214    1.504311
C       -2.185871    3.816559    2.280228
C        2.329527    2.706578   -3.577158
C        0.581425    0.368992    0.564154
C       -2.509286    4.017784    3.624451
H       -3.404120    3.550397    4.028130
C        3.460548    2.011515   -4.016446
H        3.458827    1.576907   -5.013335
C        0.867479   -5.303250   -0.347273
C        2.353847    3.245904   -2.277010
C       -2.066093    6.362168    0.104647
H       -3.001260    5.812955    0.255072
H       -2.233593    7.156100   -0.624268
H       -1.804466    6.809610    1.066243
C        0.771437    5.070242   -2.114532
C        5.124290   -0.268809    2.381964
H        5.794502   -0.276941    3.238154
C        3.748765   -0.205333    2.585524
H        3.357148   -0.180660    3.598893
C       -0.186519    5.191848    2.608722
H        0.655888   -2.270045   -2.040753
C       -0.233027   -5.853873    0.319589
H       -0.469137   -6.884258    0.084992
C        1.669158   -6.265545   -1.192354
H        2.118126   -5.786610   -2.062541
H        1.034399   -7.091443   -1.518550
H        2.483483   -6.683453   -0.590234
C        3.667704   -4.747471    1.314349
H        2.643266   -5.092160    1.496027
C       -0.705376   -3.544740    4.166362
C        1.346224   -0.310969    1.728841
C        3.391129   -0.249209    0.213749
H        2.721796   -0.238923   -0.644999
C        0.552505    1.537115   -4.947405
H        1.286201    0.895729   -5.448581
H       -0.287208    1.690210   -5.632481
H        0.177603    1.001209   -4.073475
C        3.498715    3.148023   -1.458456
C        0.899122    2.276989    4.548542
H        1.341645    3.216133    4.871217
C        2.634821   -3.054538   -2.009824
C       -1.000746    5.409608   -0.379830
C        3.718723   -4.073386   -0.051839
C       -0.736790    0.540937    4.822805
H       -1.577092    0.100389    5.354615
C        4.765423   -0.329326    0.006939
H        5.146567   -0.385788   -1.009035
C        3.902258   -2.815616   -2.544918
H        3.991331   -2.324975   -3.509019
C       -3.645421   -3.241491    1.671166
H       -3.081593   -3.770917    0.897152
C        1.109913    5.828266    2.117863
H        1.309247    5.459620    1.106446
C        4.600896    2.451576   -1.949873
H        5.486897    2.349678   -1.331457
C        4.583116    3.269933    0.862345
H        4.400726    2.204811    1.025012
H        4.502194    3.782919    1.826337
H        5.616145    3.397707    0.518683
C        0.764909   -3.944203    4.211946
H        1.183275   -3.790257    3.214248
C       -0.944453   -5.277662    1.376063
C       -2.584710    1.331785   -3.771675
C       -3.100337    2.955305    1.427292
H       -2.756714    3.002370    0.387194
C        1.607516    3.635314   -5.811249
H        2.116631    4.576269   -5.583488
H        0.738585    3.857196   -6.439724
H        2.296331    3.026755   -6.407542
C       -0.367085    5.712255   -1.579967
H       -0.681174    6.618888   -2.083919
C       -0.570006    5.390691    3.934210
H        0.051334    6.004527    4.582770
C       -0.227370   -0.108767    3.701018
H       -0.674557   -1.039772    3.372267
C       -3.401800   -2.782372    4.134744
H       -4.445415   -2.477343    4.129757
C        5.055449   -3.187539   -1.866052
H        6.031060   -2.990828   -2.303868
C        3.894160    5.355296   -0.360580
H        4.844252    5.456352   -0.897643
H        3.985893    5.893793    0.588647
H        3.119211    5.852700   -0.952533
C        0.927864   -5.429299    4.560134
H        0.487039   -5.653234    5.538802
H        1.990359   -5.697065    4.599055
H        0.450032   -6.077097    3.817060
C        1.584060   -3.068043    5.163276
H        1.431273   -2.006897    4.943720
H        2.649413   -3.290934    5.045956
H        1.329301   -3.248571    6.213951
C       -1.906375   -6.177482    2.112676
H       -1.791310   -6.085258    3.195132
H       -1.754545   -7.217722    1.822731
H       -2.937152   -5.899185    1.873127
C       -1.351547   -3.137423    5.333753
H       -0.796252   -3.103239    6.266598
C       -1.724968    4.813114    4.443511
H       -2.006431    4.976046    5.480753
C        3.576734    3.871567   -0.119114
H        2.594090    3.806247    0.362549
C        4.960875   -3.797565   -0.625401
H        5.867600   -4.067660   -0.089956
C       -4.552167    3.448881    1.455312
H       -4.993329    3.338857    2.452356
H       -5.156733    2.864060    0.756150
H       -4.629395    4.505452    1.175005
C        5.639004   -0.335954    1.089952
H        6.712797   -0.393262    0.929129
C       -0.172791    1.735769    5.253263
H       -0.566622    2.248654    6.127265
C        4.579485    1.870349   -3.211627
H        5.445324    1.320920   -3.572551
C       -3.016087    1.494872    1.880860
H       -2.004761    1.091053    1.758906
H       -3.706549    0.881843    1.299006
H       -3.279249    1.394746    2.940886
C        2.293812    5.418032    3.001607
C        4.014107   -3.741324    2.417601
H        5.011244   -3.314998    2.257185
H        4.008033   -4.234650    3.397627
H        3.298534   -2.913416    2.436249
C       -3.889438   -1.822925    1.153280
H       -4.417468   -1.222080    1.903058
H       -4.501206   -1.845268    0.244178
H       -2.944267   -1.326779    0.910894
C       -4.979381   -3.972951    1.869223
H       -4.847621   -4.966131    2.312408
H       -5.486026   -4.093323    0.906197
H       -5.653382   -3.409060    2.523452
C       -2.686296   -2.753046    5.322207
H       -3.167749   -2.429863    6.241810
C        4.582793   -5.975435    1.398845
H        4.403034   -6.682324    0.581401
H        4.416877   -6.500794    2.345325
H        5.640729   -5.693473    1.365405
C        1.009368    7.357080    2.038274
H        0.228421    7.678472    1.341846
H        1.958025    7.783547    1.693466
H        0.784007    7.789493    3.019860
C        1.379712   -2.644264   -2.774137
C        0.712025   -3.818090   -3.506004
H        1.417210   -4.302967   -4.192627
H       -0.134498   -3.446632   -4.094278
H        0.320451   -4.571770   -2.818334
C        1.633632   -1.518015   -3.775794
H        2.164817    5.761947    4.033749
H        3.224503    5.858533    2.627933
H        2.412279    4.330107    3.020500
H        2.255350   -1.851187   -4.616214
H        2.121894   -0.651137   -3.313209
H        0.676905   -1.192613   -4.192625
H       -1.968503   -1.080383   -4.285015
C       -1.113644    0.460507   -1.317309
H       -0.747666   -0.056897   -2.421131
187
10_TS4.log
W       -2.735759   -0.395523   -2.514431
Al        0.130211    2.840817   -0.504578
Al        0.272035   -2.741890    0.843410
O       -0.563607   -1.588340   -0.181019
O       -0.912879    1.793488   -1.419694
O        1.106257   -1.685903    1.922135
O        0.935791    1.682514    0.524007
C       -2.951975   -1.399675   -4.286715
N        1.240716    3.875503   -1.679368
N       -0.787911   -3.974880    1.842148
C       -4.666651   -0.821224   -2.255993
N       -0.684074    4.334691    0.323492
N        1.222651   -4.052176   -0.179482
C       -2.327819   -2.318306   -1.635183
O       -3.018424   -1.890256   -5.327490
O       -5.780955   -1.072869   -2.045897
O       -3.887194    2.537365   -2.214395
O       -2.291672   -3.420449   -1.324269
C        1.465259    1.561085    3.536184
H        2.362367    1.945912    3.058435
C       -1.396147   -3.534445    3.079717
C       -0.306367   -0.244080   -0.236822
C        1.166002    2.894251   -4.477155
H        0.452114    3.566942   -3.993810
C        0.847926    0.422803    3.016238
C       -1.099112    4.369033    1.707432
C        2.500462   -3.735276   -0.782666
C        1.682503    5.847511   -3.113862
H        2.660185    5.401920   -3.298117
H        1.813123    6.882545   -2.788667
H        1.127076    5.867023   -4.057398
C       -2.748387   -3.148850    3.098572
C        2.871231   -0.210521    1.534054
C       -2.308271    3.779867    2.104706
C        2.342555    2.675175   -3.531345
C        0.595197    0.366823    0.582586
C       -2.692717    3.895572    3.442246
H       -3.624309    3.438141    3.767371
C        3.442644    1.936803   -3.976425
H        3.416831    1.492896   -4.969234
C        0.796542   -5.315211   -0.300853
C        2.399522    3.219306   -2.235024
C       -1.997954    6.405682    0.061892
H       -2.963159    5.888615    0.085177
H       -2.070597    7.257716   -0.615202
H       -1.807864    6.767288    1.074628
C        0.885341    5.091700   -2.078315
C        5.130337   -0.375715    2.406828
H        5.800744   -0.415309    3.262044
C        3.757711   -0.273265    2.613205
H        3.369730   -0.255002    3.628015
C       -0.283030    5.061497    2.625495
H        0.562180   -2.306285   -1.996605
C       -0.289926   -5.844280    0.405814
H       -0.544431   -6.874480    0.190111
C        1.554986   -6.295245   -1.165398
H        1.988719   -5.827884   -2.049598
H        0.896205   -7.110480   -1.470213
H        2.378237   -6.726650   -0.585266
C        3.663796   -4.811274    1.244398
H        2.645135   -5.157470    1.452936
C       -0.606004   -3.497583    4.245774
C        1.351129   -0.306731    1.755925
C        3.395984   -0.273797    0.242360
H        2.725840   -0.227097   -0.614328
C        0.407180    1.599094   -4.765184
H        1.050243    0.863063   -5.261123
H       -0.449653    1.795796   -5.419333
H        0.025231    1.165110   -3.838874
C        3.543268    3.088754   -1.421313
C        0.950412    2.198788    4.661220
H        1.452227    3.078667    5.056675
C        2.540506   -3.080898   -2.029599
C       -0.934268    5.441617   -0.402894
C        3.676365   -4.125583   -0.116602
C       -0.846704    0.609484    4.743115
H       -1.756510    0.225618    5.198616
C        4.766626   -0.400620    0.032625
H        5.144133   -0.459814   -0.984660
C        3.791951   -2.842341   -2.600855
H        3.854237   -2.341819   -3.562095
C       -3.625264   -3.159111    1.854322
H       -3.103502   -3.714298    1.068498
C        1.034403    5.718536    2.222350
H        1.260781    5.424763    1.191989
C        4.619156    2.357419   -1.921340
H        5.507215    2.228916   -1.310556
C        4.646250    3.183227    0.893393
H        4.466934    2.116592    1.046998
H        4.570913    3.685875    1.863741
H        5.676419    3.317127    0.542563
C        0.861477   -3.906898    4.256212
H        1.230143   -3.874526    3.227761
C       -0.958916   -5.251021    1.482025
C       -3.446758    1.477494   -2.321406
C       -3.199859    3.034453    1.126947
H       -2.789144    3.163902    0.120482
C        1.622909    3.546429   -5.789703
H        2.205816    4.457124   -5.618991
H        0.754821    3.803970   -6.405828
H        2.246723    2.861439   -6.374422
C       -0.242333    5.763639   -1.566962
H       -0.508435    6.693586   -2.055733
C       -0.723887    5.173753    3.943289
H       -0.118057    5.719103    4.664054
C       -0.322934   -0.032535    3.625510
H       -0.828783   -0.905491    3.226551
C       -3.295466   -2.716884    4.308919
H       -4.336142   -2.403752    4.339621
C        4.962969   -3.226913   -1.961171
H        5.926041   -3.029902   -2.425614
C        3.940838    5.285799   -0.278346
H        4.891243    5.407134   -0.810997
H        4.028652    5.797583    0.686501
H        3.163613    5.796418   -0.854811
C        1.030631   -5.344774    4.763017
H        0.650491   -5.448136    5.786157
H        2.090084   -5.626522    4.766754
H        0.497055   -6.063713    4.131102
C        1.725350   -2.932898    5.062389
H        1.568423   -1.906747    4.717303
H        2.784264   -3.180571    4.935993
H        1.506015   -2.979977    6.135028
C       -1.895298   -6.134424    2.268995
H       -1.685607   -6.074729    3.340018
H       -1.808359   -7.171560    1.943834
H       -2.930846   -5.810642    2.128339
C       -1.207310   -3.081408    5.433803
H       -0.617785   -3.049491    6.345758
C       -1.918597    4.596851    4.353601
H       -2.242665    4.690805    5.386992
C        3.631165    3.795437   -0.072167
H        2.651511    3.714252    0.413650
C        4.901781   -3.852253   -0.726031
H        5.822634   -4.134580   -0.222127
C       -4.632909    3.578264    1.110708
H       -5.146390    3.386986    2.059921
H       -5.207198    3.091341    0.315941
H       -4.658728    4.658951    0.932523
C        5.641470   -0.446213    1.113434
H        6.712643   -0.536971    0.950357
C       -0.205153    1.723814    5.272356
H       -0.607647    2.227264    6.147887
C        4.564948    1.768274   -3.179339
H        5.409508    1.188728   -3.543958
C       -3.196974    1.535576    1.435379
H       -2.182903    1.120643    1.415804
H       -3.797413    0.993633    0.697200
H       -3.613275    1.339759    2.431652
C        2.198637    5.242130    3.097280
C        4.041036   -3.813039    2.344226
H        5.037714   -3.393794    2.164540
H        4.050993   -4.310256    3.322170
H        3.333633   -2.978572    2.381904
C       -3.831197   -1.730673    1.345040
H       -4.304639   -1.110595    2.115048
H       -4.481073   -1.719783    0.461934
H       -2.877766   -1.266212    1.073520
C       -4.977330   -3.843618    2.090485
H       -4.866105   -4.843792    2.523807
H       -5.517692   -3.939630    1.143246
H       -5.611112   -3.260668    2.767418
C       -2.538593   -2.690094    5.470614
H       -2.984590   -2.361349    6.405892
C        4.580158   -6.040085    1.292896
H        4.376133   -6.740381    0.475377
H        4.441573   -6.572491    2.239703
H        5.636852   -5.758514    1.231000
C        0.939387    7.249796    2.254615
H        0.171336    7.626264    1.571680
H        1.895310    7.696839    1.959619
H        0.697817    7.608126    3.261909
C        1.266426   -2.662200   -2.755790
C        0.594197   -3.829727   -3.493435
H        1.288670   -4.298378   -4.201348
H       -0.266249   -3.462717   -4.065641
H        0.224458   -4.598734   -2.810152
C        1.488982   -1.511479   -3.736829
H        2.047224    5.505182    4.150385
H        3.134525    5.712993    2.775514
H        2.318899    4.157088    3.032209
H        2.082898   -1.820682   -4.605890
H        1.988703   -0.656208   -3.266387
H        0.521391   -1.169725   -4.115847
H       -2.578992    0.605717   -3.926196
C       -1.120660    0.445898   -1.299359
H       -0.797260   -0.081239   -2.353268
187
11_Int4.log
W       -2.704692   -0.306880   -2.666657
Al        0.028502    2.876996   -0.495828
Al        0.264580   -2.720905    0.742433
O       -0.470179   -1.598669   -0.382732
O       -1.148109    1.838236   -1.266746
O        1.070125   -1.661000    1.840046
O        0.898730    1.696594    0.444558
C       -1.862962   -1.660904   -3.954253
N        1.105240    3.857025   -1.752396
N       -0.795152   -3.916288    1.808609
C       -4.656362   -0.774281   -3.014487
N       -0.715878    4.390732    0.350104
N        1.221743   -4.063326   -0.216915
C       -2.814341   -1.984316   -1.523722
O       -1.417909   -2.371536   -4.742297
O       -5.770613   -1.020026   -3.179298
O       -4.189642    2.443188   -1.830459
O       -2.949614   -3.043926   -1.077921
C        1.463496    1.613141    3.402396
H        2.338152    2.006048    2.889869
C       -1.348466   -3.498229    3.084567
C       -0.300899   -0.243887   -0.349361
C        1.047931    2.852300   -4.572130
H        0.286283    3.462519   -4.076387
C        0.855557    0.451024    2.923939
C       -1.075789    4.461493    1.749343
C        2.551524   -3.819425   -0.738557
C        1.510028    5.821514   -3.210399
H        2.478205    5.370093   -3.426395
H        1.657675    6.855631   -2.889706
H        0.922209    5.844702   -4.133809
C       -2.697399   -3.109792    3.179260
C        2.863070   -0.212924    1.447580
C       -2.276582    3.895351    2.203253
C        2.216909    2.655299   -3.611924
C        0.582237    0.378076    0.490610
C       -2.608799    4.037285    3.551764
H       -3.531162    3.594712    3.920082
C        3.328394    1.934958   -4.059425
H        3.307090    1.494272   -5.053624
C        0.698050   -5.282035   -0.401441
C        2.266514    3.203292   -2.315850
C       -2.029029    6.462629    0.091605
H       -2.992350    5.951714    0.195775
H       -2.141181    7.287267   -0.613357
H       -1.776198    6.863901    1.075342
C        0.743394    5.072340   -2.148659
C        5.113518   -0.394675    2.337931
H        5.776871   -0.444575    3.198072
C        3.739915   -0.286490    2.534044
H        3.342159   -0.269605    3.545358
C       -0.222247    5.165757    2.622446
H        0.647204   -3.117723   -2.447857
C       -0.415120   -5.760812    0.297240
H       -0.748477   -6.758200    0.040305
C        1.355756   -6.233931   -1.368376
H        1.427537   -5.779150   -2.359534
H        0.789117   -7.162488   -1.442481
H        2.376661   -6.465596   -1.052078
C        3.514604   -4.832279    1.428981
H        2.448416   -4.933038    1.657915
C       -0.513480   -3.492559    4.221191
C        1.342119   -0.293583    1.663670
C        3.398079   -0.267850    0.160523
H        2.738292   -0.206861   -0.701639
C        0.378290    1.529650   -4.947580
H        1.076901    0.862193   -5.465551
H       -0.478426    1.704732   -5.606815
H        0.005258    1.014761   -4.061519
C        3.418987    3.090724   -1.509233
C        0.970140    2.259776    4.531395
H        1.463473    3.157330    4.896246
C        2.738231   -3.252958   -2.011699
C       -0.995734    5.477836   -0.397364
C        3.656527   -4.192231    0.054389
C       -0.781330    0.626810    4.706473
H       -1.662555    0.225974    5.202095
C        4.769961   -0.397864   -0.039355
H        5.155742   -0.451975   -1.054140
C        4.045695   -3.059035   -2.466061
H        4.202610   -2.624794   -3.450799
C       -3.621349   -3.037399    1.975405
H       -3.152718   -3.566181    1.143349
C        1.085954    5.801811    2.162175
H        1.276578    5.481057    1.132636
C        4.502004    2.370930   -2.009951
H        5.393688    2.256795   -1.402007
C        4.553231    3.215722    0.788308
H        4.385965    2.147901    0.949532
H        4.485473    3.723436    1.756260
H        5.577910    3.356802    0.424974
C        0.958706   -3.875450    4.157476
H        1.316274   -3.644296    3.152011
C       -1.028322   -5.172028    1.414227
C       -3.619200    1.475795   -2.066514
C       -3.211718    3.147431    1.270270
H       -2.873267    3.314093    0.243076
C        1.497622    3.579471   -5.848999
H        2.038321    4.506419   -5.637118
H        0.629451    3.821647   -6.471175
H        2.160293    2.943160   -6.445815
C       -0.362059    5.758481   -1.603744
H       -0.645358    6.677776   -2.102907
C       -0.614047    5.309046    3.953173
H        0.021193    5.865638    4.639024
C       -0.278543   -0.024210    3.583479
H       -0.769066   -0.920503    3.220774
C       -3.197498   -2.729394    4.426973
H       -4.236214   -2.419183    4.507993
C        5.141089   -3.419225   -1.698431
H        6.149284   -3.264822   -2.074568
C        3.829678    5.300601   -0.405449
H        4.769879    5.410828   -0.958046
H        3.936695    5.828792    0.548326
H        3.042728    5.802904   -0.976386
C        1.151023   -5.377199    4.402967
H        0.757595   -5.666537    5.384722
H        2.215220   -5.640214    4.376045
H        0.641896   -5.980601    3.642558
C        1.813477   -3.041407    5.116778
H        1.612331   -1.973617    4.980483
H        2.875083   -3.216600    4.921469
H        1.632211   -3.299620    6.166300
C       -1.967237   -6.050001    2.204941
H       -1.713358   -6.034010    3.268165
H       -1.926673   -7.077727    1.842991
H       -2.995628   -5.688541    2.115193
C       -1.067951   -3.125049    5.447624
H       -0.441548   -3.119623    6.334083
C       -1.795307    4.748891    4.420043
H       -2.079603    4.865693    5.462741
C        3.522122    3.813815   -0.170146
H        2.550366    3.739784    0.331825
C        4.940397   -3.980750   -0.446352
H        5.799157   -4.263064    0.158238
C       -4.657513    3.647360    1.362060
H       -5.108313    3.407652    2.331680
H       -5.264665    3.170723    0.585998
H       -4.722827    4.732607    1.225084
C        5.634992   -0.457493    1.048173
H        6.706843   -0.553981    0.893595
C       -0.153439    1.769017    5.189644
H       -0.538564    2.280019    6.068603
C        4.454332    1.780193   -3.266890
H        5.306174    1.213019   -3.633897
C       -3.141258    1.642809    1.537176
H       -2.121990    1.256146    1.427077
H       -3.785550    1.099333    0.837822
H       -3.469323    1.411989    2.558231
C        2.270835    5.336340    3.015374
C        4.140353   -3.940139    2.505065
H        5.200168   -3.751758    2.299952
H        4.072611   -4.422848    3.486707
H        3.633805   -2.971261    2.551769
C       -3.787179   -1.576584    1.550450
H       -4.195417   -0.978893    2.373684
H       -4.467857   -1.489598    0.696218
H       -2.826416   -1.139301    1.257900
C       -4.989810   -3.681622    2.226586
H       -4.902691   -4.699917    2.621761
H       -5.554076   -3.727541    1.289553
H       -5.588083   -3.102601    2.938708
C       -2.398238   -2.746675    5.558039
H       -2.806476   -2.458941    6.523573
C        4.124843   -6.239458    1.467554
H        3.680682   -6.899702    0.715037
H        3.961448   -6.695140    2.450485
H        5.205692   -6.211381    1.289778
C        1.004497    7.334172    2.160014
H        0.219391    7.700991    1.491355
H        1.954618    7.765425    1.825486
H        0.796517    7.718941    3.164995
C        1.594958   -2.873270   -2.940885
C        1.672696   -3.646617   -4.265866
H        2.558276   -3.354010   -4.841327
H        0.791374   -3.435771   -4.877953
H        1.727941   -4.729376   -4.112691
C        1.595135   -1.366843   -3.219450
H        2.149739    5.624039    4.065782
H        3.201336    5.792577    2.659521
H        2.382525    4.249067    2.972504
H        2.558931   -1.030256   -3.620416
H        1.390824   -0.792776   -2.310051
H        0.828999   -1.120440   -3.959319
H       -2.830503    0.456649   -4.282218
C       -1.169403    0.480187   -1.334796
H       -0.860111    0.171886   -2.474057
187
12_TS5.log
W       -3.040508   10.548415   10.536381
Al       -0.440368   13.506207   12.812146
Al       -0.191328    7.962614   14.182292
O       -1.020312    9.071104   13.114937
O       -1.565600   12.469931   11.934682
O        0.610830    9.032535   15.278632
O        0.460465   12.363086   13.765763
C       -4.917260    9.916489   10.210164
N        0.606079   14.535759   11.547119
N       -1.322352    6.724107   15.089377
C       -2.901231    8.663280   11.269034
N       -1.169537   15.004397   13.719532
N        0.856788    6.656617   13.255773
C       -2.127773    9.658065    8.929814
O       -6.008511    9.573944   10.055730
O       -2.914279    7.544638   11.551273
O       -4.838083   12.378265   12.518963
O       -1.674875    9.177928    7.986052
C        0.942226   12.396897   16.731037
H        1.732044   12.833501   16.124863
C       -2.055723    7.172952   16.251361
C       -0.740475   10.407752   13.074491
C        0.490133   13.599461    8.700743
H       -0.266280   14.189647    9.227090
C        0.404584   11.160722   16.363313
C       -1.398348   15.145935   15.144095
C        2.192386    6.961898   12.791114
C        0.899979   16.530324   10.102870
H        1.860632   16.096268    9.826539
H        1.056015   17.551130   10.461279
H        0.271166   16.590026    9.208631
C       -3.392259    7.588874   16.123327
C        2.388893   10.512676   14.880779
C       -2.532003   14.590748   15.755739
C        1.681805   13.389942    9.629683
C        0.117687   11.043226   13.911029
C       -2.757472   14.849738   17.109653
H       -3.627399   14.412796   17.593419
C        2.781049   12.676743    9.142445
H        2.736281   12.256239    8.140305
C        0.433876    5.400292   13.075607
C        1.758955   13.910403   10.936461
C       -2.554846   17.037770   13.497495
H       -3.475138   16.490510   13.726501
H       -2.774394   17.809183   12.758000
H       -2.231758   17.516417   14.425019
C        0.186329   15.734092   11.167553
C        4.647836   10.423374   15.762327
H        5.316592   10.416562   16.619801
C        3.272260   10.497927   15.963051
H        2.878701   10.535518   16.975354
C       -0.496750   15.939228   15.885862
H        0.378819    8.349395   11.391991
C       -0.721003    4.874373   13.668011
H       -0.968587    3.852140   13.410344
C        1.265722    4.423093   12.278123
H        1.771589    4.893207   11.434412
H        0.638395    3.605602   11.918241
H        2.039603    3.995288   12.925079
C        3.120480    5.922532   14.952735
H        2.074422    5.616892   15.070689
C       -1.389591    7.199928   17.494682
C        0.867384   10.410276   15.102787
C        2.919222   10.442963   13.592426
H        2.246518   10.460785   12.737676
C       -0.174617   12.277274    8.318346
H        0.503489   11.633080    7.746639
H       -1.070287   12.453092    7.712668
H       -0.477827   11.736691    9.215606
C        2.932895   13.783266   11.708844
C        0.489187   13.058167   17.867263
H        0.923731   14.016155   18.141508
C        2.370816    7.602070   11.550349
C       -1.515741   16.076464   12.971670
C        3.287018    6.562956   13.579496
C       -1.077342   11.285114   18.279223
H       -1.871995   10.835050   18.870847
C        4.293082   10.355682   13.387445
H        4.676850   10.296672   12.372248
C        3.676639    7.774791   11.087841
H        3.844035    8.248903   10.125088
C       -4.140682    7.574653   14.796867
H       -3.525168    7.059043   14.053085
C        0.776781   16.527309   15.288553
H        0.920175   16.087223   14.296856
C        3.998512   13.060873   11.175253
H        4.903203   12.935391   11.761633
C        4.130321   13.928418   13.976716
H        3.934081   12.874244   14.184525
H        4.112181   14.473404   14.926080
H        5.145914   14.022119   13.574568
C        0.068990    6.775333   17.630978
H        0.574703    7.043394   16.699340
C       -1.482950    5.460473   14.684959
C       -4.120209   11.750829   11.884472
C       -3.526717   13.733203   14.998377
H       -3.287884   13.798416   13.931641
C        0.899907   14.355617    7.427878
H        1.424897   15.290005    7.645627
H        0.015212   14.590604    6.826406
H        1.564071   13.743250    6.808249
C       -0.940705   16.368225   11.740354
H       -1.280257   17.269959   11.243656
C       -0.789844   16.207847   17.222485
H       -0.120355   16.843744   17.797422
C       -0.616810   10.622458   17.143878
H       -1.051374    9.670710   16.861532
C       -4.053408    8.040782   17.268284
H       -5.083820    8.378755   17.187659
C        4.769149    7.364278   11.839725
H        5.777256    7.512731   11.460740
C        3.412237   15.995356   12.743316
H        4.330048   16.067891   12.148456
H        3.571436   16.550917   13.673135
H        2.612476   16.496250   12.188777
C        0.203023    5.258803   17.821155
H       -0.332139    4.928893   18.719617
H        1.257974    4.983057   17.937259
H       -0.190730    4.700168   16.965666
C        0.806143    7.521999   18.745545
H        0.675693    8.604468   18.648544
H        1.877227    7.303311   18.687324
H        0.467631    7.215437   19.742278
C       -2.515937    4.581950   15.346719
H       -2.493029    4.686318   16.433809
H       -2.354649    3.536266   15.082227
H       -3.517445    4.870932   15.013997
C       -2.103419    7.636503   18.610831
H       -1.613738    7.667762   19.579499
C       -1.911577   15.669945   17.837001
H       -2.119075   15.883372   18.882488
C        3.084486   14.521841   13.032895
H        2.124750   14.474898   13.559282
C        4.572366    6.784574   13.083455
H        5.432390    6.492118   13.680679
C       -4.967793   14.224814   15.182463
H       -5.312194   14.083487   16.212892
H       -5.641223   13.664088   14.528513
H       -5.067928   15.289772   14.943973
C        5.164795   10.346203   14.471882
H        6.238546   10.282043   14.313262
C       -0.522552   12.505223   18.648057
H       -0.876388   13.027635   19.533611
C        3.920646   12.493609    9.909264
H        4.758994   11.925504    9.514086
C       -3.393819   12.266943   15.420481
H       -2.406781   11.860732   15.170899
H       -4.151993   11.661143   14.918251
H       -3.526948   12.154589   16.503064
C        1.998476   16.165043   16.141833
C        3.425366    6.945109   16.054010
H        4.445230    7.334429   15.952621
H        3.335853    6.477511   17.042550
H        2.738904    7.796172   16.003261
C       -4.360524    9.000303   14.285134
H       -4.939253    9.584964   15.009668
H       -4.919517    8.985049   13.341943
H       -3.405037    9.504558   14.108840
C       -5.484091    6.839583   14.898149
H       -5.381993    5.841465   15.337382
H       -5.928060    6.731374   13.903168
H       -6.197924    7.396035   15.515570
C       -3.422812    8.058860   18.502470
H       -3.957280    8.405141   19.383478
C        3.983647    4.667133   15.127029
H        3.829453    3.944329   14.318226
H        3.739426    4.173975   16.073963
H        5.051140    4.911374   15.153890
C        0.683926   18.047874   15.107134
H       -0.122853   18.326804   14.421788
H        1.620454   18.440069   14.694657
H        0.502442   18.549434   16.064754
C        1.188790    8.070660   10.708009
C        0.654733    6.954890    9.798097
H        1.454110    6.553695    9.162966
H       -0.131333    7.343734    9.141925
H        0.223538    6.129805   10.372231
C        1.522404    9.307542    9.868947
H        1.926933   16.587855   17.149701
H        2.915256   16.560239   15.692080
H        2.104314   15.079678   16.238232
H        2.224856    9.079020    9.058383
H        1.953579   10.115832   10.470768
H        0.613189    9.685829    9.393908
H       -3.610632   11.428810    9.094400
C       -1.376659   11.079681   11.895247
H       -0.741272   10.858567   10.994055
187
13_Int5.log
W       -2.799129    0.811671   -2.381167
Al        0.070359    2.738958   -0.511636
Al        0.124121   -2.829146    0.849817
O       -0.723236   -1.701820   -0.216856
O       -1.162822    1.719525   -1.292638
O        0.958228   -1.766899    1.935128
O        0.931578    1.525876    0.371717
C       -4.549843    0.506568   -3.398124
N        1.170326    3.638595   -1.820359
N       -0.864153   -4.122706    1.868971
C       -2.443155   -1.127038   -2.894768
N       -0.692282    4.265243    0.281322
N        1.170347   -4.139873   -0.104802
C       -2.105307    1.682254   -4.102844
O       -5.547400    0.383547   -3.956898
O       -2.225378   -2.217126   -3.199621
O       -4.861797    0.355339   -0.007244
O       -1.916885    2.271842   -5.076934
C        1.059915    1.684044    3.305807
H        1.783217    2.175836    2.660238
C       -1.506481   -3.722726    3.102071
C       -0.338757   -0.386861   -0.287029
C        1.424062    2.560039   -4.657419
H        0.562337    3.105759   -4.258190
C        0.678291    0.365397    3.029183
C       -1.018338    4.504055    1.673902
C        2.446573   -3.774171   -0.677912
C        1.526614    5.565698   -3.337557
H        2.529089    5.164749   -3.486254
H        1.596890    6.618017   -3.051923
H        0.984977    5.517357   -4.287733
C       -2.878843   -3.422232    3.098842
C        2.740239   -0.253990    1.665983
C       -2.157591    3.936702    2.263991
C        2.477331    2.419833   -3.561757
C        0.523194    0.226676    0.561694
C       -2.488683    4.312076    3.569323
H       -3.367599    3.874197    4.035272
C        3.642198    1.713743   -3.881493
H        3.721002    1.244906   -4.859319
C        0.819328   -5.423786   -0.209732
C        2.395059    3.014033   -2.285694
C       -2.120947    6.225028   -0.186342
H       -3.032743    5.666645    0.048958
H       -2.329220    6.918464   -1.002056
H       -1.856696    6.794861    0.707693
C        0.759904    4.812648   -2.281175
C        4.938233   -0.186185    2.693135
H        5.548606   -0.106576    3.589501
C        3.550096   -0.158900    2.800482
H        3.090322   -0.066881    3.780727
C       -0.199321    5.394262    2.403004
H        0.424634   -2.598444   -2.006239
C       -0.268418   -5.991011    0.466773
H       -0.466877   -7.036271    0.265332
C        1.664866   -6.392716   -1.004116
H        2.156112   -5.929050   -1.858959
H        1.049165   -7.227118   -1.345991
H        2.446841   -6.799133   -0.353182
C        3.619075   -4.713679    1.412483
H        2.607549   -5.080494    1.622503
C       -0.738110   -3.663265    4.282411
C        1.209328   -0.387015    1.794660
C        3.355401   -0.387987    0.420518
H        2.744060   -0.462285   -0.477101
C        0.914629    1.206774   -5.159711
H        1.739638    0.567027   -5.490262
H        0.238153    1.350394   -6.006656
H        0.365758    0.672701   -4.382383
C        3.486227    2.965393   -1.391259
C        0.528913    2.362432    4.397050
H        0.826250    3.390757    4.588333
C        2.476858   -3.175881   -1.950914
C       -1.031042    5.256868   -0.576663
C        3.624499   -4.070869    0.030558
C       -0.766679    0.425940    4.977184
H       -1.480718   -0.085281    5.619481
C        4.742412   -0.425352    0.310437
H        5.193412   -0.533579   -0.672447
C        3.724585   -2.878628   -2.502931
H        3.779745   -2.415542   -3.483577
C       -3.721555   -3.514927    1.835272
H       -3.179926   -4.124034    1.105127
C        1.101025    5.968890    1.853555
H        1.327162    5.459193    0.912017
C        4.622991    2.252579   -1.764345
H        5.461188    2.189972   -1.078279
C        4.401641    3.211948    0.990547
H        4.160422    2.169197    1.211715
H        4.275748    3.795939    1.907708
H        5.461146    3.274072    0.717486
C        0.753315   -3.984632    4.291516
H        1.155216   -3.686071    3.320277
C       -0.975908   -5.411995    1.522002
C       -3.982881    0.452899   -0.748502
C       -3.036123    2.908256    1.573242
H       -2.707578    2.804785    0.532115
C        1.988261    3.342175   -5.856435
H        2.467261    4.280720   -5.566557
H        1.186874    3.568801   -6.567725
H        2.738485    2.743586   -6.385023
C       -0.406017    5.458162   -1.802816
H       -0.742710    6.309652   -2.382913
C       -0.589682    5.761104    3.690282
H        0.016744    6.469437    4.249973
C       -0.241309   -0.247889    3.875817
H       -0.549677   -1.264125    3.667520
C       -3.470322   -3.024340    4.299262
H       -4.526808   -2.769792    4.315144
C        4.899752   -3.167067   -1.820963
H        5.861130   -2.930771   -2.270690
C        3.887946    5.223448   -0.438839
H        4.874061    5.244112   -0.916632
H        3.939962    5.838317    0.465089
H        3.174573    5.694255   -1.123840
C        1.013886   -5.486069    4.471918
H        0.570443   -5.852126    5.405804
H        2.092479   -5.679571    4.513605
H        0.607059   -6.077839    3.645348
C        1.528461   -3.181123    5.339508
H        1.308665   -2.111818    5.260274
H        2.603495   -3.317372    5.184425
H        1.304247   -3.509623    6.361267
C       -1.876853   -6.333080    2.311656
H       -1.666775   -6.267365    3.381960
H       -1.743504   -7.365334    1.986258
H       -2.926681   -6.058162    2.175449
C       -1.383971   -3.288961    5.461972
H       -0.816206   -3.231394    6.385860
C       -1.732973    5.233053    4.273460
H       -2.023502    5.529116    5.278091
C        3.494220    3.776411   -0.102835
H        2.478746    3.785349    0.307904
C        4.845550   -3.750877   -0.564584
H        5.769204   -3.960004   -0.030561
C       -4.508999    3.336185    1.550453
H       -4.931851    3.376454    2.560436
H       -5.101578    2.620821    0.973880
H       -4.635369    4.326091    1.097649
C        5.541279   -0.321625    1.445762
H        6.625055   -0.344342    1.359422
C       -0.387807    1.736623    5.239684
H       -0.801091    2.272668    6.090667
C        4.697338    1.609330   -2.991951
H        5.587801    1.047340   -3.262029
C       -2.851259    1.555741    2.275013
H       -1.828500    1.185690    2.153430
H       -3.537912    0.805876    1.878888
H       -3.035846    1.645510    3.351134
C        2.257160    5.696926    2.824822
C        3.962187   -3.677947    2.488721
H        4.942589   -3.225833    2.299442
H        3.992787   -4.153513    3.477018
H        3.223472   -2.871608    2.509987
C       -3.910957   -2.136875    1.205041
H       -4.419580   -1.457145    1.897918
H       -4.526065   -2.216812    0.302756
H       -2.951029   -1.692436    0.918473
C       -5.077949   -4.186553    2.080328
H       -4.976199   -5.148537    2.595489
H       -5.585162   -4.361385    1.126114
H       -5.737845   -3.555234    2.685018
C       -2.734155   -2.962309    5.473051
H       -3.212964   -2.661157    6.401415
C        4.570068   -5.914137    1.500822
H        4.395471   -6.641772    0.700705
H        4.439134   -6.425251    2.460602
H        5.618218   -5.601717    1.439599
C        0.995708    7.468432    1.549185
H        0.238217    7.674732    0.786113
H        1.953593    7.850463    1.178519
H        0.732748    8.036855    2.448661
C        1.194870   -2.896466   -2.726065
C        0.672678   -4.134352   -3.469744
H        1.441574   -4.542862   -4.137316
H       -0.196534   -3.858948   -4.075558
H        0.350909   -4.925820   -2.788476
C        1.349914   -1.748348   -3.719318
H        2.105648    6.204849    3.782985
H        3.204875    6.060845    2.414859
H        2.359511    4.625033    3.027095
H        1.967298   -2.028727   -4.582078
H        1.800495   -0.863127   -3.255759
H        0.364196   -1.474441   -4.107328
H       -3.766308    2.323428   -2.383228
C       -0.789901    0.366853   -1.517484
H       -0.021400    0.316014   -2.299981
187
14_TS6.log
W       -2.788004    0.588272   -2.139621
Al        0.062956    2.710321   -0.461696
Al        0.220496   -2.837057    0.877701
O       -0.608410   -1.719055   -0.198909
O       -1.219948    1.688105   -1.161257
O        1.027808   -1.771852    1.981374
O        0.993916    1.527265    0.398981
C       -3.715670    0.275746   -3.870627
N        1.125675    3.590373   -1.820065
N       -0.803178   -4.109346    1.869426
C       -2.969155   -1.406226   -2.093127
N       -0.692984    4.263123    0.292503
N        1.247704   -4.148806   -0.089659
C       -1.922491    2.665210   -3.960827
O       -4.191335    0.145664   -4.919487
O       -3.115184   -2.551901   -2.058144
O       -5.353157    0.448942   -0.368604
O       -2.302588    3.537046   -4.583671
C        1.118148    1.662789    3.367806
H        1.915425    2.122546    2.788678
C       -1.449471   -3.682475    3.090087
C       -0.221085   -0.407941   -0.274158
C        1.314503    2.528197   -4.654410
H        0.525659    3.168105   -4.249840
C        0.693023    0.370156    3.040047
C       -1.048243    4.477097    1.680559
C        2.500935   -3.768156   -0.701425
C        1.510849    5.500546   -3.353428
H        2.496711    5.066443   -3.519188
H        1.622949    6.548922   -3.066469
H        0.953668    5.475967   -4.295773
C       -2.803056   -3.307478    3.068179
C        2.810884   -0.260035    1.749505
C       -2.224436    3.927909    2.213250
C        2.364702    2.317781   -3.567175
C        0.621990    0.214106    0.582907
C       -2.569874    4.249917    3.527883
H       -3.473901    3.823890    3.955389
C        3.483979    1.542448   -3.886519
H        3.523365    1.047231   -4.854254
C        0.891713   -5.432507   -0.186893
C        2.326223    2.932406   -2.298580
C       -2.081174    6.252442   -0.158672
H       -3.007551    5.720608    0.081726
H       -2.275180    6.956591   -0.968625
H       -1.794474    6.808649    0.737023
C        0.736879    4.771406   -2.283779
C        4.983414   -0.190272    2.830299
H        5.571428   -0.103592    3.740794
C        3.593351   -0.159334    2.902927
H        3.111062   -0.057132    3.871163
C       -0.218853    5.312286    2.457015
H        0.414794   -2.635420   -1.974141
C       -0.197898   -5.991839    0.492955
H       -0.403083   -7.036472    0.294921
C        1.731214   -6.402756   -0.985725
H        2.198024   -5.942853   -1.856530
H        1.120061   -7.249259   -1.304708
H        2.533539   -6.790044   -0.347587
C        3.743914   -4.724558    1.337160
H        2.755514   -5.150303    1.544546
C       -0.693601   -3.654330    4.279050
C        1.277521   -0.390568    1.835931
C        3.456698   -0.411461    0.521597
H        2.868039   -0.494202   -0.390463
C        0.649154    1.233766   -5.128347
H        1.387042    0.525031   -5.519419
H       -0.060321    1.450292   -5.935321
H        0.100530    0.739475   -4.324871
C        3.428943    2.860838   -1.420037
C        0.540616    2.354040    4.426673
H        0.883411    3.357492    4.665842
C        2.484939   -3.148555   -1.965442
C       -1.020232    5.257378   -0.561078
C        3.703820   -4.054150   -0.031042
C       -0.912722    0.491564    4.854368
H       -1.707557    0.015399    5.424244
C        4.846262   -0.456002    0.446928
H        5.321140   -0.580924   -0.522863
C        3.711183   -2.807334   -2.540386
H        3.730044   -2.322878   -3.512276
C       -3.635619   -3.333713    1.794992
H       -3.079716   -3.883576    1.028444
C        1.096742    5.882810    1.939938
H        1.307725    5.424212    0.968562
C        4.524799    2.087583   -1.796478
H        5.372188    2.002817   -1.124478
C        4.434176    3.154046    0.922788
H        4.206460    2.116545    1.178187
H        4.343551    3.758953    1.830615
H        5.481123    3.213803    0.603783
C        0.779467   -4.044766    4.317062
H        1.175655   -3.956553    3.301959
C       -0.926244   -5.396881    1.526045
C       -4.395672    0.476151   -1.025619
C       -3.115592    2.981249    1.428632
H       -2.797701    2.989907    0.379990
C        1.932488    3.241050   -5.869296
H        2.482771    4.144141   -5.592325
H        1.150291    3.520407   -6.583649
H        2.632162    2.578621   -6.390355
C       -0.406966    5.444390   -1.797495
H       -0.724285    6.309265   -2.368712
C       -0.624188    5.630934    3.752834
H       -0.008628    6.294337    4.356495
C       -0.333144   -0.198745    3.791381
H       -0.679978   -1.194314    3.544016
C       -3.389771   -2.886955    4.263760
H       -4.432234   -2.578325    4.264946
C        4.909609   -3.079635   -1.893421
H        5.853539   -2.809590   -2.361064
C        3.847237    5.142331   -0.498702
H        4.821508    5.175159   -0.999706
H        3.912629    5.759315    0.403955
H        3.111563    5.603888   -1.165256
C        0.958783   -5.502049    4.761341
H        0.540606   -5.661622    5.762290
H        2.023254   -5.761719    4.795013
H        0.468365   -6.200787    4.074696
C        1.609628   -3.101440    5.192102
H        1.456846   -2.060581    4.892006
H        2.673795   -3.334744    5.083619
H        1.361467   -3.199926    6.255082
C       -1.875832   -6.289440    2.287595
H       -1.712678   -6.215340    3.365522
H       -1.756845   -7.328278    1.978041
H       -2.910313   -5.985992    2.100182
C       -1.334658   -3.255212    5.452307
H       -0.775022   -3.229048    6.383200
C       -1.793549    5.109141    4.288707
H       -2.092631    5.364992    5.301933
C        3.480624    3.692972   -0.143730
H        2.481854    3.695527    0.306381
C        4.901433   -3.694809   -0.650532
H        5.843326   -3.894383   -0.145765
C       -4.590646    3.398470    1.459928
H       -5.013434    3.317090    2.467456
H       -5.176184    2.745148    0.806011
H       -4.727871    4.432822    1.124288
C        5.617347   -0.339699    1.599715
H        6.702839   -0.365973    1.540749
C       -0.479348    1.771751    5.175998
H       -0.930688    2.317994    6.000740
C        4.543921    1.404941   -3.005874
H        5.398968    0.788120   -3.270922
C       -2.935420    1.555667    1.962179
H       -1.908199    1.199261    1.826853
H       -3.609550    0.866376    1.449267
H       -3.154689    1.509912    3.035473
C        2.253071    5.528123    2.882722
C        4.034413   -3.695737    2.435395
H        4.988734   -3.187974    2.254404
H        4.092374   -4.191623    3.412367
H        3.253664   -2.930155    2.477885
C       -3.849281   -1.917369    1.259768
H       -4.356321   -1.291159    2.003352
H       -4.474501   -1.946447    0.362429
H       -2.895379   -1.447220    0.996227
C       -4.983529   -4.038383    1.993480
H       -4.870999   -5.032278    2.441084
H       -5.490039   -4.152439    1.029834
H       -5.648140   -3.458242    2.642917
C       -2.668857   -2.868611    5.448703
H       -3.145953   -2.551083    6.372557
C        4.756338   -5.875303    1.392792
H        4.613088   -6.591146    0.575698
H        4.657714   -6.414786    2.340609
H        5.786966   -5.508866    1.334713
C        1.025599    7.399964    1.725700
H        0.263082    7.670620    0.988136
H        1.987765    7.779885    1.364251
H        0.789106    7.920489    2.660738
C        1.180128   -2.896325   -2.711882
C        0.691542   -4.141836   -3.465782
H        1.465411   -4.516253   -4.147414
H       -0.192650   -3.892148   -4.061916
H        0.405098   -4.952008   -2.790604
C        1.273507   -1.724942   -3.687119
H        2.117561    5.977176    3.872626
H        3.203775    5.900431    2.485592
H        2.338058    4.444153    3.014185
H        1.870768   -1.971647   -4.574477
H        1.714835   -0.837545   -3.218917
H        0.268069   -1.467847   -4.035600
H       -3.904652    1.948692   -2.408570
C       -0.740121    0.347619   -1.469942
H        0.018339    0.412277   -2.263595
185
15_Int6.log
W       -2.727916    0.564764   -2.222279
Al        0.086041    2.619361   -0.566979
Al        0.274660   -2.957732    0.793824
O       -0.543375   -1.852752   -0.298444
O       -1.055585    1.557245   -1.440484
O        1.022091   -1.876153    1.923150
O        0.949553    1.440287    0.365106
C       -4.561929    0.399558   -1.490633
N        1.105479    3.580858   -1.876452
N       -0.806460   -4.221224    1.727893
C       -3.089387   -1.346945   -2.741196
N       -0.748111    4.115355    0.210100
N        1.325564   -4.263530   -0.150316
C       -3.223355    0.873838   -4.096684
O       -5.603838    0.334209   -0.984084
O       -3.289479   -2.442809   -3.046067
O       -3.432985    1.096367   -5.217367
C        1.230051    1.493470    3.396442
H        2.086501    1.912027    2.874037
C       -1.540445   -3.757255    2.882730
C       -0.201794   -0.528566   -0.345942
C        1.014356    2.508663   -4.678439
H        0.263252    3.142123   -4.195612
C        0.713586    0.262553    2.982919
C       -1.108838    4.248114    1.605247
C        2.597671   -3.892211   -0.731117
C        1.454939    5.506071   -3.393614
H        2.421984    5.054254   -3.614466
H        1.603930    6.544263   -3.086005
H        0.855579    5.518245   -4.309578
C       -2.881451   -3.359240    2.739917
C        2.809956   -0.376933    1.639885
C       -2.289992    3.672450    2.097001
C        2.171095    2.293022   -3.703408
C        0.604008    0.114593    0.528810
C       -2.637900    3.912010    3.427867
H       -3.546470    3.467184    3.826129
C        3.254659    1.510557   -4.114771
H        3.214266    1.020251   -5.085052
C        0.970067   -5.548432   -0.256325
C        2.251632    2.902226   -2.435637
C       -2.127945    6.131671   -0.132213
H       -3.061855    5.585822    0.037872
H       -2.297885    6.896918   -0.890477
H       -1.867300    6.615771    0.811934
C        0.707691    4.768813   -2.311276
C        5.017991   -0.369385    2.648840
H        5.636475   -0.319035    3.541778
C        3.631497   -0.324189    2.769014
H        3.183260   -0.251031    3.756137
C       -0.278178    5.033694    2.429501
H        0.578974   -2.672779   -2.054226
C       -0.132668   -6.111189    0.398551
H       -0.324646   -7.158620    0.202050
C        1.824577   -6.514658   -1.044619
H        2.276817   -6.056124   -1.924054
H        1.228118   -7.376282   -1.350018
H        2.639665   -6.877602   -0.408360
C        3.762556   -4.874295    1.339220
H        2.779768   -5.334819    1.488979
C       -0.880877   -3.702441    4.125981
C        1.277712   -0.494542    1.768832
C        3.414751   -0.497439    0.387274
H        2.795942   -0.540441   -0.507065
C        0.301826    1.215975   -5.087913
H        0.989900    0.515530   -5.574709
H       -0.504022    1.441034   -5.794783
H       -0.145246    0.708683   -4.231021
C        3.403356    2.793525   -1.627899
C        0.670938    2.174922    4.472244
H        1.092828    3.127279    4.783701
C        2.626585   -3.267995   -1.993404
C       -1.058118    5.166732   -0.580970
C        3.777469   -4.204047   -0.030292
C       -0.964458    0.435429    4.725496
H       -1.826112    0.006388    5.232209
C        4.799947   -0.559969    0.264560
H        5.240706   -0.659928   -0.723858
C        3.875602   -2.960963   -2.538523
H        3.930546   -2.478861   -3.510055
C       -3.625053   -3.452717    1.414170
H       -3.010187   -4.030137    0.716146
C        1.028790    5.647368    1.937117
H        1.221426    5.275210    0.925415
C        4.455217    2.006330   -2.091197
H        5.345053    1.890666   -1.480553
C        4.532518    3.017862    0.669699
H        4.307332    1.978791    0.919591
H        4.497508    3.607211    1.592115
H        5.560953    3.072677    0.293899
C        0.563596   -4.153839    4.310142
H        1.015316   -4.262419    3.319005
C       -0.907640   -5.511545    1.395296
C       -3.182988    2.799945    1.232537
H       -2.857062    2.901028    0.191022
C        1.511023    3.221594   -5.947523
H        2.083482    4.126450   -5.725920
H        0.663544    3.496531   -6.584442
H        2.159805    2.559421   -6.531520
C       -0.421732    5.434542   -1.787792
H       -0.734158    6.327311   -2.316921
C       -0.684755    5.270071    3.742280
H       -0.068604    5.892704    4.387797
C       -0.399205   -0.246726    3.651320
H       -0.823393   -1.191460    3.330985
C       -3.545054   -2.868826    3.866409
H       -4.577450   -2.540205    3.774275
C        5.050821   -3.263268   -1.863639
H        6.011980   -3.018599   -2.309462
C        3.870808    5.050714   -0.646297
H        4.826467    5.110701   -1.179704
H        3.963958    5.632526    0.277576
H        3.108872    5.531748   -1.267203
C        0.624382   -5.522904    5.000710
H        0.168588   -5.479920    5.996813
H        1.665260   -5.843520    5.120807
H        0.101098   -6.294865    4.425969
C        1.402585   -3.123858    5.072064
H        1.374421   -2.156095    4.564959
H        2.445086   -3.456609    5.121205
H        1.051485   -2.991842    6.101740
C       -1.889176   -6.397659    2.121411
H       -1.798518   -6.286421    3.204509
H       -1.735088   -7.443264    1.852942
H       -2.913865   -6.117891    1.857494
C       -1.598522   -3.233745    5.227196
H       -1.112239   -3.186236    6.198227
C       -1.856892    4.718425    4.241388
H       -2.156215    4.910580    5.268613
C        3.526990    3.587312   -0.330424
H        2.552606    3.571152    0.171797
C        4.998123   -3.872837   -0.619082
H        5.922749   -4.094050   -0.092575
C       -4.656201    3.219721    1.282669
H       -5.091713    3.052478    2.274176
H       -5.234982    2.628649    0.565221
H       -4.786147    4.279474    1.036155
C        5.609576   -0.490639    1.394426
H        6.692021   -0.529871    1.299090
C       -0.428252    1.647640    5.144165
H       -0.865280    2.184412    5.982660
C        4.375497    1.350494   -3.314510
H        5.200347    0.727611   -3.651417
C       -3.025548    1.329283    1.631732
H       -1.995283    0.976745    1.504379
H       -3.684508    0.701077    1.025168
H       -3.289881    1.176620    2.685193
C        2.210079    5.218776    2.815156
C        3.949268   -3.836080    2.451249
H        4.897179   -3.299840    2.328039
H        3.959208   -4.328380    3.431777
H        3.144956   -3.093685    2.442645
C       -3.823933   -2.069021    0.792973
H       -4.414826   -1.426227    1.456126
H       -4.360247   -2.155916   -0.158352
H       -2.859772   -1.588882    0.596697
C       -4.972716   -4.171453    1.558861
H       -4.873726   -5.144161    2.053488
H       -5.418884   -4.332602    0.572306
H       -5.682731   -3.576448    2.143511
C       -2.914807   -2.809438    5.101506
H       -3.451929   -2.436379    5.970027
C        4.806590   -5.990829    1.459066
H        4.739924   -6.707660    0.632858
H        4.662858   -6.536816    2.397174
H        5.826644   -5.592029    1.471444
C        0.949361    7.177166    1.855324
H        0.164398    7.507347    1.167244
H        1.899893    7.589687    1.499178
H        0.740898    7.615330    2.838000
C        1.348346   -2.974300   -2.772688
C        0.823371   -4.212553   -3.514474
H        1.591525   -4.625827   -4.179962
H       -0.043246   -3.939725   -4.125990
H        0.498344   -5.000779   -2.830773
C        1.507176   -1.826044   -3.770276
H        2.092586    5.567674    3.847300
H        3.145629    5.642248    2.432281
H        2.310816    4.129076    2.835987
H        2.129018   -2.109378   -4.629040
H        1.952059   -0.935916   -3.309964
H        0.522639   -1.553258   -4.163493
H       -3.656813    2.065462   -2.321784
C       -0.696049    0.152280   -1.586280
H        0.034338    0.049480   -2.396884
185
16_TS7.log
W       -2.983863   11.378410   10.945362
Al       -0.325705   13.464547   12.839170
Al       -0.155724    7.903551   14.193657
O       -0.981555    9.016251   13.115324
O       -1.510088   12.411284   12.011278
O        0.617500    8.970902   15.316978
O        0.559528   12.287001   13.758401
C       -4.527391   12.695711   10.896035
N        0.728210   14.417463   11.544145
N       -1.172692    6.632789   15.189380
C       -4.483632   10.145196   11.304338
N       -1.166754   14.974439   13.590259
N        0.861969    6.604095   13.202717
C       -2.968527   10.146830    9.387048
O       -5.377531   13.477957   10.863191
O       -5.369716    9.426586   11.534018
O       -2.888559    9.447584    8.467361
C        0.719911   12.333198   16.818324
H        1.580927   12.771731   16.320207
C       -1.798029    7.044603   16.426764
C       -0.590552   10.325874   13.040884
C        0.766365   13.370225    8.727833
H       -0.005835   14.000810    9.180692
C        0.243119   11.092275   16.387932
C       -1.587413   15.092120   14.969055
C        2.117854    6.979429   12.589900
C        1.139485   16.350065   10.050504
H        2.115570   15.900915    9.867628
H        1.273375   17.389236   10.361266
H        0.575892   16.357996    9.112031
C       -3.149905    7.426918   16.431471
C        2.386533   10.489221   15.094521
C       -2.796303   14.520623   15.394681
C        1.875548   13.144318    9.754341
C        0.205361   10.964328   13.929041
C       -3.195129   14.725639   16.716730
H       -4.124217   14.281886   17.065869
C        2.974854   12.362130    9.386398
H        2.974733   11.874483    8.413933
C        0.493156    5.324840   13.095358
C        1.900405   13.746972   11.027489
C       -2.520752   17.002118   13.212428
H       -3.470937   16.470220   13.329122
H       -2.644573   17.784786   12.463143
H       -2.295636   17.462484   14.177086
C        0.353872   15.611834   11.104937
C        4.568417   10.513927   16.158746
H        5.164012   10.577827   17.066215
C        3.179062   10.559774   16.243138
H        2.706092   10.646810   17.217455
C       -0.787403   15.854186   15.843455
H        0.067472    8.219980   11.307434
C       -0.596233    4.766718   13.778751
H       -0.811345    3.726372   13.568964
C        1.315876    4.357090   12.276684
H        1.770783    4.822869   11.402694
H        0.696303    3.516051   11.959687
H        2.126232    3.961395   12.899271
C        3.347342    5.995638   14.624606
H        2.352898    5.584594   14.832213
C       -1.027407    7.053647   17.605751
C        0.852834   10.356526   15.183670
C        3.022979   10.348753   13.859348
H        2.427451   10.286666   12.950225
C        0.073237   12.082819    8.273097
H        0.781765   11.386431    7.810759
H       -0.697671   12.316822    7.530817
H       -0.414697   11.567434    9.101740
C        3.021468   13.644025   11.878038
C        0.115985   12.998543   17.880012
H        0.509004   13.958001   18.206758
C        2.112760    7.611285   11.330072
C       -1.448459   16.026960   12.791950
C        3.316173    6.675331   13.260881
C       -1.487640   11.223268   18.082687
H       -2.352428   10.772856   18.564652
C        4.410878   10.286011   13.772877
H        4.876363   10.168229   12.797607
C        3.346810    7.941793   10.764925
H        3.376681    8.433409    9.797451
C       -3.986320    7.477617   15.162163
H       -3.452169    6.938543   14.372651
C        0.535387   16.480883   15.413182
H        0.766860   16.128788   14.402333
C        4.093304   12.861027   11.454975
H        4.959375   12.748552   12.099197
C        4.072995   13.872467   14.210701
H        3.854348   12.828436   14.444659
H        3.998208   14.453723   15.135903
H        5.112649   13.945088   13.870464
C        0.448389    6.676544   17.624436
H        0.820591    6.717766   16.597177
C       -1.308162    5.351049   14.829685
C       -3.671118   13.701411   14.461013
H       -3.294145   13.836771   13.440689
C        1.324571   14.093968    7.490655
H        1.890237   14.993814    7.746927
H        0.509137   14.379244    6.817270
H        1.996792   13.434054    6.931229
C       -0.783182   16.286603   11.598834
H       -1.071761   17.184463   11.064866
C       -1.245794   16.059767   17.144384
H       -0.653628   16.662997   17.829582
C       -0.873901   10.553995   17.027139
H       -1.262878    9.596605   16.700682
C       -3.723915    7.812722   17.644826
H       -4.766199    8.121195   17.665726
C        4.540299    7.651855   11.413505
H        5.488326    7.915821   10.950788
C        3.434672   15.904066   12.883594
H        4.406454   15.976284   12.381751
H        3.492629   16.480725   13.813722
H        2.688740   16.382759   12.241910
C        0.650890    5.244377   18.134492
H        0.269076    5.132730   19.156184
H        1.716928    4.989100   18.143210
H        0.137998    4.511687   17.501239
C        1.280309    7.674734   18.434976
H        1.110118    8.693318   18.074282
H        2.346035    7.447386   18.330166
H        1.041383    7.635846   19.503738
C       -2.249493    4.454435   15.596210
H       -2.030371    4.479259   16.666982
H       -2.176516    3.426422   15.239982
H       -3.282306    4.795466   15.476136
C       -1.653630    7.424328   18.796139
H       -1.080462    7.431593   19.719245
C       -2.438838   15.501094   17.582545
H       -2.776417   15.666811   18.602445
C        3.094462   14.435907   13.180742
H        2.104715   14.408083   13.650986
C        4.520835    7.027354   12.650757
H        5.458054    6.813225   13.158275
C       -5.134336   14.158403   14.470090
H       -5.617665   13.946128   15.430135
H       -5.696648   13.630447   13.692906
H       -5.226997   15.233638   14.281168
C        5.191720   10.375113   14.921747
H        6.276293   10.335173   14.854723
C       -0.991498   12.446829   18.517621
H       -1.464612   12.972321   19.343630
C        4.062596   12.202748   10.230946
H        4.900737   11.580263    9.927832
C       -3.566866   12.212228   14.799304
H       -2.536141   11.845555   14.729356
H       -4.187793   11.623356   14.113857
H       -3.911505   12.018278   15.822327
C        1.687413   16.043708   16.324836
C        3.657758    7.014869   15.726048
H        4.621484    7.504705   15.546002
H        3.706723    6.515170   16.701466
H        2.892080    7.795610   15.771921
C       -4.134937    8.928962   14.699251
H       -4.586159    9.540036   15.490024
H       -4.775169    8.983775   13.813988
H       -3.160086    9.357183   14.442254
C       -5.360714    6.819391   15.329296
H       -5.286000    5.799742   15.724093
H       -5.871973    6.775635   14.362540
H       -6.001896    7.390499   16.009604
C       -2.989560    7.801390   18.821518
H       -3.455940    8.092631   19.759348
C        4.341186    4.828435   14.672919
H        4.184618    4.118564   13.853132
H        4.235748    4.286350   15.618546
H        5.377528    5.178177   14.614000
C        0.450828   18.011834   15.358368
H       -0.310301   18.353134   14.649393
H        1.411557   18.435363   15.045219
H        0.205000   18.429083   16.341527
C        0.816339    7.895813   10.576896
C        0.259526    6.648944    9.872886
H        1.010213    6.206272    9.206268
H       -0.608924    6.926352    9.265899
H       -0.071783    5.882853   10.578128
C        0.960892    9.016552    9.547344
H        1.532348   16.374767   17.357966
H        2.632715   16.479275   15.981365
H        1.795209   14.954800   16.330753
H        1.553826    8.701296    8.679086
H        1.432957    9.909844    9.972571
H       -0.030418    9.293126    9.175873
H       -3.173649   12.188387    9.444658
C       -1.017553   11.033201   11.786128
H       -0.179592   11.087139   11.079014
185
17_Int7.log
W       -2.706295    0.584289   -2.332136
Al        0.057403    2.600777   -0.546923
Al        0.311997   -2.979453    0.769089
O       -0.521134   -1.878704   -0.315249
O       -1.076921    1.548884   -1.440015
O        1.052466   -1.898065    1.903296
O        0.942823    1.423690    0.360342
C       -3.738455    2.142161   -3.122190
N        1.055297    3.589654   -1.856283
N       -0.769439   -4.258689    1.680663
C       -4.415737    0.466929   -1.384367
N       -0.785898    4.078659    0.255819
N        1.385969   -4.270027   -0.170448
C       -3.319998   -1.225094   -2.919462
O       -4.276994    3.039168   -3.612466
O       -5.414852    0.396299   -0.785988
O       -3.639054   -2.278466   -3.270876
C        1.258947    1.469542    3.383695
H        2.098919    1.900383    2.844640
C       -1.534299   -3.797601    2.816320
C       -0.201928   -0.549446   -0.354037
C        0.961243    2.539182   -4.667837
H        0.196653    3.144706   -4.170035
C        0.747179    0.234546    2.975849
C       -1.120295    4.204136    1.658590
C        2.662041   -3.886429   -0.734176
C        1.354355    5.536216   -3.357340
H        2.324749    5.101158   -3.596204
H        1.493427    6.571028   -3.033921
H        0.744027    5.556426   -4.265860
C       -2.870124   -3.396158    2.635991
C        2.827001   -0.383007    1.603624
C       -2.279801    3.607775    2.175769
C        2.130656    2.339967   -3.704937
C        0.605650    0.093706    0.519027
C       -2.604361    3.844659    3.513299
H       -3.495513    3.383109    3.931162
C        3.225968    1.584578   -4.135064
H        3.187343    1.105430   -5.110938
C        1.043121   -5.557822   -0.288296
C        2.209047    2.937077   -2.431118
C       -2.202596    6.074316   -0.057136
H       -3.121969    5.512976    0.139156
H       -2.404625    6.832332   -0.814816
H       -1.927830    6.568198    0.877974
C        0.629546    4.772119   -2.278325
C        5.045860   -0.365919    2.588388
H        5.673684   -0.321747    3.475152
C        3.660406   -0.337026    2.724261
H        3.221954   -0.281685    3.716990
C       -0.286290    5.004330    2.465865
H        0.649434   -2.673207   -2.064876
C       -0.059855   -6.135388    0.352312
H       -0.239056   -7.183770    0.148840
C        1.913640   -6.510497   -1.075914
H        2.364006   -6.042701   -1.951518
H        1.329439   -7.378291   -1.387436
H        2.730809   -6.865624   -0.437963
C        3.809481   -4.874653    1.342587
H        2.831278   -5.350129    1.474235
C       -0.908845   -3.744344    4.077002
C        1.296990   -0.514039    1.749681
C        3.419093   -0.477991    0.342929
H        2.789668   -0.513346   -0.544234
C        0.283210    1.232130   -5.090296
H        0.986349    0.559784   -5.594768
H       -0.535438    1.444168   -5.786472
H       -0.139406    0.696695   -4.238525
C        3.369193    2.839137   -1.634267
C        0.717087    2.139015    4.475715
H        1.134687    3.094888    4.782271
C        2.701426   -3.254097   -1.991818
C       -1.125124    5.127484   -0.526122
C        3.836280   -4.197957   -0.023662
C       -0.890946    0.378767    4.758486
H       -1.735761   -0.062948    5.282536
C        4.803392   -0.523213    0.204010
H        5.234429   -0.602804   -0.790516
C        3.954464   -2.944423   -2.525908
H        4.016724   -2.458247   -3.495056
C       -3.586367   -3.512780    1.296780
H       -2.944762   -4.079192    0.613987
C        1.004115    5.633634    1.950465
H        1.187742    5.257279    0.938660
C        4.432022    2.077575   -2.115077
H        5.328380    1.971494   -1.512326
C        4.509869    3.052627    0.657890
H        4.299567    2.007535    0.896052
H        4.472482    3.630152    1.587570
H        5.535416    3.125379    0.277320
C        0.523691   -4.214502    4.305026
H        0.991596   -4.368989    3.327063
C       -0.854129   -5.547627    1.341482
C       -3.178606    2.714967    1.337845
H       -2.870067    2.805009    0.289288
C        1.427454    3.282027   -5.931371
H        1.977750    4.198522   -5.702639
H        0.567824    3.543498   -6.557735
H        2.088475    2.644921   -6.529332
C       -0.511036    5.409572   -1.741814
H       -0.846464    6.298847   -2.262800
C       -0.670799    5.237852    3.785587
H       -0.052380    5.872106    4.417379
C       -0.343829   -0.290388    3.666921
H       -0.764925   -1.237566    3.350191
C       -3.558917   -2.892475    3.741204
H       -4.586633   -2.558579    3.619683
C        5.124125   -3.248291   -1.842450
H        6.088859   -3.000952   -2.278938
C        3.817018    5.090361   -0.637030
H        4.767088    5.164372   -1.178586
H        3.912346    5.666681    0.289875
H        3.044304    5.567297   -1.247971
C        0.543068   -5.557903    5.047060
H        0.077477   -5.466361    6.035273
H        1.574240   -5.898564    5.192130
H        0.007011   -6.338408    4.496247
C        1.368852   -3.174816    5.047077
H        1.393149   -2.233740    4.492294
H        2.396612   -3.538990    5.153849
H        0.983066   -2.979071    6.053941
C       -1.838892   -6.445033    2.048340
H       -1.776086   -6.327681    3.132662
H       -1.663947   -7.489443    1.788066
H       -2.860463   -6.180385    1.758120
C       -1.652166   -3.263843    5.156076
H       -1.192136   -3.216902    6.140075
C       -1.823114    4.667615    4.309161
H       -2.105578    4.857095    5.341632
C        3.491481    3.620852   -0.329948
H        2.520395    3.589179    0.177696
C        5.061348   -3.861335   -0.599986
H        5.981731   -4.082667   -0.066270
C       -4.653953    3.125517    1.413107
H       -5.062691    2.976135    2.418640
H       -5.245782    2.514153    0.724707
H       -4.797644    4.179588    1.149583
C        5.624697   -0.462625    1.325907
H        6.706370   -0.489045    1.218102
C       -0.359220    1.594928    5.171121
H       -0.782014    2.121848    6.023083
C        4.356244    1.436421   -3.346139
H        5.190468    0.834467   -3.697528
C       -2.998825    1.251216    1.754467
H       -1.972620    0.903541    1.588983
H       -3.677783    0.610117    1.186755
H       -3.216692    1.118004    2.820894
C        2.202256    5.226507    2.816033
C        3.962340   -3.838686    2.461954
H        4.903390   -3.286955    2.355031
H        3.964945   -4.334992    3.440466
H        3.146627   -3.109006    2.443767
C       -3.815710   -2.141702    0.659057
H       -4.449146   -1.515211    1.297635
H       -4.323150   -2.256075   -0.305201
H       -2.865324   -1.628349    0.482071
C       -4.917303   -4.265917    1.426596
H       -4.802270   -5.232493    1.929693
H       -5.345170   -4.444172    0.434853
H       -5.649743   -3.684622    1.997261
C       -2.960319   -2.827485    4.991816
H       -3.517142   -2.443463    5.842989
C        4.867358   -5.976500    1.475299
H        4.826143   -6.689604    0.644178
H        4.714463   -6.529741    2.407665
H        5.881121   -5.563119    1.508859
C        0.902975    7.161611    1.859845
H        0.105420    7.476629    1.179160
H        1.843468    7.584656    1.489542
H        0.700381    7.603282    2.842178
C        1.429550   -2.956203   -2.779390
C        0.924855   -4.186724   -3.547485
H        1.704637   -4.581284   -4.210816
H        0.062290   -3.913318   -4.164476
H        0.601478   -4.989370   -2.879780
C        1.589998   -1.789002   -3.754735
H        2.093381    5.581211    3.847039
H        3.127535    5.659009    2.418871
H        2.316868    4.138221    2.843582
H        2.227503   -2.049987   -4.609049
H        2.017346   -0.901689   -3.272698
H        0.607974   -1.521285   -4.157486
H       -2.974179    0.424443   -4.024868
C       -0.717950    0.129675   -1.586995
H        0.031286    0.048453   -2.386384
185
18_TS8.log
W       -3.011242   11.279420   11.033598
Al       -0.374962   13.449770   12.883460
Al       -0.073690    7.886463   14.167863
O       -0.888215    8.990670   13.074637
O       -1.559037   12.384558   12.067056
O        0.664832    8.959644   15.311174
O        0.557245   12.289733   13.778765
C       -3.874595   12.421171    9.635983
N        0.626011   14.411340   11.547925
N       -1.151640    6.609185   15.084323
C       -4.824965   11.621434   11.779668
N       -1.189197   14.952989   13.675701
N        0.992715    6.594931   13.220591
C       -3.765804    9.450689   10.832075
O       -4.287203   13.099254    8.792300
O       -5.873918   11.781557   12.253885
O       -4.155215    8.367244   10.719365
C        0.785663   12.322584   16.815843
H        1.633106   12.767286   16.300263
C       -1.874404    7.040518   16.258725
C       -0.534434   10.312276   13.031639
C        0.585102   13.366373    8.725168
H       -0.190442   13.969485    9.209259
C        0.306480   11.079623   16.393047
C       -1.536052   15.088178   15.074144
C        2.262553    6.985307   12.648044
C        0.950492   16.352032   10.042470
H        1.925517   15.918321    9.821126
H        1.080731   17.392019   10.352072
H        0.351046   16.354965    9.126490
C       -3.214312    7.449191   16.143691
C        2.433126   10.489428   15.074735
C       -2.720395   14.524394   15.571846
C        1.732856   13.162104    9.713341
C        0.240456   10.955941   13.932954
C       -3.054597   14.759133   16.907044
H       -3.963904   14.321483   17.311040
C        2.834356   12.404671    9.302514
H        2.810752   11.924280    8.326836
C        0.642105    5.311519   13.095031
C        1.789526   13.759246   10.988553
C       -2.578368   16.966480   13.349456
H       -3.509613   16.424613   13.544807
H       -2.763541   17.727087   12.590088
H       -2.296285   17.456521   14.284327
C        0.216884   15.599251   11.123578
C        4.625825   10.535651   16.115156
H        5.230490   10.597224   17.016808
C        3.237078   10.557114   16.215462
H        2.773422   10.623899   17.195878
C       -0.694614   15.866592   15.893892
H        0.221855    8.158781   11.325081
C       -0.471377    4.741006   13.726160
H       -0.663461    3.697514   13.509912
C        1.511511    4.355184   12.311401
H        1.980294    4.823790   11.446072
H        0.922266    3.496150   11.985336
H        2.314366    3.986233   12.959782
C        3.436831    6.006864   14.714389
H        2.454459    5.545590   14.865754
C       -1.203629    7.049320   17.497555
C        0.900862   10.346996   15.179036
C        3.057870   10.377297   13.830959
H        2.452664   10.321359   12.928068
C       -0.083099   12.063802    8.273253
H        0.634101   11.394131    7.785262
H       -0.876467   12.285527    7.551003
H       -0.538042   11.521636    9.103875
C        2.940833   13.668901   11.799956
C        0.201219   12.982320   17.891492
H        0.594174   13.944419   18.210430
C        2.285767    7.620308   11.391142
C       -1.518699   15.997599   12.884212
C        3.444583    6.687336   13.350385
C       -1.386771   11.196694   18.125624
H       -2.238911   10.740749   18.624858
C        4.445519   10.339608   13.728095
H        4.902210   10.246093   12.746156
C        3.531053    7.954547   10.853739
H        3.580079    8.446383    9.886618
C       -3.962226    7.446701   14.817310
H       -3.350862    6.922238   14.075502
C        0.610205   16.476241   15.392349
H        0.801548   16.090321   14.385711
C        4.009635   12.903782   11.338185
H        4.897541   12.800648   11.953713
C        4.073080   13.913494   14.093877
H        3.872897   12.869000   14.342167
H        4.028198   14.499407   15.017832
H        5.098496   13.993269   13.714295
C        0.248620    6.611682   17.649225
H        0.692335    6.550893   16.650550
C       -1.255492    5.325744   14.724103
C       -3.637563   13.677908   14.706346
H       -3.330077   13.800561   13.660687
C        1.082625   14.116906    7.477616
H        1.636219   15.026877    7.723147
H        0.237651   14.389540    6.836246
H        1.749954   13.478333    6.888275
C       -0.911496   16.256993   11.660696
H       -1.236003   17.147331   11.134728
C       -1.089946   16.102564   17.210297
H       -0.465705   16.720772   17.852163
C       -0.794737   10.535072   17.052749
H       -1.187852    9.578853   16.727485
C       -3.871374    7.883048   17.297239
H       -4.904312    8.215495   17.227192
C        4.708828    7.666941   11.530741
H        5.667416    7.932613   11.091387
C        3.363106   15.932955   12.783936
H        4.313023   16.013013   12.242958
H        3.452652   16.514398   13.708406
H        2.586916   16.401092   12.170880
C        0.339272    5.216887   18.282020
H       -0.108394    5.209951   19.282729
H        1.386572    4.909711   18.379906
H       -0.175698    4.460916   17.679032
C        1.076259    7.626463   18.443581
H        1.023193    8.613213   17.975937
H        2.125605    7.313808   18.468779
H        0.734081    7.710237   19.481219
C       -2.247624    4.430923   15.424600
H       -2.134620    4.488205   16.510104
H       -2.125054    3.395574   15.105147
H       -3.268845    4.749666   15.194424
C       -1.913265    7.465997   18.624255
H       -1.418146    7.475102   19.591877
C       -2.260466   15.555527   17.717694
H       -2.549795   15.745375   18.748202
C        3.050775   14.462124   13.098896
H        2.079391   14.422530   13.604539
C        4.661660    7.044485   12.769209
H        5.587790    6.834660   13.297950
C       -5.105290   14.110432   14.805433
H       -5.517560   13.911890   15.800903
H       -5.708195   13.552317   14.082558
H       -5.228570   15.180434   14.602912
C        5.237475   10.424656   14.869497
H        6.321719   10.404869   14.789867
C       -0.887902   12.421641   18.553044
H       -1.345241   12.942185   19.390972
C        3.951214   12.255929   10.109758
H        4.789402   11.650456    9.774154
C       -3.483883   12.196466   15.061416
H       -2.458954   11.840169   14.904752
H       -4.156610   11.592521   14.446083
H       -3.731663   12.016988   16.114752
C        1.793217   16.064226   16.275861
C        3.630435    7.037309   15.832414
H        4.575259    7.578089   15.704990
H        3.651492    6.537616   16.808918
H        2.822899    7.776233   15.836490
C       -4.158430    8.877584   14.311377
H       -4.714983    9.472476   15.044779
H       -4.725317    8.876245   13.374115
H       -3.192948    9.359743   14.126385
C       -5.312315    6.724683   14.912190
H       -5.216837    5.717386   15.332599
H       -5.760226    6.638753   13.917098
H       -6.018453    7.277374   15.541610
C       -3.233671    7.885454   18.529476
H       -3.765929    8.214553   19.418491
C        4.481924    4.889697   14.818850
H        4.408427    4.178030   13.988799
H        4.346467    4.337853   15.754815
H        5.501894    5.288905   14.824446
C        0.526628   18.004631   15.289244
H       -0.257220   18.323413   14.594580
H        1.476913   18.414906   14.929709
H        0.314461   18.455347   16.265479
C        1.006410    7.896274   10.608328
C        0.527201    6.661264    9.831155
H        1.315681    6.285414    9.167204
H       -0.338267    6.923809    9.213477
H        0.216098    5.847940   10.491825
C        1.138880    9.074201    9.642647
H        1.677517   16.431412   17.301745
H        2.727707   16.481935   15.884474
H        1.895733   14.975241   16.316013
H        1.763247    8.828179    8.773950
H        1.568290    9.958708   10.127201
H        0.146550    9.338753    9.264659
H       -2.940279   10.584052    9.459174
C       -1.002630   11.035063   11.805325
H       -0.186660   11.139305   11.078591
185
19_Int8.log
W       -2.793958    0.670034   -2.201292
Al        0.063523    2.597219   -0.565531
Al        0.329763   -2.995825    0.735128
O       -0.521434   -1.896000   -0.334165
O       -1.046830    1.538378   -1.480232
O        1.060870   -1.915916    1.875375
O        0.916957    1.416837    0.361558
C       -3.171444    0.268220   -4.085071
N        1.069007    3.605202   -1.848557
N       -0.714173   -4.295051    1.663935
C       -3.778531    2.394362   -2.653838
N       -0.813758    4.061965    0.228726
N        1.406989   -4.268309   -0.225900
C       -4.591334    0.221515   -1.496272
O       -3.314802    0.023379   -5.211145
O       -4.321215    3.374024   -2.940978
O       -5.611486   -0.045496   -1.011419
C        1.205832    1.438562    3.384798
H        2.052183    1.880097    2.864823
C       -1.450203   -3.861670    2.829356
C       -0.228065   -0.560751   -0.367058
C        0.992938    2.568440   -4.659108
H        0.234833    3.187598   -4.168916
C        0.710802    0.203949    2.956372
C       -1.174418    4.172443    1.626391
C        2.675276   -3.867992   -0.795833
C        1.377608    5.556658   -3.340411
H        2.351541    5.124790   -3.570561
H        1.510262    6.590665   -3.011630
H        0.777420    5.578475   -4.255647
C       -2.800269   -3.491245    2.698467
C        2.811310   -0.375951    1.593383
C       -2.344196    3.571446    2.115262
C        2.158753    2.366513   -3.692576
C        0.585263    0.082222    0.502083
C       -2.694870    3.790559    3.448603
H       -3.594684    3.325159    3.843303
C        3.257280    1.612781   -4.117233
H        3.225195    1.135756   -5.094401
C        1.075336   -5.558116   -0.348955
C        2.228767    2.957728   -2.416066
C       -2.238744    6.051040   -0.093599
H       -3.163241    5.483123    0.055086
H       -2.417534    6.826792   -0.838963
H       -1.997805    6.521811    0.862469
C        0.642587    4.786576   -2.272634
C        5.024804   -0.347638    2.590425
H        5.647434   -0.301969    3.480769
C        3.638411   -0.327468    2.718710
H        3.194526   -0.278597    3.709355
C       -0.356329    4.963052    2.458159
H        0.640658   -2.667162   -2.108194
C       -0.014608   -6.150876    0.300943
H       -0.187274   -7.198944    0.090241
C        1.946499   -6.497777   -1.151150
H        2.392363   -6.018625   -2.022787
H        1.364528   -7.364362   -1.470329
H        2.766548   -6.857230   -0.519342
C        3.848585   -4.858264    1.266090
H        2.870301   -5.330017    1.410585
C       -0.785140   -3.807305    4.069533
C        1.282686   -0.527795    1.729663
C        3.410977   -0.463673    0.335713
H        2.786695   -0.501275   -0.555070
C        0.298955    1.264065   -5.061046
H        0.994115    0.574383   -5.552863
H       -0.516952    1.472114   -5.761656
H       -0.129124    0.753532   -4.196686
C        3.382123    2.858672   -1.610099
C        0.638580    2.094970    4.472046
H        1.044170    3.050677    4.794893
C        2.699806   -3.225008   -2.048522
C       -1.144310    5.117312   -0.549271
C        3.857348   -4.171939   -0.095327
C       -0.962618    0.321766    4.708433
H       -1.813445   -0.130591    5.213201
C        4.796281   -0.501572    0.204490
H        5.233061   -0.577250   -0.787820
C        3.946013   -2.894383   -2.586096
H        3.997149   -2.398366   -3.550788
C       -3.546998   -3.582704    1.374658
H       -2.926844   -4.146518    0.670248
C        0.939265    5.603999    1.970994
H        1.141359    5.238818    0.958576
C        4.449753    2.101407   -2.086911
H        5.342201    1.994099   -1.478571
C        4.503562    3.065503    0.692395
H        4.297761    2.018118    0.923789
H        4.456056    3.637977    1.624815
H        5.531284    3.146227    0.319359
C        0.670377   -4.226750    4.240702
H        1.118747   -4.313445    3.245936
C       -0.792764   -5.581742    1.313416
C       -3.221345    2.692231    1.242782
H       -2.892185    2.815762    0.204792
C        1.467041    3.294647   -5.928756
H        2.021389    4.210852   -5.706858
H        0.610274    3.554302   -6.559669
H        2.125892    2.648612   -6.519414
C       -0.509040    5.415197   -1.749727
H       -0.841150    6.306126   -2.269910
C       -0.765339    5.178904    3.773831
H       -0.159116    5.805434    4.424859
C       -0.389135   -0.335139    3.623015
H       -0.796800   -1.283634    3.292280
C       -3.468393   -3.029555    3.834322
H       -4.508079   -2.722270    3.751421
C        5.123338   -3.190217   -1.912174
H        6.082379   -2.926822   -2.351830
C        3.805216    5.107204   -0.592382
H        4.759659    5.193265   -1.124360
H        3.887209    5.676719    0.340083
H        3.034366    5.582801   -1.206613
C        0.767794   -5.601461    4.915622
H        0.317131   -5.580483    5.914773
H        1.816717   -5.898585    5.026109
H        0.259566   -6.379283    4.335254
C        1.488163   -3.185122    5.009845
H        1.434459   -2.213195    4.512826
H        2.538503   -3.493172    5.051517
H        1.138368   -3.072079    6.042207
C       -1.748646   -6.498252    2.036134
H       -1.640305   -6.408401    3.119681
H       -1.583080   -7.535491    1.743121
H       -2.782068   -6.228835    1.796859
C       -1.507028   -3.368433    5.180291
H       -1.016574   -3.322136    6.149273
C       -1.926841    4.602231    4.269219
H       -2.227600    4.778597    5.298804
C        3.489008    3.632805   -0.299683
H        2.514186    3.590220    0.200518
C        5.075113   -3.816129   -0.675644
H        6.001001   -4.031316   -0.148807
C       -4.702004    3.083799    1.292567
H       -5.137024    2.896461    2.280506
H       -5.268581    2.489156    0.567676
H       -4.852473    4.143112    1.056638
C        5.611158   -0.438895    1.331028
H        6.693546   -0.459570    1.229171
C       -0.447687    1.538356    5.141212
H       -0.890790    2.055178    5.989046
C        4.382417    1.464182   -3.320746
H        5.219713    0.864193   -3.668258
C       -3.036457    1.219436    1.621725
H       -1.999288    0.888518    1.493467
H       -3.680668    0.584704    1.005380
H       -3.301210    1.048293    2.672093
C        2.126740    5.196167    2.850567
C        4.025340   -3.829864    2.388757
H        4.967810   -3.282957    2.270589
H        4.040585   -4.332023    3.364194
H        3.213603   -3.095488    2.387473
C       -3.765644   -2.196980    0.765097
H       -4.363901   -1.568834    1.435986
H       -4.302994   -2.282178   -0.185021
H       -2.809926   -1.701919    0.565837
C       -4.884097   -4.321292    1.517514
H       -4.770374   -5.296949    2.003364
H       -5.331525   -4.479761    0.531092
H       -5.600692   -3.741100    2.108937
C       -2.832968   -2.971880    5.066861
H       -3.373399   -2.621670    5.942835
C        4.903849   -5.965448    1.374009
H        4.844598   -6.674088    0.540211
H        4.765701   -6.522939    2.306189
H        5.919790   -5.556422    1.390645
C        0.828715    7.132067    1.893289
H        0.038648    7.447844    1.204217
H        1.771414    7.565084    1.540635
H        0.608821    7.562853    2.876750
C        1.420289   -2.938599   -2.827930
C        0.926358   -4.172232   -3.598260
H        1.708946   -4.557755   -4.263575
H        0.061130   -3.904850   -4.214021
H        0.611307   -4.979641   -2.932310
C        1.562567   -1.767035   -3.800539
H        2.000251    5.539359    3.883497
H        3.054499    5.639432    2.471385
H        2.249096    4.108568    2.868260
H        2.202677   -2.017045   -4.656205
H        1.977441   -0.874849   -3.316529
H        0.576678   -1.512500   -4.202043
H       -3.256823   -0.984791   -2.433576
C       -0.780999    0.101700   -1.595515
H       -0.092971   -0.062446   -2.433012
185
20_TS0.log
W       -3.342363   11.527312   11.376098
Al       -0.325078   13.473484   12.812351
Al       -0.106876    7.877525   14.165623
O       -0.952506    8.993456   13.104683
O       -1.372440   12.386472   11.864163
O        0.661971    8.957955   15.276232
O        0.487122   12.305706   13.805639
C       -3.264622   11.166452    9.484196
N        0.742923   14.493261   11.597302
N       -1.135789    6.605384   15.140902
C       -4.548247   13.109839   10.963481
N       -1.217221   14.941092   13.589274
N        0.921187    6.594560   13.174649
C       -4.952731   10.380578   11.453956
O       -3.184906   10.939593    8.338245
O       -5.228617   14.009443   10.696603
O       -5.879991    9.680880   11.523148
C        0.808759   12.272459   16.845109
H        1.686816   12.701581   16.369483
C       -1.791756    7.024712   16.359990
C       -0.654793   10.325459   13.073928
C        0.730071   13.470359    8.796648
H       -0.011968   14.128695    9.257857
C        0.295043   11.065495   16.366514
C       -1.633045   15.023238   14.973203
C        2.184744    6.977771   12.582025
C        1.134363   16.447021   10.127864
H        2.114032   16.008679    9.937575
H        1.258786   17.482829   10.453791
H        0.570946   16.463662    9.189227
C       -3.147235    7.395267   16.331588
C        2.410063   10.490948   15.005221
C       -2.847206   14.450258   15.384934
C        1.877528   13.262046    9.781625
C        0.176482   10.972604   13.922571
C       -3.243249   14.613206   16.712112
H       -4.177071   14.170839   17.048577
C        2.982467   12.505378    9.379723
H        2.971793   12.033481    8.399675
C        0.559097    5.312966   13.058739
C        1.916439   13.840835   11.063971
C       -2.588571   16.966680   13.256346
H       -3.535267   16.420047   13.328698
H       -2.705509   17.775908   12.534707
H       -2.391330   17.392877   14.242642
C        0.352256   15.686231   11.168851
C        4.622540   10.474478   16.003934
H        5.245330   10.502967   16.894773
C        3.236835   10.516913   16.131879
H        2.793496   10.561582   17.122852
C       -0.828607   15.755435   15.867049
H        0.134156    8.167857   11.294694
C       -0.529775    4.745819   13.734392
H       -0.735613    3.704290   13.521111
C        1.392475    4.353698   12.241124
H        1.859635    4.827882   11.378209
H        0.777011    3.515940   11.907800
H        2.194394    3.951211   12.870305
C        3.388253    5.978481   14.624199
H        2.393049    5.560503   14.813446
C       -1.044218    7.057704   17.553474
C        0.882821   10.344615   15.139982
C        3.008532   10.400124   13.747391
H        2.386370   10.373673   12.854588
C       -0.001356   12.172752    8.451812
H        0.673711   11.441831    7.992455
H       -0.819680   12.365152    7.751023
H       -0.439630   11.724987    9.345071
C        3.047432   13.733814   11.899511
C        0.217814   12.918971   17.926223
H        0.638920   13.853271   18.289462
C        2.195852    7.622364   11.329636
C       -1.493510   16.022330   12.824209
C        3.375131    6.666093   13.264139
C       -1.446332   11.192904   18.050900
H       -2.329465   10.754824   18.510208
C        4.393166   10.337503   13.616855
H        4.828789   10.257370   12.624437
C        3.436081    7.950196   10.776990
H        3.476506    8.448443    9.813091
C       -3.966704    7.402845   15.049579
H       -3.405860    6.866053   14.277187
C        0.487774   16.403435   15.449007
H        0.728726   16.063056   14.436406
C        4.126638   12.980976   11.441557
H        5.004428   12.868318   12.069843
C        4.122299   13.917734   14.224056
H        3.936017   12.860328   14.424099
H        4.041728   14.464316   15.169717
H        5.155658   14.030899   13.875710
C        0.430830    6.680282   17.608337
H        0.824383    6.702866   16.588317
C       -1.256789    5.323041   14.779779
C       -3.709565   13.673133   14.407841
H       -3.426960   13.991592   13.398468
C        1.232268   14.142456    7.509751
H        1.800657   15.056015    7.710074
H        0.386376   14.397242    6.862720
H        1.884401   13.467217    6.944997
C       -0.803982   16.332022   11.658318
H       -1.098929   17.237105   11.140376
C       -1.282397   15.919101   17.176594
H       -0.686466   16.498552   17.878609
C       -0.847311   10.543648   16.975194
H       -1.268438    9.613542   16.610098
C       -3.745628    7.800575   17.526769
H       -4.790830    8.099880   17.522803
C        4.621432    7.648856   11.434399
H        5.575327    7.910424   10.982729
C        3.420609   15.972512   12.966699
H        4.380772   16.080828   12.449284
H        3.484757   16.521848   13.912662
H        2.652375   16.454225   12.354338
C        0.619370    5.256184   18.146057
H        0.216938    5.162990   19.161595
H        1.684271    4.998690   18.180482
H        0.117180    4.513867   17.515596
C        1.250202    7.688201   18.419510
H        1.090196    8.702311   18.042149
H        2.316899    7.455265   18.337662
H        0.991730    7.664975   19.484146
C       -2.199842    4.419253   15.534782
H       -2.009816    4.463290   16.610348
H       -2.099015    3.388078   15.195008
H       -3.235129    4.738984   15.382113
C       -1.695013    7.447006   18.724518
H       -1.139938    7.473749   19.658269
C       -2.475888   15.352933   17.600826
H       -2.808812   15.487618   18.626758
C        3.117705   14.488734   13.223653
H        2.133642   14.421668   13.703060
C        4.586796    7.018118   12.668554
H        5.518260    6.797032   13.183460
C       -5.208581   13.942480   14.557498
H       -5.602248   13.544976   15.499447
H       -5.754535   13.455839   13.742387
H       -5.430996   15.014324   14.523691
C        5.207929   10.380429   14.744150
H        6.289779   10.340347   14.642964
C       -0.911633   12.381488   18.535526
H       -1.373745   12.891126   19.377440
C        4.088072   12.351683   10.202257
H        4.933382   11.753480    9.871240
C       -3.416838   12.174324   14.520179
H       -2.350731   11.939491   14.437273
H       -3.983027   11.606716   13.758194
H       -3.744328   11.782048   15.490121
C        1.644027   15.979112   16.360876
C        3.673536    6.995057   15.734860
H        4.639764    7.487036   15.574770
H        3.703527    6.493430   16.710115
H        2.905890    7.774686   15.765999
C       -4.153764    8.838418   14.553132
H       -4.661186    9.445641   15.312968
H       -4.760879    8.853377   13.643082
H       -3.187038    9.298025   14.323719
C       -5.323947    6.708003   15.211337
H       -5.226142    5.697228   15.623325
H       -5.823383    6.635629   14.240222
H       -5.987908    7.271548   15.875823
C       -3.033018    7.817631   18.716798
H       -3.518925    8.123774   19.639849
C        4.387729    4.816832   14.683964
H        4.248871    4.110175   13.858240
H        4.269222    4.269587   15.624987
H        5.422985    5.172349   14.644515
C        0.378185   17.933336   15.404900
H       -0.383333   18.267523   14.693069
H        1.334002   18.374834   15.101652
H        0.118548   18.338334   16.389683
C        0.909076    7.912905   10.564192
C        0.417703    6.688152    9.778296
H        1.198844    6.317727    9.103026
H       -0.452700    6.959173    9.171685
H        0.112376    5.868600   10.433940
C        1.039215    9.100712    9.609927
H        1.481298   16.298812   17.396335
H        2.581817   16.435064   16.023901
H        1.770802   14.892503   16.357029
H        1.679519    8.869504    8.749466
H        1.449536    9.987914   10.107347
H        0.052521    9.355541    9.209767
H       -2.643658    9.936789   11.754907
C       -1.256783   10.974517   11.857461
H       -0.749880   10.627416   10.952623
185
21_Int9.log
W       -3.164303    1.603593   -1.902970
Al       -0.020808    2.429042   -0.436788
Al        0.682229   -3.119787    0.724919
O       -0.028627   -2.056021   -0.473638
O       -1.190192    1.238607   -1.152087
O        1.377677   -2.009276    1.857917
O        1.052151    1.335808    0.384705
C       -3.653377    1.419956   -3.758577
N        0.720376    3.391712   -1.912279
N       -0.599866   -4.298896    1.489404
C       -3.819208    3.401156   -2.037852
N       -0.867953    3.854978    0.428977
N        1.778313   -4.471504   -0.051460
C       -4.992541    1.112240   -1.469482
O       -3.891296    1.300539   -4.899882
O       -4.183822    4.516710   -2.090001
O       -6.065740    0.781635   -1.139550
C        1.751568    1.276403    3.424651
H        2.626261    1.668619    2.912576
C       -1.556124   -3.707020    2.395790
C        0.143146   -0.707800   -0.390145
C        0.292564    2.199844   -4.658710
H       -0.459680    2.723026   -4.056280
C        1.144505    0.112479    2.950956
C       -1.056607    3.958500    1.861540
C        3.104768   -4.116966   -0.506194
C        0.702104    5.298799   -3.494084
H        1.657533    4.914753   -3.851197
H        0.808448    6.357967   -3.247786
H       -0.033894    5.222596   -4.300755
C       -2.703451   -3.086233    1.863513
C        3.159039   -0.495255    1.489046
C       -2.166503    3.366233    2.484282
C        1.600766    2.134217   -3.867724
C        0.881806   -0.023946    0.504976
C       -2.348316    3.578415    3.852255
H       -3.202923    3.125247    4.348889
C        2.681452    1.454067   -4.438485
H        2.540040    0.942257   -5.387653
C        1.396153   -5.747590   -0.178150
C        1.817486    2.784922   -2.634317
C       -2.341698    5.829380    0.280441
H       -3.253076    5.262326    0.495090
H       -2.593106    6.619893   -0.426124
H       -2.000500    6.271236    1.219609
C        0.192375    4.553848   -2.287516
C        5.409003   -0.614589    2.389933
H        6.067649   -0.698528    3.251168
C        4.030815   -0.612122    2.575613
H        3.623343   -0.705035    3.579172
C       -0.136897    4.737566    2.591829
H        1.180578   -3.420134   -2.178098
C        0.215407   -6.264666    0.366577
H        0.023438   -7.315944    0.190822
C        2.298393   -6.730882   -0.882529
H        2.740976   -6.301650   -1.783100
H        1.746614   -7.635252   -1.142495
H        3.126592   -7.011976   -0.222702
C        4.037420   -5.063511    1.695073
H        3.046027   -5.528141    1.729461
C       -1.297561   -3.726074    3.778692
C        1.638809   -0.626418    1.695660
C        3.706436   -0.397706    0.210471
H        3.049926   -0.292217   -0.649229
C       -0.293743    0.827740   -5.021399
H        0.397485    0.253617   -5.649297
H       -1.224354    0.963901   -5.581609
H       -0.532452    0.223555   -4.144769
C        3.087494    2.800099   -2.015495
C        1.260242    1.925748    4.553129
H        1.749642    2.829442    4.908770
C        3.275712   -3.527354   -1.771100
C       -1.312188    4.900447   -0.308558
C        4.201373   -4.389613    0.336211
C       -0.482408    0.283729    4.739431
H       -1.363215   -0.115888    5.238159
C        5.086118   -0.415285    0.018484
H        5.483594   -0.345038   -0.991485
C        4.574926   -3.213704   -2.178095
H        4.731142   -2.770394   -3.159029
C       -3.051892   -3.144179    0.379703
H       -2.180960   -3.525918   -0.159295
C        1.078358    5.395952    1.947274
H        1.135477    5.064435    0.905330
C        4.125536    2.101903   -2.630308
H        5.107384    2.086607   -2.167575
C        4.584295    3.200159    0.032372
H        4.570562    2.136422    0.281404
H        4.629368    3.766473    0.968165
H        5.505694    3.419560   -0.520116
C       -0.086926   -4.431036    4.380616
H        0.420129   -4.980891    3.579348
C       -0.684323   -5.599759    1.209905
C       -3.173865    2.521208    1.723299
H       -2.962114    2.634336    0.651693
C        0.501780    2.978658   -5.970057
H        0.996144    3.941174   -5.820059
H       -0.460925    3.156483   -6.460331
H        1.122950    2.398312   -6.661642
C       -0.858315    5.183203   -1.591802
H       -1.294252    6.047970   -2.077059
C       -0.374790    4.939532    3.950842
H        0.313035    5.555313    4.526680
C        0.010743   -0.361550    3.609811
H       -0.484817   -1.252617    3.239423
C       -3.572225   -2.447542    2.750369
H       -4.464619   -1.961260    2.363058
C        5.664544   -3.456769   -1.356464
H        6.666810   -3.197082   -1.687814
C        3.428083    5.115076   -1.089353
H        4.246971    5.298304   -1.794512
H        3.627504    5.699503   -0.183863
H        2.506709    5.500301   -1.534555
C       -0.507414   -5.449333    5.448861
H       -0.934270   -4.952117    6.326759
H        0.361483   -6.022867    5.788156
H       -1.257670   -6.154071    5.073638
C        0.925506   -3.433044    4.956333
H        1.299505   -2.762041    4.178153
H        1.774793   -3.969790    5.395074
H        0.470580   -2.820312    5.743613
C       -1.749316   -6.440358    1.866637
H       -1.431864   -6.687181    2.886263
H       -1.893564   -7.373717    1.320564
H       -2.700241   -5.911929    1.945999
C       -2.196932   -3.070141    4.621503
H       -2.010817   -3.060410    5.693182
C       -1.473402    4.370259    4.579854
H       -1.643957    4.540168    5.639937
C        3.339878    3.619098   -0.751257
H        2.488078    3.470995   -0.076775
C        5.473924   -4.034348   -0.108087
H        6.333221   -4.218978    0.531303
C       -4.619834    2.986338    1.929067
H       -4.956491    2.808710    2.956726
H       -5.286744    2.434774    1.257914
H       -4.737652    4.054415    1.718417
C        5.944060   -0.518878    1.107377
H        7.021209   -0.525646    0.960151
C        0.146253    1.426895    5.221130
H       -0.235053    1.934804    6.103345
C        3.923618    1.420980   -3.825034
H        4.744180    0.877009   -4.286154
C       -3.025456    1.041136    2.087613
H       -2.025282    0.658065    1.852652
H       -3.763037    0.444133    1.541654
H       -3.186495    0.883856    3.160981
C        2.379340    4.967713    2.634684
C        4.091656   -4.037357    2.831709
H        5.056737   -3.517674    2.838128
H        3.962340   -4.534445    3.800680
H        3.308765   -3.281497    2.717748
C       -3.364651   -1.762726   -0.202473
H       -4.310413   -1.359774    0.177899
H       -3.464795   -1.830905   -1.293017
H       -2.566155   -1.053686    0.036366
C       -4.231111   -4.094303    0.127865
H       -4.014112   -5.118303    0.448271
H       -4.473376   -4.123015   -0.939718
H       -5.125491   -3.757405    0.664040
C       -3.318795   -2.426688    4.115692
H       -4.005590   -1.918953    4.788141
C        5.066255   -6.177954    1.920463
H        5.084235   -6.895113    1.092044
H        4.830803   -6.724304    2.839613
H        6.079060   -5.776659    2.033532
C        0.954004    6.924880    1.932092
H        0.065350    7.254206    1.384027
H        1.829725    7.373749    1.450192
H        0.888627    7.326459    2.949675
C        2.115206   -3.272029   -2.725332
C        2.142141   -4.252193   -3.905740
H        3.070508   -4.150911   -4.479870
H        1.304490   -4.056216   -4.583639
H        2.065584   -5.293415   -3.576194
C        2.105417   -1.829004   -3.238542
H        2.398556    5.273774    3.686847
H        3.241560    5.433192    2.143237
H        2.504913    3.881211    2.595566
H        2.977325   -1.609365   -3.865452
H        2.103352   -1.111911   -2.411875
H        1.212001   -1.649956   -3.848219
H       -1.255410   -0.679770   -1.975622
C       -0.523802    0.006101   -1.535694
H        0.214666    0.258375   -2.307203
187
22_Int1a.log
W       -2.756003   -0.298725   -2.663006
Al        0.148213    2.940809   -0.564507
Al        0.214914   -2.655053    0.762999
O       -0.603490   -1.493716   -0.253808
O       -0.933619    1.855590   -1.449003
O        1.112212   -1.605695    1.814165
O        0.944865    1.741513    0.419113
C       -4.312939   -0.872646   -3.819323
N        1.197605    3.946036   -1.800238
N       -0.854683   -3.889191    1.760433
C       -2.694475   -2.124488   -1.864435
N       -0.643139    4.413167    0.297217
N        1.255449   -3.968672   -0.159379
C       -1.594976   -0.970698   -4.206536
O       -5.216756   -1.206600   -4.466744
O       -2.674824   -3.212245   -1.457217
O       -5.062982    0.765762   -0.711193
C       -1.135728    0.549629   -1.341121
O       -1.047063   -1.376417   -5.143036
C        1.465110    1.720254    3.330725
H        2.284976    2.147107    2.758443
C       -1.516346   -3.465433    2.977368
C       -0.330819   -0.157551   -0.330422
C        1.058486    2.920961   -4.582656
H        0.332277    3.565229   -4.077464
C        0.904221    0.507153    2.922191
C       -0.958290    4.502310    1.708011
C        2.600128   -3.690745   -0.617198
C        1.540632    5.912150   -3.268044
H        2.514352    5.478100   -3.494769
H        1.671319    6.949743   -2.951076
H        0.942758    5.921640   -4.185437
C       -2.878461   -3.116486    2.953876
C        2.887516   -0.130407    1.414425
C       -2.110952    3.896046    2.227288
C        2.273432    2.755217   -3.677356
C        0.602295    0.446232    0.488790
C       -2.416954    4.101763    3.574948
H       -3.304830    3.633463    3.992498
C        3.378540    2.045575   -4.154254
H        3.333560    1.597363   -5.144087
C        0.816739   -5.221494   -0.328716
C        2.354688    3.304916   -2.385050
C       -2.004955    6.456052    0.053524
H       -2.937541    5.910582    0.230650
H       -2.186195    7.244695   -0.677827
H       -1.720722    6.910752    1.005214
C        0.800113    5.150105   -2.197790
C        5.153084   -0.243265    2.272383
H        5.830477   -0.263909    3.122628
C        3.780576   -0.160539    2.488347
H        3.397233   -0.132715    3.504882
C       -0.107660    5.275948    2.525919
H        0.826033   -2.261100   -2.043044
C       -0.319502   -5.737805    0.304845
H       -0.583993   -6.757671    0.054723
C        1.612306   -6.208600   -1.150669
H        2.138821   -5.738337   -1.980938
H        0.951073   -6.988605   -1.533139
H        2.363645   -6.687606   -0.513763
C        3.513100   -4.732066    1.555113
H        2.449441   -4.942569    1.714556
C       -0.767431   -3.411939    4.172510
C        1.370900   -0.237597    1.653795
C        3.402637   -0.196009    0.119917
H        2.725015   -0.180405   -0.731770
C        0.357261    1.586893   -4.836738
H        1.005894    0.891140   -5.380228
H       -0.546639    1.736907   -5.438010
H        0.063376    1.116352   -3.894995
C        3.522420    3.197792   -1.603025
C        0.995695    2.372582    4.465279
H        1.448842    3.311812    4.772462
C        2.800127   -3.062470   -1.860051
C       -0.952099    5.497874   -0.445932
C        3.684833   -4.108356    0.175770
C       -0.629750    0.635855    4.796588
H       -1.452028    0.195066    5.355699
C        4.773714   -0.291989   -0.099744
H        5.145745   -0.353729   -1.118908
C        4.111213   -2.923853   -2.319772
H        4.290942   -2.461877   -3.285929
C       -3.727502   -3.172699    1.693058
H       -3.167922   -3.693031    0.911245
C        1.184560    5.907943    2.016608
H        1.363803    5.549171    0.997610
C        4.598210    2.485157   -2.129736
H        5.504278    2.375005   -1.542318
C        4.669127    3.309036    0.689051
H        4.476015    2.247301    0.861122
H        4.621800    3.827030    1.652735
H        5.694050    3.420072    0.316677
C        0.708311   -3.791254    4.217975
H        1.148960   -3.508118    3.258841
C       -1.021923   -5.157816    1.366803
C       -4.186373    0.388152   -1.365607
C       -3.028129    3.020664    1.391083
H       -2.689690    3.055193    0.348435
C        1.437397    3.584158   -5.914287
H        1.978237    4.525013   -5.771327
H        0.537299    3.790651   -6.502917
H        2.074994    2.925830   -6.514032
C       -0.326748    5.800679   -1.651689
H       -0.637668    6.712163   -2.148840
C       -0.473453    5.476947    3.855912
H        0.157138    6.090624    4.495684
C       -0.152799   -0.018522    3.662917
H       -0.604195   -0.954209    3.354747
C       -3.473290   -2.690034    4.144166
H       -4.521857   -2.402880    4.138106
C        5.192401   -3.355885   -1.564139
H        6.204658   -3.236266   -1.942439
C        3.972821    5.402502   -0.515995
H        4.911660    5.494475   -1.073940
H        4.090896    5.939049    0.431481
H        3.189883    5.908078   -1.090337
C        0.891621   -5.303804    4.399769
H        0.416774   -5.645560    5.327239
H        1.957585   -5.555560    4.454866
H        0.461594   -5.871924    3.568020
C        1.485725   -3.022380    5.289912
H        1.310042   -1.944926    5.206188
H        2.558253   -3.201589    5.168252
H        1.218518   -3.342254    6.303848
C       -1.986984   -6.057663    2.100005
H       -1.883518   -5.955761    3.182741
H       -1.822639   -7.098949    1.820873
H       -3.016827   -5.791551    1.845159
C       -1.416275   -3.002715    5.337891
H       -0.859735   -2.952484    6.268630
C       -1.622359    4.900647    4.380749
H       -1.890347    5.065986    5.421105
C        3.645887    3.922208   -0.267279
H        2.674720    3.870687    0.240098
C        4.976949   -3.922002   -0.317919
H        5.826967   -4.232824    0.284867
C       -4.481965    3.508078    1.415461
H       -4.913041    3.429027    2.419680
H       -5.090202    2.894829    0.743779
H       -4.567861    4.554179    1.100228
C        5.655693   -0.314422    0.975863
H        6.726929   -0.388511    0.805865
C       -0.054617    1.833384    5.203914
H       -0.421561    2.349049    6.087924
C        4.524726    1.899605   -3.388006
H        5.370511    1.337585   -3.775789
C       -2.937314    1.567019    1.865643
H       -1.921574    1.170359    1.762619
H       -3.616169    0.939453    1.286242
H       -3.212255    1.480350    2.923676
C        2.382460    5.479179    2.872491
C        3.956064   -3.739669    2.636273
H        4.997971   -3.434918    2.483134
H        3.880999   -4.198366    3.629530
H        3.337870   -2.836982    2.614953
C       -4.001680   -1.763308    1.169767
H       -4.511368   -1.155176    1.926890
H       -4.641540   -1.805971    0.282778
H       -3.067962   -1.264217    0.890160
C       -5.048895   -3.921748    1.911638
H       -4.901206   -4.903847    2.374210
H       -5.555118   -4.067980    0.952136
H       -5.730392   -3.355765    2.556397
C       -2.756266   -2.637198    5.328417
H       -3.239391   -2.313198    6.246881
C        4.271192   -6.057508    1.701065
H        4.017334   -6.769436    0.908539
H        4.030944   -6.522898    2.663227
H        5.355786   -5.905646    1.673368
C        1.095544    7.438359    1.955725
H        0.303411    7.774800    1.279338
H        2.040669    7.860398    1.596366
H        0.894362    7.861869    2.946272
C        1.636608   -2.572953   -2.713224
C        1.082115   -3.686647   -3.613976
H        1.881560   -4.126677   -4.223216
H        0.324216   -3.281906   -4.291061
H        0.610963   -4.484903   -3.033603
C        2.014312   -1.358702   -3.564886
H        2.274912    5.810962    3.911048
H        3.308261    5.919070    2.485906
H        2.495255    4.390518    2.876054
H        2.705369   -1.624756   -4.374196
H        2.480734   -0.563211   -2.971693
H        1.118061   -0.954268   -4.035091
H       -2.376482    1.587392   -3.160796
H       -2.958955    1.396616   -3.667312
187
23_TS1a.log
W       -3.264062   10.098493   11.029522
Al       -0.281055   13.545885   12.825699
Al       -0.127727    7.957234   14.201496
O       -1.008598    9.128379   13.264572
O       -1.412599   12.438597   12.021696
O        0.740623    9.022711   15.268385
O        0.545526   12.369135   13.831377
C       -4.946214    9.354180   10.241140
N        0.777053   14.529049   11.580072
N       -1.239906    6.728313   15.123946
C       -2.675689    8.249840   11.371542
N       -1.068481   15.049136   13.649101
N        0.886271    6.657179   13.242911
C       -2.488194    9.943048    9.273710
O       -5.928908    8.920072    9.787934
O       -2.350044    7.142118   11.549489
O       -7.307339   10.971359   12.199023
C       -1.583520   11.134255   12.172982
O       -2.013622    9.804594    8.208646
C        1.036702   12.311102   16.840142
H        1.931692   12.698962   16.360828
C       -1.969845    7.206363   16.272925
C       -0.727513   10.455251   13.144672
C        0.628935   13.533685    8.796216
H       -0.042567   14.252447    9.274030
C        0.449854   11.142766   16.350588
C       -1.425566   15.138564   15.048873
C        2.175042    6.993460   12.678556
C        1.196741   16.477588   10.107745
H        2.159441   16.013618    9.893973
H        1.354619   17.512442   10.421397
H        0.610501   16.499434    9.183103
C       -3.289736    7.669977   16.120661
C        2.500709   10.513214   14.905499
C       -2.634781   14.598995   15.511237
C        1.823802   13.302344    9.715461
C        0.221887   11.074205   13.932601
C       -2.970872   14.778426   16.854408
H       -3.899931   14.357099   17.230659
C        2.903293   12.543497    9.255460
H        2.846484   12.084251    8.271435
C        0.468606    5.396291   13.081741
C        1.920343   13.855769   11.004648
C       -2.366155   17.132862   13.388628
H       -3.327154   16.623656   13.516008
H       -2.488316   17.944967   12.670942
H       -2.100934   17.553276   14.361243
C        0.422163   15.743082   11.173708
C        4.747769   10.395163   15.811058
H        5.407214   10.379167   16.675352
C        3.371558   10.483829   15.997962
H        2.969478   10.514609   17.006942
C       -0.563051   15.847940   15.909229
H        0.184902    8.265955   11.440402
C       -0.642890    4.853250   13.738296
H       -0.886450    3.825468   13.500460
C        1.265235    4.437421   12.229226
H        1.681653    4.918311   11.343455
H        0.637611    3.598029   11.925546
H        2.105188    4.041349   12.811208
C        3.288844    5.904613   14.721077
H        2.284072    5.490367   14.860581
C       -1.323469    7.222387   17.524437
C        0.981249   10.397916   15.109230
C        3.041728   10.429515   13.622306
H        2.385643   10.439657   12.753887
C       -0.191377   12.265100    8.570076
H        0.401649   11.481592    8.087298
H       -1.049127   12.473365    7.922544
H       -0.576985   11.869813    9.513467
C        3.082716   13.729677   11.792182
C        0.496420   12.970407   17.939566
H        0.974181   13.872740   18.313437
C        2.234372    7.667373   11.446006
C       -1.334291   16.144475   12.903290
C        3.339008    6.597786   13.364389
C       -1.261809   11.338482   18.057116
H       -2.163924   10.943981   18.518720
C        4.416497   10.320129   13.432715
H        4.807333   10.241683   12.422160
C        3.495105    7.904257   10.892178
H        3.567814    8.411089    9.933934
C       -4.017142    7.657108   14.782061
H       -3.391098    7.140223   14.047925
C        0.758037   16.450517   15.440383
H        0.946118   16.106921   14.417788
C        4.134889   12.974251   11.277759
H        5.037820   12.845566   11.866157
C        4.265227   13.887445   14.067317
H        4.082085   12.830125   14.269546
H        4.233387   14.428576   15.018939
H        5.281699   13.995603   13.671287
C        0.098781    6.710302   17.720332
H        0.537889    6.536104   16.732347
C       -1.391806    5.451841   14.753072
C       -6.246774   11.290630   12.445365
C       -3.574366   13.832978   14.597319
H       -3.221361   13.951972   13.566392
C        1.072859   14.131961    7.453919
H        1.691505   15.026634    7.582190
H        0.196672   14.401349    6.854933
H        1.653763   13.408907    6.871510
C       -0.686349   16.432085   11.708119
H       -0.962295   17.353369   11.208674
C       -0.958186   16.028881   17.234224
H       -0.316952   16.591269   17.909618
C       -0.713508   10.674882   16.963383
H       -1.191148    9.775435   16.589463
C       -3.947390    8.164725   17.249033
H       -4.965557    8.534502   17.150577
C        4.653826    7.505048   11.543008
H        5.624991    7.695900   11.092436
C        3.530157   15.955666   12.857272
H        4.459720   16.054031   12.285022
H        3.659353   16.494262   13.802671
H        2.735340   16.456372   12.296536
C        0.096614    5.370020   18.467385
H       -0.336668    5.478681   19.468488
H        1.119822    4.995807   18.583077
H       -0.481404    4.607526   17.933936
C        0.987447    7.732876   18.435300
H        1.022737    8.669401   17.872420
H        2.008108    7.344408   18.521571
H        0.628939    7.945665   19.448771
C       -2.408311    4.587535   15.454791
H       -2.325942    4.677868   16.540773
H       -2.286495    3.542153   15.169805
H       -3.419142    4.905330   15.181747
C       -2.031749    7.708156   18.624293
H       -1.553237    7.723585   19.600492
C       -2.151127   15.500169   17.708232
H       -2.438878   15.647745   18.745996
C        3.220244   14.473606   13.117872
H        2.257850   14.415094   13.641385
C        4.573212    6.872233   12.775713
H        5.486566    6.581779   13.288228
C       -5.012654   14.360234   14.654698
H       -5.463449   14.194898   15.639358
H       -5.631724   13.836879   13.918260
H       -5.065074   15.433796   14.442522
C        5.276559   10.307624   14.525880
H        6.350661   10.226946   14.378673
C       -0.654040   12.485691   18.554363
H       -1.076224   13.005572   19.410749
C        4.039440   12.366805   10.030552
H        4.864704   11.766610    9.655733
C       -3.536800   12.339256   14.924509
H       -2.521589   11.932290   14.860376
H       -4.174280   11.790197   14.226158
H       -3.897280   12.148356   15.943035
C        1.931637   15.978420   16.305532
C        3.522631    6.918795   15.847271
H        4.500713    7.401617   15.735868
H        3.497341    6.417346   16.822960
H        2.761352    7.705794   15.838045
C       -4.223299    9.084527   14.268944
H       -4.840996    9.669396   14.961563
H       -4.737093    9.056428   13.297178
H       -3.258965    9.587784   14.148197
C       -5.365470    6.929165   14.859521
H       -5.272082    5.921897   15.278874
H       -5.800303    6.841674   13.858492
H       -6.080430    7.477348   15.483614
C       -3.330650    8.180942   18.492377
H       -3.863821    8.559393   19.361058
C        4.276591    4.737272   14.828064
H        4.172962    4.034069   13.994147
H        4.106611    4.188135   15.759984
H        5.315311    5.084690   14.843213
C        0.705897   17.983745   15.406956
H       -0.067906   18.351904   14.725878
H        1.666018   18.389328   15.069255
H        0.500155   18.393209   16.402508
C        0.975256    8.094939   10.704075
C        0.471067    7.005424    9.747875
H        1.254216    6.718642    9.034798
H       -0.388296    7.379708    9.181566
H        0.140553    6.110971   10.283518
C        1.153671    9.405947    9.940311
H        1.818111   16.295354   17.348316
H        2.872190   16.403253   15.937515
H        2.018386   14.888135   16.289953
H        1.837407    9.301648    9.088118
H        1.535073   10.211299   10.580027
H        0.186072    9.712962    9.539970
H       -3.565611   12.087101   11.007794
H       -4.084373   11.819992   10.468703
185
24_Int2a.log
W       -3.116278   -0.394854   -2.086768
Al        0.097930    2.850528   -0.554623
Al        0.260421   -2.747520    0.687319
O       -0.615497   -1.581837   -0.274293
O       -1.128150    1.805620   -1.269895
O        1.180709   -1.714729    1.734832
O        0.939414    1.655454    0.401199
C       -4.743170   -1.268948   -2.902377
N        1.106202    3.763685   -1.880138
N       -0.907676   -3.962871    1.589887
C       -1.997257   -1.802639   -2.923855
N       -0.604672    4.376131    0.296922
N        1.290083   -4.094338   -0.186390
C       -3.005129    0.715860   -3.664214
O       -5.667514   -1.772597   -3.398919
O       -1.357694   -2.635773   -3.427310
C       -1.330653    0.510255   -1.127395
O       -2.965866    1.420771   -4.599982
C        1.493621    1.607306    3.290113
H        2.310129    2.047043    2.723426
C       -1.703077   -3.498234    2.702877
C       -0.368124   -0.232021   -0.295147
C        0.837387    2.449517   -4.538379
H        0.085468    3.058694   -4.025793
C        0.957150    0.384047    2.879541
C       -0.889143    4.500602    1.709820
C        2.662430   -3.826502   -0.559153
C        1.363221    5.615879   -3.500672
H        2.349586    5.203296   -3.713512
H        1.447920    6.689461   -3.318536
H        0.734835    5.477658   -4.386963
C       -3.027634   -3.082673    2.481038
C        2.933224   -0.194676    1.337722
C       -2.046658    3.929838    2.260911
C        2.113310    2.435265   -3.705473
C        0.614214    0.355353    0.471119
C       -2.316039    4.148388    3.613951
H       -3.207248    3.707552    4.054264
C        3.229002    1.752243   -4.199171
H        3.148953    1.228167   -5.148607
C        0.830081   -5.330667   -0.406676
C        2.245525    3.096203   -2.471850
C       -1.910247    6.453414    0.036032
H       -2.855585    5.955179    0.273757
H       -2.094022    7.224643   -0.712703
H       -1.562928    6.925997    0.957639
C        0.699906    4.948737   -2.323676
C        5.213703   -0.250330    2.163214
H        5.902796   -0.263806    3.004173
C        3.842189   -0.214660    2.398157
H        3.472983   -0.212979    3.420334
C       -0.003879    5.258917    2.503908
H        0.952785   -3.547146   -2.544040
C       -0.343862   -5.828984    0.168519
H       -0.626092   -6.837630   -0.104669
C        1.620673   -6.278646   -1.272350
H        1.726201   -5.870293   -2.281533
H        1.125838   -7.248264   -1.333566
H        2.631169   -6.417298   -0.878175
C        3.371269   -4.655242    1.773236
H        2.287848   -4.787923    1.864302
C       -1.124282   -3.467386    3.988638
C        1.424322   -0.337851    1.598150
C        3.431692   -0.215385    0.034674
H        2.747353   -0.195689   -0.810902
C        0.245752    1.046902   -4.688893
H        0.954445    0.377326   -5.188904
H       -0.671446    1.087096   -5.281530
H       -0.011237    0.615615   -3.716909
C        3.458543    3.097285   -1.752512
C        0.998528    2.257593    4.415070
H        1.429497    3.208057    4.719753
C        2.970334   -3.374563   -1.852319
C       -0.921515    5.436430   -0.477499
C        3.668568   -4.076864    0.394067
C       -0.599422    0.493359    4.736862
H       -1.422790    0.042257    5.286832
C        4.802019   -0.262481   -0.203215
H        5.161569   -0.288243   -1.228307
C        4.312344   -3.154159   -2.169234
H        4.570498   -2.803712   -3.166065
C       -3.651961   -3.055707    1.092379
H       -2.991510   -3.585021    0.399026
C        1.287195    5.861160    1.959903
H        1.413455    5.524096    0.925833
C        4.541952    2.411482   -2.297354
H        5.486189    2.392012   -1.762262
C        4.682374    3.335827    0.485435
H        4.513242    2.279836    0.712202
H        4.665203    3.896022    1.425729
H        5.690350    3.443519    0.068788
C        0.332059   -3.864362    4.215706
H        0.902095   -3.481671    3.362181
C       -1.098546   -5.222064    1.178134
C       -3.009895    3.081322    1.447890
H       -2.685987    3.090835    0.400941
C        1.085366    3.056264   -5.927629
H        1.573733    4.034749   -5.879009
H        0.135911    3.168931   -6.460624
H        1.724102    2.401859   -6.531239
C       -0.366349    5.660493   -1.733475
H       -0.692042    6.550122   -2.259276
C       -0.330605    5.471276    3.842784
H        0.330953    6.071779    4.463642
C       -0.097116   -0.157307    3.612126
H       -0.529721   -1.100464    3.300080
C       -3.775286   -2.643652    3.575840
H       -4.799510   -2.311751    3.423412
C        5.317247   -3.380512   -1.240339
H        6.356426   -3.202706   -1.505935
C        3.892064    5.364782   -0.774622
H        4.815645    5.460035   -1.357023
H        4.014603    5.943635    0.147783
H        3.082693    5.824432   -1.351141
C        0.514800   -5.387161    4.274191
H       -0.090266   -5.820837    5.079498
H        1.564468   -5.632991    4.474633
H        0.238878   -5.877118    3.335512
C        0.943522   -3.218878    5.462109
H        0.790060   -2.135088    5.468794
H        2.022030   -3.405735    5.476652
H        0.529812   -3.637549    6.387321
C       -2.159882   -6.075629    1.828929
H       -2.101374   -6.016628    2.918512
H       -2.053340   -7.116060    1.520532
H       -3.156689   -5.730135    1.540945
C       -1.919878   -3.037005    5.051658
H       -1.501270   -3.003509    6.052820
C       -1.479597    4.925827    4.398796
H       -1.717064    5.100561    5.444993
C        3.612456    3.888200   -0.457918
H        2.660716    3.835538    0.084938
C        4.993214   -3.837202    0.029729
H        5.785088   -4.018265    0.753165
C       -4.442547    3.626963    1.490457
H       -4.864542    3.570570    2.500011
H       -5.089325    3.040536    0.828817
H       -4.492239    4.672657    1.168418
C        5.699669   -0.279048    0.859348
H        6.770296   -0.314539    0.673274
C       -0.051862    1.704588    5.143536
H       -0.440595    2.220137    6.018198
C        4.429102    1.735449   -3.506636
H        5.284373    1.200148   -3.911624
C       -2.971387    1.630298    1.936980
H       -1.973360    1.191099    1.829742
H       -3.677536    1.020945    1.366451
H       -3.244230    1.562105    2.996611
C        2.499670    5.368687    2.758657
C        3.809991   -3.711019    2.896056
H        4.880256   -3.482361    2.834202
H        3.623436   -4.174651    3.872782
H        3.257290   -2.769508    2.841187
C       -3.743001   -1.610782    0.597213
H       -4.436681   -1.025989    1.211328
H       -4.160280   -1.625579   -0.429784
H       -2.759550   -1.136485    0.623702
C       -5.033046   -3.719072    1.038010
H       -5.021214   -4.740374    1.432904
H       -5.386847   -3.758939    0.002535
H       -5.772773   -3.153488    1.615206
C       -3.233505   -2.629194    4.851954
H       -3.832370   -2.294225    5.694985
C        4.012302   -6.039418    1.941363
H        3.688996   -6.736224    1.160418
H        3.736657   -6.470002    2.910616
H        5.105746   -5.979153    1.902277
C        1.248517    7.394638    1.943228
H        0.435222    7.776153    1.317869
H        2.188260    7.794068    1.546114
H        1.113488    7.798602    2.952955
C        1.900820   -3.136816   -2.905893
C        2.226694   -3.826961   -4.236348
H        3.080720   -3.356211   -4.736685
H        1.366714   -3.751360   -4.909032
H        2.466947   -4.888121   -4.105955
C        1.672086   -1.642390   -3.134926
H        2.442806    5.680330    3.807597
H        3.426145    5.782892    2.345683
H        2.571609    4.276617    2.734293
H        2.598534   -1.133981   -3.433893
H        1.285822   -1.153835   -2.233867
H        0.928034   -1.504647   -3.922035
H       -3.856136    1.031179   -0.959633
H       -4.493301    0.823507   -1.422508
185
25_TS2a.log
W       -3.120938   -0.227646   -1.999638
Al        0.177172    2.949814   -0.511099
Al        0.355705   -2.658139    0.707993
O       -0.498018   -1.496953   -0.280642
O       -1.035639    1.892672   -1.231530
O        1.260380   -1.624086    1.765386
O        1.013659    1.748153    0.445534
C       -4.609149   -1.276809   -2.893865
N        1.175560    3.851192   -1.848811
N       -0.821284   -3.870573    1.601702
C       -1.859516   -1.646792   -2.822425
N       -0.514453    4.476919    0.339504
N        1.395723   -4.005187   -0.155313
C       -2.963916    0.931548   -3.547597
O       -5.466077   -1.861079   -3.411894
O       -1.200549   -2.445716   -3.335298
C       -1.253005    0.610801   -1.073213
O       -2.899810    1.681034   -4.442776
C        1.577983    1.693976    3.325315
H        2.392673    2.135523    2.757473
C       -1.618838   -3.411672    2.716985
C       -0.277614   -0.142171   -0.272217
C        0.873172    2.511909   -4.490749
H        0.123839    3.116584   -3.969232
C        1.041701    0.470836    2.914408
C       -0.795386    4.601691    1.753781
C        2.775280   -3.743712   -0.506497
C        1.418488    5.693006   -3.484140
H        2.402185    5.277934   -3.704557
H        1.506484    6.767849   -3.311497
H        0.780057    5.548824   -4.362203
C       -2.941240   -2.989828    2.496091
C        3.016287   -0.105745    1.370479
C       -1.953534    4.033698    2.305760
C        2.160741    2.507857   -3.675345
C        0.698326    0.448454    0.503905
C       -2.219800    4.256932    3.658988
H       -3.112668    3.820405    4.100143
C        3.272177    1.825068   -4.178783
H        3.182328    1.295356   -5.124276
C        0.933018   -5.240172   -0.381136
C        2.306766    3.178404   -2.448205
C       -1.815611    6.556590    0.083600
H       -2.760834    6.061505    0.327890
H       -2.001196    7.327316   -0.665164
H       -1.460267    7.028563    1.002442
C        0.767053    5.036052   -2.294694
C        5.296055   -0.170878    2.196620
H        5.984728   -0.191518    3.037756
C        3.924596   -0.135267    2.431245
H        3.554496   -0.139866    3.453078
C        0.094831    5.357694    2.544418
H        1.103094   -3.460192   -2.520572
C       -0.251660   -5.732227    0.176039
H       -0.535639   -6.738767   -0.103105
C        1.732529   -6.192913   -1.233567
H        1.860137   -5.785680   -2.240573
H        1.232700   -7.159352   -1.303860
H        2.734573   -6.338568   -0.820710
C        3.447376   -4.572224    1.837263
H        2.362252   -4.699174    1.914284
C       -1.044152   -3.396364    4.005082
C        1.507372   -0.248106    1.630846
C        3.515480   -0.115751    0.067689
H        2.831913   -0.085835   -0.778151
C        0.289032    1.104737   -4.630725
H        0.989875    0.442823   -5.151641
H       -0.642774    1.140464   -5.200628
H        0.062020    0.668868   -3.653416
C        3.527954    3.184613   -1.742539
C        1.084309    2.342500    4.451740
H        1.513404    3.294106    4.755409
C        3.107420   -3.295366   -1.795088
C       -0.834940    5.534960   -0.434816
C        3.765975   -3.995375    0.462532
C       -0.509123    0.574378    4.776169
H       -1.331078    0.122052    5.327081
C        4.885894   -0.163046   -0.170110
H        5.246136   -0.179585   -1.195228
C        4.454831   -3.079117   -2.090592
H        4.730432   -2.730759   -3.083473
C       -3.562455   -2.933459    1.106987
H       -2.898731   -3.443844    0.402068
C        1.386263    5.955269    1.995944
H        1.504438    5.623502    0.959126
C        4.606189    2.497334   -2.295986
H        5.556724    2.482548   -1.771934
C        4.776589    3.435933    0.480856
H        4.615435    2.379782    0.712879
H        4.766523    3.998845    1.419592
H        5.779446    3.547567    0.052932
C        0.410261   -3.798104    4.234637
H        0.984599   -3.412414    3.385375
C       -1.014239   -5.126017    1.181729
C       -2.916547    3.181334    1.497391
H       -2.591246    3.167406    0.451376
C        1.096953    3.115330   -5.885501
H        1.579593    4.096892   -5.847091
H        0.139090    3.220594   -6.404805
H        1.731510    2.463097   -6.495972
C       -0.288686    5.753869   -1.696890
H       -0.616094    6.643152   -2.222095
C       -0.227709    5.571756    3.883932
H        0.437558    6.169780    4.503346
C       -0.008914   -0.074271    3.649337
H       -0.441529   -1.017339    3.336877
C       -3.691869   -2.564379    3.594477
H       -4.714189   -2.226893    3.442302
C        5.443825   -3.305420   -1.145063
H        6.487581   -3.130076   -1.393527
C        3.963105    5.457724   -0.775061
H        4.880299    5.556342   -1.366954
H        4.092068    6.038593    0.145240
H        3.145492    5.912355   -1.343706
C        0.587573   -5.321798    4.286037
H       -0.023955   -5.757222    5.085460
H        1.634975   -5.573116    4.491483
H        0.314845   -5.805777    3.343186
C        1.017778   -3.160527    5.487175
H        0.865750   -2.076562    5.498942
H        2.095822   -3.349055    5.506189
H        0.599241   -3.583372    6.408211
C       -2.084268   -5.978433    1.819088
H       -2.027709   -5.932373    2.909447
H       -1.985980   -7.016094    1.498892
H       -3.077086   -5.619972    1.533515
C       -1.842292   -2.978042    5.070790
H       -1.426671   -2.956885    6.073457
C       -1.378882    5.031830    4.441568
H       -1.614392    5.209233    5.487839
C        3.693772    3.980602   -0.452283
H        2.748382    3.925808    0.101430
C        5.097070   -3.759285    0.119727
H        5.876203   -3.941598    0.856484
C       -4.346705    3.733632    1.518620
H       -4.779198    3.692348    2.524883
H       -4.982157    3.137878    0.855269
H       -4.389980    4.775289    1.181950
C        5.782762   -0.189819    0.892793
H        6.853441   -0.225154    0.707086
C        0.036559    1.786665    5.181931
H       -0.352151    2.301457    6.056996
C        4.480774    1.815278   -3.500689
H        5.332666    1.280415   -3.913380
C       -2.894311    1.737281    2.005474
H       -1.892758    1.297931    1.933228
H       -3.578759    1.130608    1.408844
H       -3.199135    1.681259    3.057513
C        2.600770    5.451086    2.784259
C        3.877864   -3.630651    2.965450
H        4.949396   -3.405506    2.914612
H        3.680525   -4.094854    3.939545
H        3.328793   -2.687160    2.906521
C       -3.658723   -1.475074    0.655891
H       -4.328224   -0.902260    1.305504
H       -4.117159   -1.447047   -0.352829
H       -2.675039   -1.002005    0.667173
C       -4.941696   -3.599537    1.035234
H       -4.929489   -4.629807    1.406331
H       -5.293794   -3.616139   -0.001535
H       -5.683679   -3.048224    1.623029
C       -3.155077   -2.567214    4.872334
H       -3.756351   -2.241884    5.717372
C        4.079097   -5.959858    2.012688
H        3.761842   -6.654759    1.227578
H        3.789394   -6.389522    2.978188
H        5.173226   -5.905244    1.987062
C        1.356725    7.488991    1.987887
H        0.540089    7.878405    1.371797
H        2.295350    7.885384    1.584976
H        1.232472    7.888203    3.000852
C        2.058851   -3.055786   -2.869156
C        2.406461   -3.754411   -4.189926
H        3.273962   -3.292003   -4.674243
H        1.562507   -3.676489   -4.882578
H        2.636593   -4.816424   -4.049824
C        1.846305   -1.560280   -3.108550
H        2.551271    5.756290    3.835484
H        3.527319    5.862732    2.368532
H        2.666398    4.358710    2.752924
H        2.785329   -1.057902   -3.375436
H        1.432869   -1.068258   -2.221451
H        1.133553   -1.416203   -3.923319
H       -3.696992    1.062787   -0.939499
H       -4.687728    0.527121   -1.815119
185
26_Int3a.log
W       -3.177443   -0.342618   -2.068942
Al        0.086668    2.867319   -0.566479
Al        0.257470   -2.742049    0.678514
O       -0.601430   -1.582910   -0.311606
O       -1.114735    1.800930   -1.303798
O        1.144007   -1.704467    1.746303
O        0.907186    1.663933    0.409039
C       -4.516189   -1.760152   -2.571791
N        1.104410    3.762201   -1.895616
N       -0.902987   -3.967801    1.574597
C       -1.878397   -1.653968   -2.981396
N       -0.595769    4.404931    0.273330
N        1.304851   -4.071051   -0.203482
C       -3.162914    0.627318   -3.759938
O       -5.305226   -2.584346   -2.785136
O       -1.169164   -2.356805   -3.566076
C       -1.325863    0.521817   -1.130443
O       -3.188109    1.248245   -4.745854
C        1.365244    1.615458    3.316776
H        2.181271    2.074146    2.764682
C       -1.681716   -3.543730    2.717723
C       -0.376395   -0.228189   -0.304898
C        0.798076    2.458755   -4.551173
H        0.067551    3.089599   -4.034577
C        0.866712    0.379870    2.897183
C       -0.877461    4.540170    1.687068
C        2.683476   -3.809159   -0.561332
C        1.394823    5.609602   -3.518917
H        2.369674    5.173361   -3.737316
H        1.508927    6.679407   -3.330358
H        0.760148    5.494798   -4.403949
C       -3.012440   -3.132021    2.534298
C        2.894081   -0.177944    1.414458
C       -2.052330    4.005551    2.235539
C        2.078965    2.416592   -3.725480
C        0.593072    0.366733    0.478119
C       -2.320481    4.246058    3.585411
H       -3.227328    3.836744    4.024059
C        3.180986    1.717552   -4.226369
H        3.088329    1.195729   -5.176019
C        0.836063   -5.300586   -0.449418
C        2.228573    3.074839   -2.491661
C       -1.872670    6.498826    0.009624
H       -2.827411    6.013388    0.235999
H       -2.037494    7.276117   -0.737225
H       -1.526449    6.960858    0.936800
C        0.717446    4.954744   -2.342298
C        5.144076   -0.252111    2.316764
H        5.804448   -0.265192    3.180387
C        3.766024   -0.196379    2.505312
H        3.361978   -0.181172    3.514082
C        0.028715    5.278626    2.475606
H        0.989723   -3.420044   -2.546708
C       -0.347869   -5.798772    0.103402
H       -0.636552   -6.798347   -0.195118
C        1.630607   -6.242559   -1.318011
H        1.767186   -5.816548   -2.315622
H        1.122788   -7.202972   -1.409797
H        2.629186   -6.405485   -0.902630
C        3.379365   -4.682981    1.760383
H        2.293978   -4.792642    1.855265
C       -1.084913   -3.557466    3.995592
C        1.378507   -0.325980    1.625374
C        3.435696   -0.216911    0.129239
H        2.781188   -0.195804   -0.739244
C        0.163876    1.073610   -4.695377
H        0.836316    0.391246   -5.226922
H       -0.770027    1.142920   -5.259850
H       -0.069818    0.637947   -3.719310
C        3.445594    3.058549   -1.779482
C        0.832670    2.253581    4.431264
H        1.232624    3.215476    4.741822
C        3.008272   -3.334509   -1.842597
C       -0.897338    5.467975   -0.500804
C        3.684389   -4.092995    0.389200
C       -0.721883    0.445621    4.727878
H       -1.541543   -0.027169    5.264559
C        4.812338   -0.285627   -0.062115
H        5.205822   -0.327623   -1.074180
C        4.355446   -3.131486   -2.150163
H        4.623140   -2.763831   -3.138353
C       -3.644690   -3.003805    1.156334
H       -2.997221   -3.492431    0.421233
C        1.336877    5.838932    1.926546
H        1.457601    5.480341    0.899001
C        4.514396    2.353745   -2.329602
H        5.461267    2.319422   -1.799948
C        4.704454    3.311491    0.440920
H        4.548300    2.255638    0.675901
H        4.695618    3.875822    1.378878
H        5.705023    3.426910    0.008401
C        0.378221   -3.940016    4.191628
H        0.929202   -3.553635    3.327751
C       -1.101906   -5.213299    1.128215
C       -3.027510    3.170336    1.425374
H       -2.696382    3.143180    0.381421
C        1.052176    3.056042   -5.943304
H        1.563657    4.022610   -5.898222
H        0.103245    3.191116   -6.472230
H        1.671943    2.385909   -6.549329
C       -0.337230    5.682915   -1.757739
H       -0.646559    6.578528   -2.283131
C       -0.296247    5.512422    3.811343
H        0.380197    6.098563    4.429991
C       -0.182994   -0.192740    3.613096
H       -0.583310   -1.149024    3.297572
C       -3.752685   -2.761648    3.659195
H       -4.782387   -2.435511    3.535108
C        5.353196   -3.395229   -1.224523
H        6.396465   -3.232096   -1.483313
C        3.882312    5.330565   -0.808243
H        4.794497    5.430818   -1.407545
H        4.020085    5.907198    0.113467
H        3.060276    5.788985   -1.366916
C        0.569866   -5.461405    4.247894
H       -0.016085   -5.896487    5.066344
H        1.624344   -5.704947    4.424527
H        0.272253   -5.951777    3.315518
C        1.002560   -3.282801    5.425732
H        0.833355   -2.201076    5.428101
H        2.083292   -3.454955    5.426240
H        0.608263   -3.700640    6.359496
C       -2.165604   -6.079046    1.757933
H       -2.079832   -6.075508    2.847658
H       -2.086735   -7.104389    1.395633
H       -3.161613   -5.699280    1.513967
C       -1.870629   -3.188400    5.088262
H       -1.436613   -3.191144    6.083352
C       -1.464423    5.006499    4.366187
H       -1.701475    5.199234    5.409387
C        3.616145    3.852150   -0.487960
H        2.673262    3.793488    0.069814
C        5.014492   -3.870020    0.034549
H        5.799543   -4.079175    0.757753
C       -4.447157    3.748341    1.432494
H       -4.889130    3.717253    2.435137
H       -5.085327    3.160632    0.765028
H       -4.469434    4.789897    1.093001
C        5.673205   -0.304022    1.030503
H        6.748798   -0.357180    0.881326
C       -0.216334    1.673265    5.140243
H       -0.635640    2.179783    6.005988
C        4.383985    1.680247   -3.538699
H        5.228163    1.130580   -3.947794
C       -3.037984    1.728434    1.938117
H       -2.041265    1.273725    1.889176
H       -3.716370    1.134983    1.322181
H       -3.366653    1.680332    2.983499
C        2.536745    5.333175    2.735820
C        3.849452   -3.758783    2.887553
H        4.923116   -3.550835    2.814035
H        3.667268   -4.228455    3.861695
H        3.315990   -2.804766    2.850226
C       -3.705877   -1.520878    0.792402
H       -4.321224   -0.963880    1.506753
H       -4.204529   -1.390871   -0.183472
H       -2.708760   -1.076399    0.781445
C       -5.038596   -3.633852    1.058535
H       -5.046528   -4.682290    1.375617
H       -5.393711   -3.589591    0.023451
H       -5.766504   -3.097440    1.677121
C       -3.195157   -2.800334    4.927286
H       -3.788455   -2.518158    5.793248
C        3.990727   -6.082696    1.908685
H        3.647726   -6.762388    1.121018
H        3.710727   -6.519208    2.873971
H        5.085004   -6.046621    1.864527
C        1.335603    7.372422    1.880163
H        0.533855    7.761206    1.244562
H        2.286126    7.741757    1.479303
H        1.206432    7.798146    2.881672
C        1.955910   -3.046327   -2.900335
C        2.264746   -3.737642   -4.234765
H        3.142104   -3.297159   -4.721966
H        1.415096   -3.620727   -4.914789
H        2.460823   -4.808683   -4.114136
C        1.802262   -1.540393   -3.120072
H        2.488157    5.667369    3.778135
H        3.473071    5.716083    2.314561
H        2.582752    4.239411    2.734367
H        2.763340   -1.071433   -3.366633
H        1.396196   -1.045102   -2.231337
H        1.107406   -1.357397   -3.941677
H       -3.765319    0.986822   -1.036205
H       -4.816014    0.126378   -2.406599
185
27_TS3a.log
W       -3.000644    0.016318   -2.500690
Al        0.048613    2.995790   -0.656748
Al        0.051084   -2.604164    0.700234
O       -0.796648   -1.431578   -0.285588
O       -1.016812    1.899224   -1.563199
O        0.990478   -1.567398    1.727395
O        0.812953    1.787665    0.356014
C       -4.996512    0.160668   -2.864952
N        1.103192    3.990948   -1.881127
N       -1.057891   -3.844456    1.639850
C       -3.452919   -1.880953   -2.308300
N       -0.750442    4.463282    0.204727
N        1.108808   -3.911943   -0.211984
C       -1.873894   -0.833489   -3.951125
O       -6.132025    0.285908   -3.029363
O       -3.694383   -3.009614   -2.147493
C       -1.241189    0.618673   -1.350272
O       -1.278493   -1.338262   -4.810437
C        1.272311    1.754233    3.294559
H        2.083334    2.205910    2.728735
C       -1.777779   -3.434400    2.827740
C       -0.465325   -0.105318   -0.359286
C        0.951268    2.904291   -4.643423
H        0.229036    3.565384   -4.154534
C        0.750318    0.525675    2.880699
C       -1.088015    4.531641    1.612391
C        2.466432   -3.626619   -0.624012
C        1.492104    5.934958   -3.348870
H        2.560025    5.712162   -3.304449
H        1.340895    7.011430   -3.256774
H        1.132278    5.624706   -4.333804
C       -3.139623   -3.095682    2.742031
C        2.759070   -0.068391    1.385188
C       -2.246459    3.917389    2.108172
C        2.180628    2.784353   -3.749238
C        0.478300    0.496284    0.449060
C       -2.582317    4.128999    3.448470
H       -3.480680    3.663452    3.846326
C        3.293967    2.083876   -4.221206
H        3.252199    1.624478   -5.205969
C        0.678809   -5.163113   -0.404764
C        2.261036    3.349236   -2.463264
C       -2.074019    6.533669   -0.032037
H       -3.046363    6.029233   -0.041651
H       -2.126230    7.410820   -0.677905
H       -1.894165    6.853257    0.995785
C        0.729714    5.207627   -2.271896
C        5.018846   -0.146441    2.260323
H        5.690122   -0.148081    3.115578
C        3.643852   -0.070593    2.465549
H        3.253662   -0.029779    3.478846
C       -0.248189    5.297040    2.449910
H        0.730645   -2.230117   -2.120300
C       -0.484634   -5.679266    0.178862
H       -0.741372   -6.697182   -0.087147
C        1.508966   -6.153586   -1.187569
H        2.114642   -5.684822   -1.962213
H        0.857310   -6.904999   -1.638335
H        2.189122   -6.669874   -0.501188
C        3.310399   -4.638261    1.589037
H        2.241674   -4.845558    1.715218
C       -1.087225   -3.401142    4.058728
C        1.241647   -0.193568    1.608596
C        3.284131   -0.148126    0.094966
H        2.613616   -0.153777   -0.762562
C        0.251676    1.557774   -4.829786
H        0.896984    0.846719   -5.356756
H       -0.665019    1.679429   -5.416721
H       -0.025446    1.123968   -3.866511
C        3.428020    3.254217   -1.676669
C        0.774888    2.389864    4.426521
H        1.196347    3.342356    4.737514
C        2.700924   -3.020898   -1.872252
C       -1.025036    5.566715   -0.522800
C        3.525557   -4.025833    0.210716
C       -0.801011    0.604817    4.743082
H       -1.615777    0.139563    5.293306
C        4.657134   -0.232274   -0.113693
H        5.037132   -0.302967   -1.129220
C        4.024742   -2.889506   -2.295410
H        4.233761   -2.447335   -3.264910
C       -3.921575   -3.103147    1.435988
H       -3.322891   -3.595390    0.662780
C        1.056279    5.923516    1.965162
H        1.260916    5.550120    0.956461
C        4.509910    2.547067   -2.198485
H        5.415394    2.443383   -1.608920
C        4.581115    3.366337    0.612232
H        4.425657    2.295548    0.762393
H        4.515671    3.861427    1.586885
H        5.601046    3.522025    0.241715
C        0.388125   -3.773993    4.163920
H        0.879937   -3.429350    3.249660
C       -1.220025   -5.107073    1.221804
C       -3.142873    3.033358    1.258752
H       -2.723513    2.964295    0.248334
C        1.304922    3.500891   -6.013615
H        1.874819    4.432661   -5.934658
H        0.392470    3.701252   -6.584486
H        1.908572    2.800860   -6.601217
C       -0.375417    5.880061   -1.715345
H       -0.665780    6.804552   -2.199028
C       -0.641180    5.498971    3.771600
H       -0.021684    6.109231    4.425369
C       -0.294976   -0.033436    3.612917
H       -0.716117   -0.981536    3.300877
C       -3.797313   -2.708599    3.912752
H       -4.847469   -2.432226    3.862496
C        5.083142   -3.301750   -1.496799
H        6.106196   -3.187068   -1.846496
C        3.816124    5.460693   -0.540370
H        4.710086    5.597074   -1.159827
H        3.996017    5.957198    0.419166
H        2.983131    5.977548   -1.026798
C        0.576743   -5.293501    4.267383
H        0.067775   -5.687837    5.155014
H        1.641851   -5.540013    4.353590
H        0.186904   -5.819538    3.389920
C        1.102164   -3.072202    5.322421
H        0.935371   -1.990571    5.294649
H        2.179701   -3.249925    5.251534
H        0.776284   -3.451145    6.298118
C       -2.220158   -6.009770    1.903070
H       -2.200899   -5.886058    2.987775
H       -2.018318   -7.052758    1.656695
H       -3.232075   -5.767039    1.564830
C       -1.795739   -3.021837    5.199201
H       -1.286918   -2.986162    6.157456
C       -1.806044    4.929745    4.269791
H       -2.098620    5.099801    5.302750
C        3.535725    3.964509   -0.329745
H        2.569476    3.869957    0.181700
C        4.831815   -3.841636   -0.245687
H        5.664036   -4.136652    0.389068
C       -4.559951    3.601991    1.120613
H       -5.072959    3.629081    2.088951
H       -5.145831    2.970737    0.444773
H       -4.558730    4.621239    0.719070
C        5.531254   -0.233128    0.969036
H        6.604269   -0.300308    0.807858
C       -0.265437    1.818837    5.155543
H       -0.655634    2.323110    6.036079
C        4.442429    1.956629   -3.455113
H        5.293676    1.400640   -3.839701
C       -3.193620    1.615558    1.833662
H       -2.195889    1.165204    1.881423
H       -3.821676    0.988042    1.199043
H       -3.604888    1.610333    2.850204
C        2.235585    5.509610    2.853407
C        3.720682   -3.643352    2.680888
H        4.769347   -3.345424    2.564192
H        3.607771   -4.097952    3.672639
H        3.107289   -2.738650    2.633746
C       -4.162813   -1.668663    0.967350
H       -4.699721   -1.095761    1.733213
H       -4.760677   -1.653790    0.051515
H       -3.215831   -1.164514    0.754746
C       -5.254413   -3.854319    1.549529
H       -5.137809   -4.855827    1.978347
H       -5.703675   -3.956084    0.556686
H       -5.969192   -3.310505    2.177078
C       -3.139270   -2.674691    5.131313
H       -3.671411   -2.378868    6.031929
C        4.059591   -5.965503    1.762813
H        3.823529   -6.680773    0.967810
H        3.793534   -6.424617    2.721213
H        5.145039   -5.817341    1.761508
C        0.966437    7.452716    1.878977
H        0.186620    7.777481    1.182965
H        1.917823    7.870845    1.531751
H        0.745389    7.889899    2.859409
C        1.559002   -2.550576   -2.765679
C        1.026867   -3.676972   -3.664143
H        1.837403   -4.107579   -4.265369
H        0.266657   -3.282138   -4.344380
H        0.563677   -4.480988   -3.085966
C        1.951261   -1.351722   -3.631333
H        2.108302    5.859361    3.883799
H        3.168816    5.942826    2.477178
H        2.349498    4.421249    2.877502
H        2.688481   -1.623778   -4.396429
H        2.368760   -0.527614   -3.040170
H        1.066897   -0.988209   -4.155580
H       -3.680575    0.746937   -0.991246
H       -3.289584    0.686322   -4.068830
185
28_Int4a.log
W       -2.424208   -0.908307   -2.091713
Al        0.003997    3.041410   -0.650733
Al        0.012196   -2.530405    0.651180
O       -0.761144   -1.342129   -0.432042
O       -1.077625    1.974487   -1.572940
O        0.864063   -1.496987    1.737901
O        0.791052    1.887902    0.412420
C       -3.794720   -2.406776   -1.826191
N        1.106080    3.974768   -1.893341
N       -1.137141   -3.729198    1.609904
C       -1.646016   -2.276874   -3.398707
N       -0.756397    4.564575    0.150177
N        1.041740   -3.840238   -0.277818
C       -2.861757   -0.018073   -3.794430
O       -4.624467   -3.196121   -1.657973
O       -1.294558   -3.080762   -4.160235
C       -1.175824    0.674767   -1.420949
O       -3.116223    0.551902   -4.775753
C        1.214497    1.776144    3.381345
H        2.076581    2.194622    2.868759
C       -1.783000   -3.369361    2.864566
C       -0.392825    0.006343   -0.374635
C        0.909777    2.802864   -4.615355
H        0.193339    3.469960   -4.126183
C        0.662788    0.578304    2.922239
C       -1.118963    4.668282    1.547361
C        2.424239   -3.619179   -0.665824
C        1.533387    5.861370   -3.438278
H        2.495637    5.387880   -3.633273
H        1.690872    6.911300   -3.179903
H        0.940766    5.833599   -4.358677
C       -3.146276   -3.018714    2.895247
C        2.713875   -0.068762    1.503794
C       -2.329592    4.135224    2.013296
C        2.126636    2.648985   -3.708615
C        0.486622    0.577098    0.489404
C       -2.662465    4.323072    3.356938
H       -3.593953    3.907969    3.734312
C        3.213952    1.893518   -4.156468
H        3.151885    1.400522   -5.123977
C        0.509143   -5.040588   -0.549723
C        2.235889    3.264904   -2.448417
C       -1.990897    6.679526   -0.145365
H       -2.968147    6.200314   -0.027506
H       -2.079020    7.491259   -0.868396
H       -1.724144    7.095580    0.828671
C        0.764216    5.179329   -2.335313
C        4.931117   -0.244095    2.469441
H        5.565696   -0.289592    3.351094
C        3.551403   -0.132695    2.619844
H        3.119270   -0.104500    3.616737
C       -0.249185    5.370658    2.407371
H        0.726517   -3.107310   -2.602427
C       -0.660067   -5.518871    0.050301
H       -0.989250   -6.500148   -0.266525
C        1.199799   -5.963896   -1.521044
H        1.147474   -5.537443   -2.527734
H        0.719639   -6.942603   -1.532861
H        2.257806   -6.084487   -1.276711
C        3.152640   -4.621281    1.593311
H        2.071981   -4.598167    1.762150
C       -1.024324   -3.411912    4.055170
C        1.186803   -0.132916    1.661839
C        3.289723   -0.129357    0.233892
H        2.661118   -0.078693   -0.652593
C        0.183840    1.475950   -4.848191
H        0.829363    0.764277   -5.376098
H       -0.711403    1.634779   -5.457649
H       -0.135596    1.022474   -3.906511
C        3.404015    3.164828   -1.664526
C        0.677618    2.425731    4.487204
H        1.121402    3.356648    4.831446
C        2.746626   -3.110839   -1.935726
C       -0.986337    5.655563   -0.611882
C        3.439371   -3.981614    0.242584
C       -0.991811    0.709284    4.689107
H       -1.855528    0.276059    5.188263
C        4.667205   -0.254466    0.081179
H        5.087172   -0.309216   -0.919650
C        4.093317   -2.939451   -2.264643
H        4.349269   -2.543626   -3.244851
C       -4.012877   -2.863406    1.655809
H       -3.432292   -3.174123    0.780838
C        1.083926    5.949470    1.943002
H        1.265371    5.611858    0.917188
C        4.459650    2.403606   -2.162924
H        5.367910    2.301259   -1.577234
C        4.565332    3.345549    0.617541
H        4.361456    2.294018    0.833752
H        4.531644    3.901454    1.560346
H        5.588501    3.429640    0.233039
C        0.454837   -3.773029    4.072275
H        0.889670   -3.437567    3.128028
C       -1.339512   -4.970576    1.150029
C       -3.281371    3.365736    1.114072
H       -2.894692    3.396316    0.089152
C        1.302017    3.424060   -5.964399
H        1.867790    4.354042   -5.849756
H        0.405243    3.636167   -6.555817
H        1.921222    2.733470   -6.547473
C       -0.326149    5.904697   -1.810315
H       -0.583820    6.819732   -2.330521
C       -0.640856    5.558266    3.732145
H        0.006808    6.115572    4.405797
C       -0.449691    0.058995    3.583090
H       -0.892514   -0.867587    3.235966
C       -3.736611   -2.743970    4.132104
H       -4.789219   -2.474177    4.162940
C        5.101807   -3.283420   -1.379356
H        6.144791   -3.153544   -1.657202
C        3.876670    5.405378   -0.639532
H        4.818878    5.479611   -1.194623
H        3.993036    5.963489    0.296295
H        3.099502    5.902587   -1.227890
C        0.642503   -5.291530    4.187271
H        0.156885   -5.673515    5.093033
H        1.706662   -5.548152    4.243314
H        0.219142   -5.821506    3.326314
C        1.225087   -3.039984    5.175559
H        1.019709   -1.964755    5.145834
H        2.300083   -3.183728    5.036426
H        0.976662   -3.414934    6.174957
C       -2.321000   -5.885045    1.839167
H       -2.195103   -5.856264    2.924029
H       -2.195589   -6.910166    1.489965
H       -3.344034   -5.568415    1.622168
C       -1.664568   -3.131883    5.262499
H       -1.095086   -3.163732    6.185825
C       -1.837985    5.040674    4.208729
H       -2.123825    5.192735    5.246409
C        3.541131    3.933887   -0.353841
H        2.572057    3.900397    0.158505
C        4.769552   -3.804584   -0.137930
H        5.560815   -4.087576    0.551957
C       -4.686069    3.980875    1.095889
H       -5.165642    3.910175    2.078614
H       -5.319032    3.447798    0.379501
H       -4.669054    5.039062    0.812536
C        5.494479   -0.310851    1.198366
H        6.570957   -0.406149    1.080151
C       -0.428877    1.895488    5.145720
H       -0.849436    2.409030    6.006753
C        4.363612    1.762014   -3.392692
H        5.195577    1.166295   -3.760186
C       -3.346470    1.897093    1.538775
H       -2.356055    1.426695    1.514680
H       -3.997450    1.337864    0.861657
H       -3.733082    1.798228    2.560648
C        2.244247    5.440614    2.805648
C        3.819861   -3.847877    2.733713
H        4.906629   -3.796716    2.605870
H        3.627831   -4.343845    3.691603
H        3.439957   -2.822859    2.784106
C       -4.371035   -1.384701    1.484352
H       -4.970653   -1.033039    2.332776
H       -4.943119   -1.223443    0.565749
H       -3.469638   -0.772031    1.420630
C       -5.299581   -3.698858    1.700705
H       -5.120516   -4.752274    1.938154
H       -5.798986   -3.650342    0.728208
H       -5.995614   -3.311049    2.452987
C       -3.012820   -2.807158    5.309677
H       -3.492764   -2.598013    6.262249
C        3.583658   -6.094316    1.604487
H        3.078404   -6.670532    0.821893
H        3.342374   -6.556332    2.568382
H        4.663856   -6.191200    1.446574
C        1.068418    7.483629    1.925798
H        0.302123    7.876955    1.250420
H        2.037260    7.870163    1.590476
H        0.874071    7.887525    2.925896
C        1.698563   -2.779878   -2.980538
C        1.958456   -3.508627   -4.306331
H        2.838513   -3.101737   -4.817433
H        1.096951   -3.386170   -4.968878
H        2.131232   -4.580680   -4.163365
C        1.617409   -1.273193   -3.227667
H        2.137673    5.753810    3.850281
H        3.196730    5.841708    2.441369
H        2.301495    4.348196    2.783856
H        2.586908   -0.872188   -3.548456
H        1.305563   -0.729601   -2.329646
H        0.884479   -1.062091   -4.009989
H       -3.014569   -0.030389   -0.655890
H       -4.027246   -0.361504   -2.379959
185
29_TS4a.log
W       -2.286599   -1.028446   -2.109292
Al        0.123060    2.925307   -0.657358
Al        0.134523   -2.644276    0.647611
O       -0.646109   -1.455768   -0.431409
O       -0.952620    1.858086   -1.584827
O        0.986524   -1.610726    1.733530
O        0.910618    1.774731    0.408050
C       -3.660369   -2.519379   -1.819819
N        1.225721    3.862109   -1.897667
N       -1.012423   -3.842966    1.607344
C       -1.529977   -2.415435   -3.406152
N       -0.640013    4.447227    0.144158
N        1.160242   -3.953995   -0.284917
C       -2.725626   -0.153545   -3.818671
O       -4.491981   -3.305126   -1.643196
O       -1.181828   -3.222709   -4.165904
C       -1.050862    0.557581   -1.431349
O       -2.980839    0.403473   -4.807136
C        1.343723    1.661227    3.377460
H        2.206085    2.078128    2.864035
C       -1.657397   -3.479121    2.860836
C       -0.274359   -0.107683   -0.375575
C        1.032518    2.693589   -4.621450
H        0.315241    3.359701   -4.132197
C        0.788762    0.464923    2.918315
C       -1.002096    4.549762    1.541482
C        2.542605   -3.733425   -0.673725
C        1.652088    5.750900   -3.440187
H        2.614813    5.278433   -3.635294
H        1.808668    6.800496   -3.179869
H        1.060141    5.724347   -4.361053
C       -3.018952   -3.122573    2.888383
C        2.836019   -0.183014    1.495145
C       -2.211932    4.015319    2.007852
C        2.248656    2.539424   -3.713833
C        0.605935    0.463140    0.486131
C       -2.544268    4.201887    3.351807
H       -3.475217    3.785759    3.729406
C        3.336733    1.785104   -4.161796
H        3.275553    1.293064   -5.129851
C        0.626168   -5.153793   -0.556506
C        2.356584    3.154041   -2.452880
C       -1.876836    6.561023   -0.150386
H       -2.853814    6.080659   -0.034958
H       -1.964609    7.373885   -0.872201
H       -1.612094    6.975735    0.824769
C        0.882616    5.066466   -2.338871
C        5.055006   -0.362631    2.456165
H        5.691223   -0.410894    3.336495
C        3.675697   -0.250542    2.609423
H        3.245460   -0.224554    3.607206
C       -0.132515    5.252269    2.401643
H        0.844396   -3.219528   -2.608983
C       -0.542573   -5.631562    0.045241
H       -0.873845   -6.611888   -0.272378
C        1.313964   -6.076619   -1.530266
H        1.255250   -5.651006   -2.537021
H        0.835775   -7.056326   -1.538892
H        2.373469   -6.194718   -1.291348
C        3.270663   -4.737050    1.584730
H        2.190135   -4.712251    1.754263
C       -0.899631   -3.519247    4.051944
C        1.309319   -0.246439    1.656599
C        3.409391   -0.240744    0.224036
H        2.779111   -0.187125   -0.661064
C        0.307602    1.366483   -4.856046
H        0.954503    0.654961   -5.382494
H       -0.586208    1.524992   -5.467703
H       -0.013770    0.913297   -3.914892
C        3.524408    3.054058   -1.668538
C        0.809541    2.311520    4.484249
H        1.255748    3.241301    4.828465
C        2.864702   -3.224178   -1.943307
C       -0.870544    5.538748   -0.616984
C        3.557714   -4.096413    0.234493
C       -0.863670    0.598951    4.687013
H       -1.727954    0.167567    5.186788
C        4.786513   -0.366610    0.068418
H        5.204538   -0.419147   -0.933341
C        4.211374   -3.052778   -2.272280
H        4.467263   -2.656279   -3.252232
C       -3.882259   -2.973983    1.646141
H       -3.306308   -3.307937    0.776891
C        1.199640    5.832998    1.936909
H        1.381599    5.494998    0.911327
C        4.581006    2.294375   -2.167233
H        5.489064    2.192297   -1.581186
C        4.684932    3.233481    0.613974
H        4.482587    2.181289    0.828472
H        4.649981    3.787896    1.557617
H        5.708143    3.319742    0.230048
C        0.578020   -3.886341    4.070556
H        1.014874   -3.551017    3.127107
C       -1.219679   -5.082969    1.146177
C       -3.163768    3.245665    1.108809
H       -2.777023    3.275846    0.083870
C        1.425662    3.316456   -5.969460
H        1.990908    4.246575   -5.853267
H        0.529312    3.528841   -6.561432
H        2.045682    2.626817   -6.552795
C       -0.209495    5.789855   -1.814452
H       -0.467835    6.704998   -2.334153
C       -0.523544    5.438426    3.726801
H        0.124032    5.995747    4.400512
C       -0.324355   -0.051965    3.580011
H       -0.770134   -0.977028    3.232596
C       -3.608852   -2.836129    4.122683
H       -4.659927   -2.560097    4.150951
C        5.219908   -3.397355   -1.387273
H        6.262862   -3.267281   -1.665127
C        3.994286    5.293884   -0.641065
H        4.936217    5.369615   -1.196432
H        4.110514    5.851086    0.295305
H        3.216426    5.791018   -1.228574
C        0.759996   -5.405690    4.183344
H        0.272251   -5.787318    5.088118
H        1.823196   -5.666211    4.239911
H        0.335583   -5.932803    3.321180
C        1.350096   -3.158098    5.175634
H        1.149513   -2.081923    5.147017
H        2.424622   -3.306456    5.037587
H        1.098802   -3.533274    6.174247
C       -2.204683   -5.993879    1.835017
H       -2.075549   -5.968631    2.919640
H       -2.085937   -7.018766    1.482798
H       -3.226740   -5.670977    1.621886
C       -1.539588   -3.229255    5.257090
H       -0.971193   -3.258633    6.181148
C       -1.719924    4.919457    4.203721
H       -2.005266    5.070409    5.241697
C        3.660234    3.821741   -0.356957
H        2.691043    3.786366    0.155011
C        4.887846   -3.919241   -0.146073
H        5.679209   -4.202600    0.543542
C       -4.568438    3.860893    1.090668
H       -5.047874    3.790330    2.073473
H       -5.201614    3.327951    0.374345
H       -4.551302    4.919055    0.807312
C        5.615889   -0.426520    1.183827
H        6.692063   -0.522388    1.063291
C       -0.297372    1.783498    5.143772
H       -0.715786    2.297539    6.005557
C        4.486126    1.653790   -3.397606
H        5.318792    1.059150   -3.765269
C       -3.228798    1.777244    1.534180
H       -2.238619    1.306486    1.507634
H       -3.882612    1.218432    0.859385
H       -3.612692    1.678708    2.557095
C        2.360926    5.326779    2.799781
C        3.939654   -3.966412    2.725952
H        5.026546   -3.917543    2.598274
H        3.746426   -4.463130    3.683220
H        3.562002   -2.940612    2.777587
C       -4.216128   -1.493032    1.449327
H       -4.800218   -1.114132    2.296874
H       -4.795087   -1.338749    0.533736
H       -3.304670   -0.897766    1.364581
C       -5.180081   -3.790920    1.703422
H       -5.013896   -4.841916    1.960919
H       -5.676538   -3.753956    0.728933
H       -5.873061   -3.380623    2.446495
C       -2.885960   -2.896064    5.301076
H       -3.365222   -2.678034    6.252006
C        3.698887   -6.210911    1.593693
H        3.192115   -6.785034    0.810529
H        3.457227   -6.673783    2.557090
H        4.778816   -6.309571    1.435020
C        1.181399    7.367123    1.918659
H        0.414619    7.758616    1.242766
H        2.149655    7.755152    1.583364
H        0.986017    7.771313    2.918446
C        1.816372   -2.892456   -2.987625
C        2.075272   -3.621510   -4.313432
H        2.955485   -3.215297   -4.824799
H        1.213640   -3.498728   -4.975767
H        2.247306   -4.693647   -4.170245
C        1.735442   -1.385740   -3.234834
H        2.253865    5.640263    3.844278
H        3.312608    5.729538    2.435286
H        2.420188    4.234476    2.778396
H        2.704316   -0.985206   -3.558179
H        1.426163   -0.841676   -2.336189
H        1.000369   -1.174357   -4.015130
H       -2.835968   -0.070028   -0.700536
H       -3.892376   -0.491928   -2.397984
185
30_Int5a.log
W       -2.034286   -1.181855   -2.190970
Al       -0.102284    3.031152   -0.711496
Al        0.134723   -2.492362    0.713050
O       -0.656408   -1.344981   -0.414022
O       -1.182184    1.989241   -1.598797
O        0.980949   -1.417349    1.744444
O        0.762485    1.973006    0.398544
C       -2.847064   -3.037887   -1.880207
N        0.938915    4.058830   -1.943154
N       -1.124200   -3.584341    1.657947
C       -1.232611   -2.185988   -3.682714
N       -0.882305    4.521035    0.178309
N        1.088325   -3.874412   -0.147270
C       -2.834866   -0.253646   -3.754183
O       -3.350669   -4.063509   -1.698881
O       -0.786815   -2.737998   -4.607461
C       -1.299705    0.640432   -1.330939
O       -3.299284    0.302396   -4.655811
C        1.972529    1.343603    3.650768
H        2.991045    1.455345    3.291040
C       -1.799782   -3.033748    2.819845
C       -0.373331    0.035807   -0.325124
C        0.628984    2.779619   -4.605445
H       -0.111397    3.375283   -4.062303
C        1.038583    0.647016    2.889515
C       -1.276895    4.455918    1.566996
C        2.504692   -3.761962   -0.438703
C        1.201391    5.964947   -3.493994
H        2.252290    5.689805   -3.593650
H        1.119951    7.047549   -3.383757
H        0.691922    5.680303   -4.420332
C       -3.141444   -2.613980    2.735275
C        2.862451   -0.092422    1.233651
C       -2.520790    3.912704    1.923811
C        1.937611    2.807435   -3.825281
C        0.538460    0.626143    0.470111
C       -2.866102    3.877330    3.276523
H       -3.826756    3.458446    3.568457
C        3.062905    2.191336   -4.381091
H        2.966973    1.674710   -5.333202
C        0.473375   -5.035576   -0.437839
C        2.083858    3.451562   -2.583588
C       -1.947933    6.739691    0.161267
H       -2.896282    6.322269    0.508414
H       -2.144442    7.545263   -0.547201
H       -1.447573    7.159978    1.039086
C        0.537476    5.269599   -2.330771
C        5.068641   -0.897416    1.850433
H        5.715906   -1.399218    2.566136
C        3.720687   -0.734489    2.135329
H        3.309920   -1.112996    3.068784
C       -0.394915    4.962521    2.540880
H        0.997650   -3.036831   -2.465713
C       -0.718633   -5.438252    0.162093
H       -1.115908   -6.397408   -0.148354
C        1.094777   -5.967309   -1.447410
H        1.039906   -5.504425   -2.439196
H        0.564310   -6.919721   -1.478001
H        2.150894   -6.148078   -1.235820
C        2.966640   -4.920118    1.815372
H        1.916160   -4.662819    1.983114
C       -1.070510   -2.891181    4.019463
C        1.363954   -0.068044    1.561494
C        3.390983    0.378388    0.035731
H        2.753766    0.895513   -0.676111
C        0.062320    1.362563   -4.710146
H        0.751597    0.701841   -5.250436
H       -0.886758    1.375393   -5.256517
H       -0.129224    0.943198   -3.719373
C        3.329706    3.512132   -1.920820
C        1.617056    1.898941    4.881541
H        2.366827    2.427630    5.465844
C        2.955289   -3.201431   -1.644050
C       -1.089662    5.673566   -0.471320
C        3.416391   -4.254236    0.519928
C       -0.630839    1.104380    4.590121
H       -1.654831    1.006026    4.942398
C        4.741839    0.191734   -0.265288
H        5.123960    0.547510   -1.219177
C        4.332829   -3.107039   -1.857460
H        4.694040   -2.659724   -2.780261
C       -4.002503   -2.779248    1.491974
H       -3.416831   -3.294410    0.727077
C        0.955840    5.571587    2.186889
H        1.039705    5.616385    1.095472
C        4.425161    2.906973   -2.536209
H        5.397241    2.945129   -2.054626
C        4.741003    3.820944    0.190978
H        4.809637    2.737552    0.316486
H        4.720008    4.273214    1.187197
H        5.653904    4.175288   -0.302696
C        0.345233   -3.427702    4.171126
H        0.845524   -3.338234    3.204728
C       -1.382058   -4.825016    1.244864
C       -3.489739    3.354200    0.894598
H       -3.049426    3.479876   -0.100008
C        0.802823    3.377148   -6.009771
H        1.278468    4.363191   -5.991934
H       -0.171059    3.472627   -6.501017
H        1.422618    2.728566   -6.638834
C       -0.497280    5.980180   -1.699149
H       -0.762103    6.933161   -2.140657
C       -0.780720    4.898392    3.878877
H       -0.105122    5.270342    4.645878
C       -0.270521    0.541996    3.373996
H       -1.013100   -0.003431    2.794946
C       -3.723946   -2.022527    3.859694
H       -4.757675   -1.689578    3.803918
C        5.241074   -3.586075   -0.929075
H        6.308786   -3.511703   -1.118582
C        3.488506    5.761321   -0.747742
H        4.297523    6.073465   -1.418904
H        3.656475    6.242226    0.223255
H        2.546805    6.149548   -1.143308
C        0.296834   -4.913250    4.554266
H       -0.232747   -5.049283    5.504349
H        1.307351   -5.320875    4.670478
H       -0.219400   -5.510829    3.794065
C        1.196084   -2.628705    5.161192
H        1.166166   -1.558245    4.931204
H        2.236970   -2.963803    5.103534
H        0.870532   -2.772779    6.197878
C       -2.422411   -5.678754    1.925343
H       -2.700143   -5.299840    2.908919
H       -2.050893   -6.701302    2.022303
H       -3.319731   -5.711512    1.297955
C       -1.702152   -2.301469    5.113405
H       -1.151819   -2.174960    6.040301
C       -2.006717    4.363117    4.249538
H       -2.288928    4.321849    5.298504
C        3.486545    4.233570   -0.583523
H        2.622556    3.955187    0.032658
C        4.779802   -4.165424    0.244548
H        5.496104   -4.548930    0.966509
C       -4.840004    4.080269    0.911426
H       -5.345535    3.958567    1.876101
H       -5.498427    3.673179    0.136924
H       -4.731581    5.154515    0.728091
C        5.585096   -0.438217    0.639289
H        6.636463   -0.581365    0.402347
C        0.318096    1.780773    5.356238
H        0.041331    2.215573    6.313781
C        4.294743    2.240029   -3.749437
H        5.160548    1.765187   -4.204141
C       -3.685542    1.853334    1.117609
H       -2.721396    1.332762    1.135559
H       -4.297611    1.421387    0.318183
H       -4.186233    1.652689    2.072879
C        2.096892    4.688968    2.700202
C        3.762507   -4.424930    3.027035
H        4.812864   -4.731844    2.976339
H        3.349802   -4.847171    3.949705
H        3.730288   -3.334024    3.098822
C       -4.400994   -1.416520    0.923180
H       -5.031370   -0.863059    1.629078
H       -4.957632   -1.531673   -0.013309
H       -3.516529   -0.809464    0.716420
C       -5.259663   -3.615762    1.768460
H       -5.027047   -4.571767    2.246706
H       -5.786024   -3.820946    0.830256
H       -5.953219   -3.079892    2.426004
C       -3.015806   -1.860092    5.038470
H       -3.487030   -1.397832    5.902087
C        3.049724   -6.449619    1.716073
H        2.406173   -6.843380    0.923004
H        2.735886   -6.911159    2.659232
H        4.076846   -6.770613    1.507125
C        1.100260    7.003512    2.717078
H        0.292187    7.655162    2.367528
H        2.049489    7.436052    2.382035
H        1.095227    7.027738    3.812396
C        2.015125   -2.740570   -2.744507
C        2.351852   -3.416107   -4.080902
H        3.311985   -3.062678   -4.473253
H        1.580138   -3.187175   -4.820322
H        2.419555   -4.505056   -3.979760
C        2.025980   -1.216584   -2.898387
H        2.056692    4.590935    3.790989
H        3.066791    5.127235    2.436764
H        2.033768    3.681064    2.277548
H        3.037673   -0.843745   -3.102418
H        1.663599   -0.717433   -1.993750
H        1.382103   -0.917324   -3.730590
H       -2.350371    0.433116   -0.861388
H       -3.751946   -1.219381   -2.273954
185
31_TS5a.log
W       -1.959031   -1.403714   -1.868788
Al        0.063075    2.891384   -0.829257
Al        0.378771   -2.563724    0.863894
O       -0.508749   -1.442110   -0.227918
O       -0.826575    1.746961   -1.788983
O        1.418674   -1.486025    1.682590
O        0.944233    1.903441    0.362075
C       -3.668711   -2.334155   -1.458208
N        1.200877    4.035891   -1.845332
N       -0.813256   -3.485384    2.010908
C       -1.666998   -3.290028   -2.508153
N       -1.026509    4.305117   -0.118818
N        1.106788   -4.059255   -0.032068
C       -2.077205   -1.047891   -3.806609
O       -4.689352   -2.799834   -1.158769
O       -1.486802   -4.357469   -2.930899
C       -1.196666    0.547650   -1.139858
O       -2.122118   -0.794572   -4.935332
C        2.914531    1.141240    3.359605
H        3.836081    1.228678    2.791935
C       -1.273730   -2.858026    3.233563
C       -0.184378   -0.058215   -0.217441
C        1.241884    2.868648   -4.552436
H        0.430335    3.434475   -4.083041
C        1.794288    0.548353    2.780964
C       -1.844371    3.951624    1.015465
C        2.471076   -4.050904   -0.527527
C        1.744223    6.063231   -3.137811
H        2.797260    6.026925   -2.847575
H        1.424625    7.104284   -3.194433
H        1.672105    5.620207   -4.135383
C       -2.525222   -2.218280    3.275285
C        3.203373   -0.242126    0.783691
C       -3.134437    3.422465    0.822292
C        2.485917    3.007592   -3.682136
C        0.797205    0.544564    0.472712
C       -3.779260    2.874686    1.933603
H       -4.770906    2.443332    1.811302
C        3.726900    2.607545   -4.186834
H        3.785801    2.201575   -5.193740
C        0.373296   -5.175362   -0.168635
C        2.444562    3.526715   -2.377159
C       -2.026468    6.542759   -0.025164
H       -3.058158    6.201590   -0.142874
H       -1.918602    7.513997   -0.509031
H       -1.847657    6.660640    1.048010
C        0.882096    5.297102   -2.163227
C        5.430249   -1.199547    0.927900
H        6.167349   -1.776233    1.481987
C        4.176258   -0.976466    1.475401
H        3.926976   -1.378660    2.454366
C       -1.282777    4.086021    2.299100
H        0.735531   -3.230184   -2.270934
C       -0.781085   -5.430495    0.582182
H       -1.291793   -6.361386    0.368692
C        0.778029   -6.218175   -1.177983
H        0.417653   -5.889896   -2.160410
H        0.317667   -7.180811   -0.951139
H        1.860851   -6.336102   -1.240040
C        3.190772   -5.167258    1.676245
H        2.181594   -4.862413    1.971184
C       -0.427498   -2.876687    4.361578
C        1.802711   -0.148981    1.405640
C        3.521503    0.260472   -0.473462
H        2.792822    0.846725   -1.026114
C        0.786628    1.406427   -4.617857
H        1.582987    0.771100   -5.024850
H       -0.093030    1.306653   -5.263564
H        0.507209    1.048758   -3.622623
C        3.598172    3.606839   -1.567996
C        2.876595    1.603880    4.675902
H        3.768172    2.046118    5.113712
C        2.771858   -3.544042   -1.802042
C       -1.061828    5.542603   -0.607852
C        3.483179   -4.570730    0.305153
C        0.571365    0.945533    4.839542
H       -0.353735    0.859289    5.404997
C        4.776854    0.018321   -1.037678
H        4.994175    0.407281   -2.028216
C        4.103847   -3.540969   -2.220249
H        4.347901   -3.138563   -3.200750
C       -3.426619   -2.066465    2.059718
H       -2.996498   -2.644260    1.233838
C       -0.021113    4.909630    2.537129
H        0.262054    5.375700    1.587084
C        4.814591    3.227894   -2.133266
H        5.721854    3.286868   -1.539381
C        4.652943    3.522691    0.756179
H        4.772292    2.442368    0.628102
H        4.423542    3.717775    1.809711
H        5.612596    4.006301    0.536136
C        0.949847   -3.524339    4.325190
H        1.335708   -3.421310    3.307139
C       -1.262094   -4.700716    1.683376
C       -3.894771    3.563071   -0.495431
H       -3.251777    4.101987   -1.199544
C        1.450756    3.427186   -5.965849
H        1.837421    4.452478   -5.958256
H        0.501446    3.425930   -6.510802
H        2.154504    2.814576   -6.540080
C       -0.209820    5.987781   -1.625632
H       -0.355684    7.004024   -1.968940
C       -1.961833    3.512707    3.374354
H       -1.526600    3.567253    4.369844
C        0.615434    0.480695    3.531220
H       -0.273973    0.033259    3.092727
C       -2.936365   -1.643590    4.480955
H       -3.902889   -1.147406    4.527555
C        5.109480   -4.055984   -1.419008
H        6.139756   -4.055344   -1.765177
C        3.480214    5.604558    0.013765
H        4.362980    6.057249   -0.454324
H        3.481169    5.888603    1.072454
H        2.586856    6.043374   -0.439453
C        0.854872   -5.019933    4.654496
H        0.416400   -5.169414    5.648111
H        1.848177   -5.483133    4.652724
H        0.236939   -5.558658    3.927253
C        1.963738   -2.822517    5.233329
H        1.983148   -1.743981    5.042890
H        2.965199   -3.221905    5.043663
H        1.749574   -2.985358    6.295906
C       -2.331053   -5.357834    2.518131
H       -2.138011   -5.224065    3.585175
H       -2.393830   -6.422666    2.291935
H       -3.302147   -4.901765    2.303414
C       -0.889036   -2.297729    5.542933
H       -0.254298   -2.306135    6.423656
C       -3.184498    2.879632    3.189093
H       -3.694880    2.423970    4.034263
C        3.521200    4.075347   -0.116144
H        2.590395    3.670248    0.295226
C        4.793655   -4.575013   -0.171209
H        5.585203   -4.985827    0.450500
C       -5.162712    4.403578   -0.267952
H       -5.898801    3.848110    0.323870
H       -5.630379    4.652158   -1.226407
H       -4.955208    5.336926    0.266522
C        5.733555   -0.705247   -0.340845
H        6.708805   -0.893554   -0.783147
C        1.712051    1.493639    5.426066
H        1.687319    1.842499    6.455575
C        4.883449    2.741832   -3.434546
H        5.843054    2.448937   -3.853847
C       -4.269743    2.237134   -1.164753
H       -3.392098    1.748378   -1.589656
H       -4.975090    2.420447   -1.983012
H       -4.753638    1.551655   -0.458141
C        1.165586    4.064988    2.996180
C        4.158223   -4.653138    2.746792
H        5.185825   -4.982305    2.558367
H        3.873358   -5.037977    3.732135
H        4.153825   -3.559745    2.787739
C       -3.465407   -0.593360    1.637540
H       -3.927646    0.019303    2.419398
H       -4.052437   -0.464628    0.720391
H       -2.459827   -0.193550    1.466506
C       -4.853346   -2.575631    2.301475
H       -4.871606   -3.597237    2.694676
H       -5.416238   -2.562016    1.362963
H       -5.383736   -1.940563    3.019834
C       -2.136775   -1.692393    5.611044
H       -2.477628   -1.248036    6.542742
C        3.209238   -6.701121    1.630233
H        2.468104   -7.096063    0.927841
H        2.988134   -7.116951    2.619752
H        4.194073   -7.069464    1.320341
C       -0.297135    6.041821    3.536191
H       -1.147697    6.662617    3.232518
H        0.582229    6.688589    3.625527
H       -0.517653    5.645688    4.533542
C        1.697284   -3.057904   -2.755699
C        1.699813   -3.856371   -4.064912
H        2.604374   -3.656482   -4.650564
H        0.836556   -3.576403   -4.677945
H        1.652046   -4.935092   -3.883470
C        1.802391   -1.559045   -3.041533
H        0.971399    3.608869    3.971686
H        2.061847    4.691047    3.093150
H        1.372464    3.258420    2.288560
H        2.774393   -1.298813   -3.478739
H        1.679329   -0.963206   -2.131367
H        1.023665   -1.259975   -3.751058
H       -2.085986    0.733634   -0.492322
H       -3.363054   -0.587966   -2.450306
185
32_Int6a.log
W       -2.326206   -1.012670   -1.296404
Al        0.070157    3.080623   -0.605286
Al        0.254318   -2.302953    1.141570
O       -0.738407   -1.139580    0.199097
O       -0.814661    1.902411   -1.530386
O        1.397894   -1.275435    1.897011
O        0.908150    2.129769    0.638543
C       -4.167554   -1.523350   -0.811075
N        1.257313    4.201199   -1.586171
N       -0.818247   -3.281073    2.350789
C       -2.348457   -2.999943   -1.736305
N       -1.112506    4.470035   -0.038009
N        0.824730   -3.736682    0.043577
C       -2.523582   -0.866972   -3.248785
O       -5.249397   -1.766298   -0.462256
O       -2.348407   -4.112777   -2.061533
C       -1.384226    0.915041   -0.667560
O       -2.597254   -0.739755   -4.399266
C        2.580119    2.017510    3.078829
H        3.027247    2.451880    2.190353
C       -1.160200   -2.727773    3.645766
C       -0.362925    0.232069    0.194849
C        0.675612    3.238625   -4.317214
H        0.009833    3.779399   -3.634942
C        1.901284    0.800756    2.979193
C       -2.413509    4.049160    0.433048
C        2.096514   -3.674782   -0.654093
C        1.975999    6.297504   -2.668921
H        2.991123    5.908399   -2.746942
H        2.010837    7.353805   -2.396857
H        1.516618    6.218090   -3.660768
C       -2.355275   -2.007475    3.814020
C        3.127849   -0.016704    0.916363
C       -3.445043    3.865448   -0.512275
C        2.036077    3.093169   -3.644126
C        0.709841    0.786065    0.785841
C       -4.666001    3.365017   -0.058539
H       -5.471545    3.205129   -0.771644
C        3.080817    2.492250   -4.353129
H        2.894491    2.119769   -5.357979
C        0.111778   -4.869454   -0.020110
C        2.305877    3.559628   -2.346614
C       -1.869034    6.772922    0.340298
H       -2.862951    6.638722   -0.094576
H       -1.534087    7.793309    0.150717
H       -1.973754    6.624776    1.419165
C        1.124466    5.526474   -1.688631
C        5.482761   -0.587952    1.019219
H        6.360839   -0.835729    1.610913
C        4.273035   -0.334743    1.654329
H        4.208421   -0.389905    2.738316
C       -2.610668    3.776206    1.796892
H        0.079568   -2.998697   -2.192668
C       -0.953235   -5.162367    0.843350
H       -1.481102   -6.087358    0.649473
C        0.454052   -5.904493   -1.058807
H        0.169332   -5.525495   -2.046260
H       -0.089454   -6.831691   -0.876536
H        1.526839   -6.109834   -1.082203
C        3.190598   -4.681164    1.449309
H        2.157674   -4.622998    1.808012
C       -0.257327   -2.911664    4.716392
C        1.770691    0.065176    1.634963
C        3.229476    0.061978   -0.470250
H        2.360209    0.336631   -1.061556
C        0.029607    1.874541   -4.586614
H        0.663752    1.256473   -5.234278
H       -0.935908    2.005322   -5.088757
H       -0.152133    1.353732   -3.643014
C        3.579065    3.422153   -1.750211
C        2.695424    2.667030    4.303316
H        3.233538    3.610199    4.362025
C        2.180934   -3.215443   -1.980174
C       -0.894420    5.772389   -0.226455
C        3.245037   -4.104045    0.040468
C        1.448268    0.904874    5.357941
H        0.991783    0.458156    6.239005
C        4.439268   -0.201110   -1.111324
H        4.491210   -0.136847   -2.195118
C        3.436518   -3.182266   -2.589822
H        3.514937   -2.828253   -3.615297
C       -3.321539   -1.707479    2.676364
H       -2.986800   -2.249900    1.784203
C       -1.521975    3.988560    2.837679
H       -0.641872    4.397192    2.329372
C        4.590954    2.843911   -2.515034
H        5.581329    2.722421   -2.087433
C        5.039040    3.157896    0.329588
H        4.975571    2.072799    0.227652
H        5.074631    3.396643    1.398181
H        5.990301    3.492499   -0.102003
C        1.088284   -3.606138    4.523004
H        1.470854   -3.291837    3.544838
C       -1.331231   -4.467106    2.000928
C       -3.300572    4.218439   -1.990280
H       -2.283508    4.589163   -2.157736
C        0.780616    4.050284   -5.615768
H        1.264673    5.020677   -5.460967
H       -0.216615    4.228346   -6.031448
H        1.361112    3.511871   -6.373354
C        0.180139    6.272808   -0.970274
H        0.227477    7.348461   -1.087267
C       -3.854758    3.286213    2.199903
H       -4.022308    3.065814    3.252056
C        1.331206    0.259343    4.128632
H        0.790705   -0.676985    4.057967
C       -2.652996   -1.508515    5.085382
H       -3.571894   -0.945908    5.230780
C        4.577381   -3.590310   -1.917964
H        5.545656   -3.553206   -2.410322
C        4.080716    5.391716   -0.189620
H        4.870652    5.720719   -0.875785
H        4.405813    5.631165    0.828573
H        3.184051    5.982921   -0.385560
C        0.961608   -5.135668    4.520820
H        0.522663   -5.487984    5.461795
H        1.951273   -5.597012    4.419914
H        0.344345   -5.503753    3.695815
C        2.135371   -3.174462    5.554442
H        2.225159   -2.084604    5.605674
H        3.113434   -3.578177    5.276642
H        1.904070   -3.554416    6.556212
C       -2.355477   -5.126639    2.888312
H       -2.027167   -5.133212    3.930738
H       -2.545296   -6.149917    2.563450
H       -3.295464   -4.568355    2.849771
C       -0.612226   -2.407945    5.967749
H        0.060633   -2.541037    6.808898
C       -4.872973    3.069701    1.283005
H       -5.831939    2.678358    1.612998
C        3.848963    3.876916   -0.314355
H        2.954000    3.617180    0.265448
C        4.475944   -4.047558   -0.612439
H        5.370695   -4.374214   -0.087567
C       -4.275905    5.338157   -2.382557
H       -5.315869    5.007755   -2.282423
H       -4.120098    5.626983   -3.427413
H       -4.153468    6.234178   -1.764527
C        5.568241   -0.529503   -0.370905
H        6.511562   -0.735367   -0.871025
C        2.135322    2.110355    5.451999
H        2.233998    2.615081    6.409856
C        4.348374    2.382531   -3.804608
H        5.152979    1.927892   -4.377529
C       -3.494247    3.001433   -2.903196
H       -2.736464    2.244053   -2.688262
H       -3.398760    3.304599   -3.952835
H       -4.490456    2.560773   -2.776604
C       -1.103497    2.663185    3.479124
C        4.060340   -3.881657    2.423499
H        5.106260   -3.852374    2.098178
H        4.035813   -4.343915    3.417096
H        3.704155   -2.850148    2.505394
C       -3.298632   -0.208107    2.353159
H       -3.649714    0.377560    3.211071
H       -3.957181    0.023086    1.508065
H       -2.289130    0.139932    2.110774
C       -4.757055   -2.151751    2.987805
H       -4.812684   -3.202170    3.292457
H       -5.387314   -2.019968    2.102925
H       -5.189685   -1.553839    3.797673
C       -1.802163   -1.715943    6.157169
H       -2.055404   -1.327565    7.140083
C        3.583448   -6.164503    1.449141
H        2.947791   -6.750644    0.776530
H        3.486583   -6.585569    2.456171
H        4.622482   -6.299886    1.128535
C       -1.954974    4.992262    3.914008
H       -2.255877    5.955072    3.486385
H       -1.132478    5.173594    4.613793
H       -2.803626    4.610729    4.493018
C        0.968883   -2.786239   -2.789836
C        0.843101   -3.579304   -4.097603
H        1.638247   -3.314129   -4.803407
H       -0.114277   -3.355139   -4.579974
H        0.897489   -4.660101   -3.930401
C        0.981389   -1.282322   -3.089492
H       -1.931457    2.215945    4.043496
H       -0.268054    2.816733    4.169301
H       -0.780446    1.944604    2.720943
H        1.921902   -0.976303   -3.564636
H        0.858105   -0.680289   -2.182586
H        0.168117   -1.024338   -3.775702
H       -2.135290    1.386186   -0.001013
H       -3.558304    0.027500   -1.896151
185
33_TS6a.log
W       -2.036425   -1.279599   -1.335113
Al        0.263155    2.917143   -0.535236
Al        0.489935   -2.516693    1.159849
O       -0.462991   -1.356050    0.180630
O       -0.647257    1.726104   -1.429841
O        1.609850   -1.468480    1.927213
O        1.067836    1.945687    0.710396
C       -3.943653   -1.208303   -0.966702
N        1.443961    4.011976   -1.541292
N       -0.601551   -3.483927    2.359674
C       -2.316826   -3.282767   -1.597772
N       -0.916144    4.310571    0.009892
N        1.056660   -3.960170    0.075419
C       -2.341352   -1.117537   -3.270038
O       -5.068818   -1.143742   -0.658192
O       -2.538800   -4.399598   -1.815661
C       -1.221292    0.746983   -0.589151
O       -2.435383   -0.998144   -4.424426
C        2.796120    1.816984    3.108925
H        3.255837    2.246208    2.224157
C       -0.961910   -2.926652    3.647635
C       -0.164312    0.017764    0.223782
C        0.826628    3.001560   -4.248213
H        0.160985    3.530757   -3.556631
C        2.102425    0.609386    3.003711
C       -2.218221    3.886153    0.476126
C        2.321303   -3.897816   -0.632155
C        2.169312    6.095499   -2.645206
H        3.184038    5.704875   -2.719770
H        2.205092    7.155284   -2.387522
H        1.708771    6.002706   -3.635267
C       -2.160792   -2.208786    3.796088
C        3.315632   -0.196730    0.922504
C       -3.246239    3.699445   -0.473137
C        2.199802    2.881804   -3.596327
C        0.893155    0.596448    0.821218
C       -4.454442    3.160884   -0.029116
H       -5.254474    2.988230   -0.745216
C        3.240851    2.287157   -4.316181
H        3.044434    1.906258   -5.315873
C        0.346378   -5.095332    0.016521
C        2.484130    3.361203   -2.306801
C       -1.672130    6.616651    0.359335
H       -2.646373    6.511187   -0.125968
H       -1.310601    7.634047    0.205762
H       -1.830309    6.447541    1.428195
C        1.318625    5.338922   -1.653239
C        5.674456   -0.755915    0.991973
H        6.562963   -0.995146    1.571458
C        4.473999   -0.503111    1.644631
H        4.426955   -0.551317    2.729738
C       -2.413601    3.598407    1.837217
H        0.272271   -3.282726   -2.175350
C       -0.724180   -5.382396    0.872544
H       -1.251598   -6.308157    0.682287
C        0.708978   -6.143587   -1.002002
H        0.508792   -5.761246   -2.008031
H        0.120827   -7.048897   -0.852051
H        1.772864   -6.390161   -0.954372
C        3.441504   -4.858911    1.478233
H        2.404729   -4.837477    1.830624
C       -0.077860   -3.116238    4.732381
C        1.967562   -0.125118    1.659060
C        3.395045   -0.128827   -0.466323
H        2.514488    0.134135   -1.046556
C        0.205311    1.624130   -4.507636
H        0.832668    1.025988   -5.179846
H       -0.779096    1.732678   -4.976692
H        0.067417    1.087113   -3.566048
C        3.764967    3.234782   -1.724836
C        2.912914    2.463519    4.334952
H        3.463837    3.398927    4.398369
C        2.386636   -3.462279   -1.967396
C       -0.694384    5.610244   -0.188958
C        3.480016   -4.301580    0.060476
C        1.634054    0.717722    5.379148
H        1.165710    0.276518    6.256666
C        4.595344   -0.391890   -1.124906
H        4.629233   -0.338051   -2.209911
C        3.637289   -3.421329   -2.586936
H        3.703578   -3.085583   -3.619344
C       -3.084947   -1.873440    2.633343
H       -2.716843   -2.379609    1.733572
C       -1.336174    3.833876    2.885177
H       -0.459315    4.255385    2.381608
C        4.771961    2.662121   -2.499991
H        5.768539    2.549869   -2.084521
C        5.241176    2.970200    0.341392
H        5.174887    1.885580    0.236319
H        5.285031    3.205933    1.410327
H        6.189783    3.304268   -0.096200
C        1.274746   -3.801653    4.555043
H        1.665397   -3.488625    3.579616
C       -1.113727   -4.672811    2.017026
C       -3.117329    4.098601   -1.941437
H       -2.119442    4.523582   -2.097587
C        0.893569    3.812852   -5.549361
H        1.353067    4.796268   -5.402629
H       -0.113367    3.963395   -5.952207
H        1.478494    3.288364   -6.313211
C        0.384041    6.097817   -0.936136
H        0.437793    7.172102   -1.062533
C       -3.648451    3.078426    2.231287
H       -3.814780    2.844814    3.280679
C        1.516311    0.074804    4.148688
H        0.963823   -0.854526    4.074264
C       -2.489548   -1.731664    5.068280
H       -3.414009   -1.174952    5.201192
C        4.789437   -3.798772   -1.915702
H        5.753313   -3.754990   -2.416153
C        4.283798    5.206859   -0.170877
H        5.068818    5.533373   -0.863756
H        4.617740    5.446378    0.844374
H        3.386901    5.800020   -0.360178
C        1.160495   -5.332138    4.555879
H        0.715847   -5.685730    5.493692
H        2.154804   -5.785599    4.465062
H        0.553699   -5.707135    3.726247
C        2.308010   -3.358014    5.595178
H        2.388021   -2.267283    5.643727
H        3.292192   -3.754634    5.328154
H        2.070097   -3.736536    6.595914
C       -2.146198   -5.322584    2.901871
H       -1.811977   -5.347388    3.942327
H       -2.356373   -6.338312    2.566308
H       -3.075178   -4.746281    2.876852
C       -0.459791   -2.627959    5.981844
H        0.197864   -2.765279    6.834469
C       -4.656395    2.842804    1.308052
H       -5.604110    2.418332    1.628670
C        4.047827    3.692535   -0.292429
H        3.157706    3.435919    0.296538
C        4.705390   -4.235903   -0.601943
H        5.609047   -4.539871   -0.078571
C       -4.146277    5.182008   -2.299397
H       -5.167588    4.790853   -2.234767
H       -3.989848    5.528430   -3.326397
H       -4.085398    6.051961   -1.636630
C        5.737354   -0.709152   -0.399796
H        6.673166   -0.916206   -0.913262
C        2.337772    1.913195    5.479070
H        2.437570    2.415136    6.438257
C        4.516984    2.194276   -3.784861
H        5.318318    1.745262   -4.366624
C       -3.257370    2.905898   -2.895898
H       -2.442939    2.194228   -2.738891
H       -3.219705    3.252578   -3.935486
H       -4.213289    2.388183   -2.754740
C       -0.898959    2.521967    3.541396
C        4.272413   -4.009491    2.444270
H        5.316614   -3.938619    2.119322
H        4.265447   -4.459340    3.443962
H        3.871132   -2.993757    2.512514
C       -3.047579   -0.363396    2.369003
H       -3.433705    0.189802    3.233652
H       -3.669244   -0.103708    1.505891
H       -2.027278   -0.011260    2.183949
C       -4.534617   -2.320452    2.861027
H       -4.615761   -3.388171    3.090190
H       -5.124879   -2.119638    1.960993
H       -4.994579   -1.771373    3.690505
C       -1.660473   -1.949766    6.155285
H       -1.937845   -1.577646    7.138022
C        3.894365   -6.324751    1.505014
H        3.291828   -6.946554    0.834002
H        3.801645   -6.733847    2.517310
H        4.942110   -6.423317    1.199933
C       -1.797636    4.838585    3.948913
H       -2.109494    5.792897    3.510199
H       -0.986462    5.039085    4.656613
H       -2.646632    4.447125    4.520614
C        1.161549   -3.058464   -2.772412
C        1.043990   -3.847934   -4.083063
H        1.829035   -3.564261   -4.792944
H        0.079177   -3.638776   -4.556971
H        1.120151   -4.928608   -3.922981
C        1.152991   -1.554214   -3.071196
H       -1.723410    2.061613    4.099855
H       -0.074080    2.696969    4.239302
H       -0.551819    1.804887    2.792900
H        2.080361   -1.240939   -3.567242
H        1.052686   -0.956789   -2.158108
H        0.320099   -1.301826   -3.735301
H       -1.944219    1.203278    0.108485
H       -2.470974    0.349810   -1.660672
185
34_Int7a.log
W       -2.548716   -1.643002   -1.143121
Al        0.166326    3.117680   -0.717862
Al        0.250274   -2.372623    0.999552
O       -0.724780   -1.197602    0.032143
O       -0.706753    1.961047   -1.683261
O        1.378100   -1.322684    1.752440
O        0.934345    2.063353    0.469795
C       -4.372459   -0.994748   -1.206930
N        1.359429    4.259541   -1.634547
N       -0.799763   -3.338750    2.234002
C       -3.307629   -3.323634   -0.590336
N       -1.074678    4.446455   -0.175161
N        0.811536   -3.805407   -0.088724
C       -2.822234   -2.219133   -2.967007
O       -5.457771   -0.555621   -1.189672
O       -3.804168   -4.324664   -0.229970
C       -1.248887    0.863438   -1.029793
O       -2.915087   -2.578384   -4.078428
C        2.545216    1.963167    2.940358
H        3.026532    2.381622    2.062881
C       -1.096745   -2.769694    3.533465
C       -0.323124    0.144209   -0.066975
C        0.900466    3.346414   -4.407098
H        0.194383    3.848457   -3.735933
C        1.839620    0.763050    2.826969
C       -2.366576    3.956006    0.257994
C        2.028183   -3.702429   -0.868729
C        2.075407    6.394651   -2.640306
H        3.104180    6.035473   -2.666088
H        2.064130    7.447341   -2.353230
H        1.675485    6.316598   -3.657588
C       -2.258407   -2.004726    3.729140
C        3.096313   -0.041561    0.770887
C       -3.333062    3.653367   -0.726614
C        2.240955    3.225850   -3.691664
C        0.695274    0.729669    0.593882
C       -4.545436    3.105825   -0.304667
H       -5.301270    2.847982   -1.041630
C        3.324856    2.671552   -4.378757
H        3.185999    2.329614   -5.401852
C        0.133475   -4.964736   -0.104997
C        2.449863    3.655859   -2.370426
C       -1.896242    6.724822    0.233925
H       -2.922460    6.415383    0.026516
H       -1.734961    7.731774   -0.152766
H       -1.783832    6.748258    1.323796
C        1.194721    5.586249   -1.718565
C        5.462314   -0.562043    0.893940
H        6.338418   -0.796435    1.493897
C        4.240220   -0.340857    1.517899
H        4.165846   -0.408400    2.600412
C       -2.615592    3.742842    1.623377
H       -0.129883   -3.062706   -2.253480
C       -0.895203   -5.270411    0.788384
H       -1.416654   -6.203795    0.619562
C        0.498263   -6.015156   -1.120278
H        0.308023   -5.638011   -2.129554
H       -0.089453   -6.920415   -0.968213
H        1.561982   -6.262064   -1.064822
C        3.296996   -4.707766    1.134623
H        2.275405   -4.787313    1.522383
C       -0.174969   -2.983734    4.580724
C        1.731288    0.015527    1.485814
C        3.211241    0.044495   -0.615538
H        2.342476    0.289598   -1.220995
C        0.315885    1.965914   -4.729236
H        0.977388    1.402502   -5.398215
H       -0.654172    2.072386   -5.227902
H        0.161297    1.393722   -3.811556
C        3.699438    3.517696   -1.728202
C        2.651606    2.612240    4.165718
H        3.214440    3.540304    4.234567
C        1.999898   -3.227069   -2.192303
C       -0.893618    5.757359   -0.340087
C        3.236872   -4.097222   -0.260798
C        1.336681    0.884991    5.194867
H        0.853005    0.448668    6.066189
C        4.434573   -0.180346   -1.244755
H        4.495756   -0.108658   -2.327486
C        3.210570   -3.125801   -2.881484
H        3.205223   -2.761132   -3.906222
C       -3.239727   -1.696275    2.611694
H       -2.923062   -2.243429    1.719227
C       -1.593891    4.067413    2.702176
H       -0.733017    4.546591    2.222376
C        4.751333    2.980622   -2.468823
H        5.724957    2.858676   -2.004845
C        5.061904    3.182617    0.401278
H        4.994635    2.101633    0.259028
H        5.053830    3.385133    1.477823
H        6.032726    3.523351    0.021978
C        1.130876   -3.738907    4.357823
H        1.453438   -3.530953    3.331251
C       -1.295465   -4.542800    1.919046
C       -3.128983    3.948925   -2.210020
H       -2.066317    4.148611   -2.376863
C        1.016005    4.190278   -5.683634
H        1.452477    5.176035   -5.490710
H        0.027510    4.336943   -6.130998
H        1.644945    3.694104   -6.431064
C        0.196748    6.294327   -1.037126
H        0.219730    7.372323   -1.138476
C       -3.849438    3.201632    1.992188
H       -4.057838    3.025357    3.045124
C        1.229335    0.239553    3.964367
H        0.672649   -0.686663    3.888107
C       -2.504341   -1.487527    5.003849
H       -3.399894   -0.893028    5.168748
C        4.411734   -3.481650   -2.288776
H        5.343116   -3.387716   -2.841255
C        4.130425    5.439190   -0.094660
H        4.955077    5.784178   -0.730002
H        4.400127    5.653854    0.944938
H        3.244451    6.034707   -0.325627
C        0.947010   -5.255920    4.494841
H        0.593629   -5.512683    5.500317
H        1.901179   -5.770504    4.330487
H        0.228401   -5.653131    3.771329
C        2.257552   -3.256614    5.276242
H        2.378608   -2.169585    5.222615
H        3.202972   -3.718027    4.975895
H        2.082745   -3.536806    6.321156
C       -2.356297   -5.175534    2.779715
H       -2.247342   -4.922321    3.835090
H       -2.349916   -6.259767    2.660129
H       -3.329016   -4.807747    2.431546
C       -0.477523   -2.463066    5.839026
H        0.211023   -2.621715    6.663346
C       -4.804133    2.875648    1.040989
H       -5.752945    2.440616    1.343403
C        3.905055    3.929036   -0.270185
H        2.985471    3.657652    0.263730
C        4.418836   -3.966059   -0.988596
H        5.361167   -4.255206   -0.528745
C       -3.914647    5.203778   -2.618959
H       -4.988414    5.062517   -2.451153
H       -3.766448    5.417026   -3.683072
H       -3.601491    6.088388   -2.054517
C        5.563170   -0.487034   -0.494098
H        6.516948   -0.664830   -0.984876
C        2.053441    2.071729    5.302699
H        2.146690    2.573725    6.262529
C        4.570959    2.564182   -3.783139
H        5.406053    2.143584   -4.337732
C       -3.511339    2.771936   -3.113913
H       -2.952685    1.870818   -2.850747
H       -3.278535    3.017611   -4.156092
H       -4.581428    2.544260   -3.064185
C       -1.088072    2.789331    3.376024
C        4.089237   -3.825254    2.103465
H        5.104222   -3.640119    1.733500
H        4.173029   -4.317047    3.079608
H        3.600301   -2.855487    2.238019
C       -3.221468   -0.199892    2.278099
H       -3.565669    0.394675    3.133034
H       -3.888897    0.016339    1.435837
H       -2.213515    0.149048    2.022833
C       -4.667498   -2.151175    2.933677
H       -4.704866   -3.207605    3.217821
H       -5.306774   -2.012632    2.055413
H       -5.097777   -1.569093    3.756931
C       -1.634192   -1.723480    6.055142
H       -1.847892   -1.323522    7.042942
C        3.875456   -6.128616    1.094825
H        3.317497   -6.776169    0.410023
H        3.837918   -6.580697    2.092067
H        4.922119   -6.125244    0.771041
C       -2.155659    5.043378    3.743585
H       -2.545605    5.957964    3.283363
H       -1.375102    5.324964    4.457981
H       -2.973708    4.588749    4.313189
C        0.716617   -2.847399   -2.916615
C        0.512394   -3.665637   -4.199499
H        1.257558   -3.403096   -4.959226
H       -0.480407   -3.462799   -4.613542
H        0.594376   -4.742698   -4.020065
C        0.684963   -1.351366   -3.251115
H       -1.899748    2.269100    3.899142
H       -0.305264    3.017023    4.106365
H       -0.662635    2.100570    2.641047
H        1.523188   -1.074487   -3.902142
H        0.749391   -0.732369   -2.350156
H       -0.242575   -1.100156   -3.778396
H       -2.193692    1.127916   -0.513886
H       -1.504480    0.134499   -1.849092
187
35_TS3b.log
W       -2.538352   -0.672833   -2.430873
Al        0.115820    2.893129   -0.482948
Al        0.223798   -2.701599    0.779600
O       -0.670572   -1.519577   -0.161988
O       -0.974797    1.797080   -1.362966
O        1.127812   -1.675054    1.842581
O        0.933524    1.701367    0.508905
C       -4.257209   -1.773584   -2.364297
N        1.155362    3.910591   -1.713582
N       -0.845889   -3.966032    1.727513
C       -3.738368    0.742255   -1.676739
N       -0.687147    4.352811    0.389699
N        1.253480   -3.981749   -0.204377
C       -2.004299   -3.479172   -1.866395
O       -5.200891   -2.439949   -2.323836
O       -4.423112    1.623095   -1.349067
O       -3.068429    0.980604   -5.013444
O       -2.120307   -4.523495   -2.303600
C        1.432013    1.597112    3.482943
H        2.275797    2.033481    2.954541
C       -1.513102   -3.577665    2.952474
C       -0.332149   -0.191589   -0.210671
C        1.028093    2.951755   -4.527650
H        0.298382    3.584036   -4.012988
C        0.878163    0.402042    3.018410
C       -1.020549    4.410296    1.797833
C        2.592873   -3.680663   -0.669704
C        1.507306    5.899825   -3.148711
H        2.480612    5.467866   -3.380736
H        1.638849    6.932493   -2.816428
H        0.910156    5.922602   -4.066168
C       -2.870914   -3.214679    2.929145
C        2.893399   -0.174861    1.514963
C       -2.202011    3.827921    2.278888
C        2.232061    2.753349   -3.612766
C        0.608742    0.402442    0.592696
C       -2.516175    3.987694    3.630660
H       -3.425774    3.535847    4.018816
C        3.338556    2.049871   -4.096778
H        3.296134    1.620699   -5.095102
C        0.830307   -5.236797   -0.392663
C        2.311543    3.277310   -2.309350
C       -2.039369    6.405796    0.174376
H       -2.987435    5.869202    0.285092
H       -2.180161    7.233042   -0.522258
H       -1.784770    6.805826    1.158352
C        0.764139    5.123951   -2.090570
C        5.155193   -0.292444    2.380683
H        5.829309   -0.320179    3.233270
C        3.781402   -0.215189    2.592263
H        3.394141   -0.200829    3.607531
C       -0.160528    5.132946    2.650999
H        0.805355   -2.198288   -2.028841
C       -0.298618   -5.779729    0.235642
H       -0.554346   -6.795878   -0.037524
C        1.628132   -6.197924   -1.242073
H        2.155835   -5.702975   -2.057028
H        0.967667   -6.966616   -1.648203
H        2.377983   -6.695244   -0.617508
C        3.533548   -4.775268    1.465637
H        2.475061   -5.011497    1.624108
C       -0.772968   -3.575519    4.153654
C        1.377361   -0.296949    1.739731
C        3.413449   -0.226140    0.221072
H        2.740738   -0.201268   -0.634544
C        0.316343    1.636009   -4.843370
H        0.977242    0.951089   -5.387322
H       -0.565558    1.819419   -5.465359
H       -0.022132    1.136852   -3.932162
C        3.478142    3.158146   -1.525943
C        0.922731    2.221040    4.616632
H        1.370948    3.147238    4.967565
C        2.774635   -3.017985   -1.898008
C       -0.986878    5.453054   -0.335123
C        3.687168   -4.111754    0.102387
C       -0.732613    0.493316    4.828757
H       -1.582127    0.046819    5.340465
C        4.785310   -0.317795    0.006332
H        5.161369   -0.366539   -1.011959
C        4.080473   -2.853939   -2.364098
H        4.247099   -2.361234   -3.317200
C       -3.693800   -3.155034    1.650118
H       -3.118836   -3.620636    0.841837
C        1.141022    5.766660    2.169192
H        1.328406    5.425593    1.145694
C        4.553916    2.451933   -2.061055
H        5.459474    2.332674   -1.474535
C        4.640531    3.258404    0.761271
H        4.465680    2.192577    0.925131
H        4.593088    3.766350    1.730313
H        5.660242    3.389580    0.380973
C        0.705542   -3.944554    4.192531
H        1.142788   -3.654791    3.233791
C       -1.007392   -5.227096    1.306624
C       -2.895722    0.368421   -4.040832
C       -3.143586    3.039205    1.386903
H       -2.804229    3.132643    0.349192
C        1.433932    3.655379   -5.831200
H        1.989728    4.581566   -5.653216
H        0.543046    3.895258   -6.420878
H        2.066232    3.005923   -6.446368
C       -0.354951    5.774776   -1.531312
H       -0.659921    6.695884   -2.013876
C       -0.535322    5.292837    3.984230
H        0.102745    5.867173    4.652525
C       -0.216123   -0.133115    3.697342
H       -0.666498   -1.053814    3.344315
C       -3.479587   -2.854142    4.134033
H       -4.526660   -2.561499    4.132054
C        5.171786   -3.298008   -1.629867
H        6.179568   -3.158590   -2.013230
C        3.900206    5.355185   -0.403532
H        4.833752    5.472932   -0.965529
H        4.016253    5.874995    0.553793
H        3.105792    5.860030   -0.961796
C        0.902468   -5.456235    4.365463
H        0.433402   -5.807992    5.292068
H        1.970741   -5.698708    4.415890
H        0.474950   -6.023052    3.531274
C        1.478178   -3.171399    5.264924
H        1.291220   -2.095685    5.183773
H        2.552177   -3.339921    5.139960
H        1.216239   -3.496076    6.278591
C       -1.980980   -6.138053    2.013258
H       -1.836458   -6.107888    3.096033
H       -1.865183   -7.164720    1.664754
H       -3.008587   -5.818606    1.817401
C       -1.433047   -3.223995    5.331214
H       -0.884473   -3.215534    6.268116
C       -1.704191    4.727040    4.475620
H       -1.977681    4.858957    5.519391
C        3.599440    3.865335   -0.179653
H        2.633895    3.787892    0.334913
C        4.972924   -3.900992   -0.398267
H        5.831249   -4.220790    0.187646
C       -4.582542    3.565445    1.441781
H       -5.033629    3.399206    2.426668
H       -5.190975    3.042606    0.698234
H       -4.633696    4.639770    1.232190
C        5.662867   -0.349524    1.085682
H        6.734968   -0.418717    0.919323
C       -0.161560    1.671609    5.295304
H       -0.560193    2.165290    6.178052
C        4.481510    1.887071   -3.329212
H        5.327374    1.330183   -3.724474
C       -3.103760    1.554447    1.755788
H       -2.095475    1.136217    1.654428
H       -3.778414    0.992563    1.105780
H       -3.415792    1.397682    2.795767
C        2.331429    5.322775    3.026866
C        3.961321   -3.805123    2.573103
H        4.997699   -3.478965    2.427024
H        3.895522   -4.292808    3.553320
H        3.328511   -2.912359    2.578816
C       -3.925552   -1.694298    1.260921
H       -4.426815   -1.153248    2.072102
H       -4.553887   -1.624633    0.367122
H       -2.975275   -1.197583    1.045277
C       -5.032733   -3.894405    1.765621
H       -4.914816   -4.923760    2.121435
H       -5.524648   -3.924282    0.788000
H       -5.712878   -3.384701    2.456723
C       -2.775230   -2.866284    5.327288
H       -3.268860   -2.592415    6.256284
C        4.317168   -6.089631    1.572709
H        4.077209   -6.782848    0.759476
H        4.086447   -6.587249    2.520873
H        5.398537   -5.916182    1.549998
C        1.053446    7.298098    2.133015
H        0.267402    7.645770    1.455220
H        2.001955    7.725766    1.789429
H        0.842842    7.704315    3.128920
C        1.597698   -2.509802   -2.720700
C        1.005824   -3.596034   -3.629212
H        1.764025   -3.973236   -4.326669
H        0.178953   -3.176503   -4.212943
H        0.610712   -4.444773   -3.063986
C        1.954782   -1.288595   -3.568126
H        2.220635    5.643040    4.068785
H        3.260893    5.763475    2.649729
H        2.440073    4.233966    3.017186
H        2.632639   -1.544372   -4.392013
H        2.425273   -0.493949   -2.976913
H        1.039913   -0.887198   -4.007557
H       -2.637519   -1.873839   -3.744986
C       -1.132948    0.507625   -1.210074
H       -0.891795   -0.698690   -3.083505
185
36_Int3b.log
W       -2.133753   -1.015678   -2.063008
Al        0.053937    3.023729   -0.513619
Al        0.180028   -2.568940    0.702993
O       -0.628697   -1.362738   -0.348585
O       -1.051791    2.008075   -1.420428
O        0.994300   -1.534871    1.813445
O        0.900098    1.884060    0.529114
C       -3.404344   -2.515488   -1.635457
N        1.158433    4.031724   -1.718162
N       -0.917842   -3.792400    1.665880
C       -3.745299    0.131206   -1.895460
N       -0.704340    4.536190    0.328666
N        1.162963   -3.858103   -0.310115
O       -4.124905   -3.387566   -1.388177
O       -4.692757    0.795852   -1.810503
O       -2.715932   -0.588082   -5.115835
C        1.372702    1.698498    3.527901
H        2.228870    2.125500    3.012606
C       -1.496395   -3.434804    2.948518
C       -0.260164   -0.009064   -0.257047
C        0.983279    3.068695   -4.523600
H        0.307468    3.767651   -4.023229
C        0.807131    0.516503    3.045816
C       -1.090351    4.574986    1.720014
C        2.501590   -3.598727   -0.807244
C        1.619866    5.991945   -3.161804
H        2.572486    5.510269   -3.382755
H        1.802447    7.017044   -2.829788
H        1.035151    6.045293   -4.086080
C       -2.841797   -3.034903    3.030396
C        2.838839   -0.109252    1.587693
C       -2.303192    4.006949    2.135440
C        2.167676    2.794946   -3.599703
C        0.605775    0.557593    0.605266
C       -2.656589    4.113711    3.482213
H       -3.588758    3.669448    3.823106
C        3.229524    2.016746   -4.068828
H        3.165715    1.577136   -5.061849
C        0.660965   -5.078839   -0.530681
C        2.277521    3.335512   -2.304645
C       -1.966912    6.642211    0.105162
H       -2.939732    6.145111    0.183671
H       -2.054146    7.484423   -0.582439
H       -1.723816    7.017431    1.101614
C        0.827622    5.256618   -2.108169
C        5.074875   -0.288318    2.509588
H        5.727418   -0.319329    3.378690
C        3.699505   -0.159481    2.686749
H        3.291088   -0.106626    3.692192
C       -0.242063    5.242962    2.626494
H        0.615571   -2.489028   -2.282614
C       -0.492488   -5.573635    0.094183
H       -0.805227   -6.565681   -0.206845
C        1.396049   -6.065781   -1.405347
H        1.988668   -5.586976   -2.183364
H        0.684695   -6.758057   -1.859950
H        2.081167   -6.651796   -0.782770
C        3.465145   -4.711017    1.309290
H        2.401217   -4.882497    1.508699
C       -0.687638   -3.505046    4.102113
C        1.311968   -0.163092    1.763413
C        3.388923   -0.207416    0.308441
H        2.737647   -0.165567   -0.561919
C        0.156981    1.816085   -4.822605
H        0.763142    1.044743   -5.310369
H       -0.674431    2.061274   -5.491801
H       -0.267625    1.404534   -3.904250
C        3.433052    3.159434   -1.515278
C        0.857703    2.321944    4.659251
H        1.314672    3.239386    5.021911
C        2.679854   -2.970179   -2.053776
C       -0.941028    5.652161   -0.389412
C        3.603123   -4.037480   -0.049060
C       -0.824794    0.617091    4.835833
H       -1.686875    0.179330    5.333791
C        4.760598   -0.355584    0.128207
H        5.157928   -0.440334   -0.879878
C        3.981862   -2.810963   -2.532926
H        4.135819   -2.345375   -3.503019
C       -3.733099   -2.885506    1.809730
H       -3.228367   -3.343118    0.955202
C        1.082166    5.872933    2.203101
H        1.275793    5.593093    1.162074
C        4.463374    2.377672   -2.035006
H        5.358211    2.210915   -1.443441
C        4.607697    3.244779    0.766793
H        4.398219    2.187788    0.944682
H        4.580718    3.765123    1.730290
H        5.629702    3.338039    0.380652
C        0.782067   -3.901619    4.047108
H        1.168074   -3.609448    3.067673
C       -1.146704   -5.030295    1.205135
C       -2.544696   -0.755575   -3.981575
C       -3.222006    3.282004    1.167342
H       -2.846085    3.438448    0.150571
C        1.450770    3.715165   -5.835938
H        2.080623    4.593804   -5.664168
H        0.586655    4.022380   -6.434518
H        2.030336    3.007651   -6.439013
C       -0.268498    5.959252   -1.567752
H       -0.520726    6.897255   -2.048527
C       -0.653503    5.350241    3.954311
H       -0.022789    5.877144    4.667583
C       -0.303460   -0.008294    3.706250
H       -0.761700   -0.919363    3.339015
C       -3.369025   -2.720524    4.285165
H       -4.406475   -2.403804    4.358134
C        5.078316   -3.243940   -1.801761
H        6.083709   -3.113628   -2.194274
C        3.931298    5.354068   -0.404105
H        4.871517    5.442636   -0.960721
H        4.058076    5.870592    0.554038
H        3.155968    5.883409   -0.965490
C        0.955719   -5.418624    4.192716
H        0.544678   -5.769327    5.146748
H        2.018261   -5.688744    4.163988
H        0.453099   -5.964572    3.386109
C        1.624643   -3.147029    5.079968
H        1.444473   -2.069028    5.012424
H        2.687984   -3.326494    4.898229
H        1.413376   -3.472785    6.104727
C       -2.126836   -5.929070    1.916739
H       -1.926432   -5.954859    2.990980
H       -2.075473   -6.942473    1.517993
H       -3.146515   -5.555663    1.787074
C       -1.267814   -3.198593    5.333363
H       -0.663876   -3.249492    6.233888
C       -1.849198    4.789586    4.384254
H       -2.148957    4.877288    5.425481
C        3.582521    3.875581   -0.175663
H        2.615987    3.828581    0.339560
C        4.884384   -3.840784   -0.565581
H        5.745319   -4.167781    0.012636
C       -4.660602    3.808288    1.213976
H       -5.134237    3.602838    2.180634
H       -5.260492    3.317919    0.440596
H       -4.705595    4.890379    1.046735
C        5.611077   -0.392814    1.229288
H        6.683915   -0.501919    1.091202
C       -0.243219    1.783495    5.319204
H       -0.646803    2.276177    6.200370
C        4.357534    1.795131   -3.293204
H        5.167369    1.178388   -3.675191
C       -3.190030    1.776577    1.434870
H       -2.172871    1.374957    1.359117
H       -3.820002    1.252258    0.710368
H       -3.556745    1.549820    2.443681
C        2.253030    5.347988    3.040810
C        4.005215   -3.793816    2.411591
H        5.051387   -3.527392    2.222782
H        3.957816   -4.297922    3.383860
H        3.432060   -2.863120    2.468193
C       -3.921480   -1.399623    1.497380
H       -4.381228   -0.881584    2.347245
H       -4.568737   -1.259716    0.624953
H       -2.961903   -0.917347    1.286830
C       -5.094671   -3.572529    1.966165
H       -5.001721   -4.612756    2.296871
H       -5.619728   -3.565794    1.005924
H       -5.727060   -3.051745    2.693760
C       -2.597108   -2.810979    5.431758
H       -3.026019   -2.573638    6.401966
C        4.166216   -6.074940    1.353881
H        3.836293   -6.735083    0.544827
H        3.956758   -6.574770    2.305923
H        5.253472   -5.969610    1.270832
C        1.031429    7.405210    2.267755
H        0.258360    7.817160    1.611600
H        1.992267    7.831186    1.958146
H        0.824703    7.749878    3.287455
C        1.510276   -2.513970   -2.910296
C        1.222951   -3.486861   -4.060954
H        2.086389   -3.568053   -4.732454
H        0.365406   -3.129135   -4.640550
H        0.976035   -4.490132   -3.701634
C        1.716317   -1.105925   -3.468794
H        2.137108    5.601328    4.100837
H        3.195079    5.793050    2.700554
H        2.338018    4.260769    2.958485
H        2.562696   -1.057151   -4.163981
H        1.893010   -0.366207   -2.678833
H        0.822911   -0.802804   -4.021350
H       -1.654642   -2.548623   -2.871901
C       -1.042843    0.650841   -1.333481
H       -0.594555    0.181967   -2.350142
185
37_Int4b.log
W       -2.148387   -1.266250   -1.935629
Al       -0.269313    3.072330   -0.671370
Al        0.286360   -2.449422    0.716561
O       -0.431380   -1.348223   -0.490909
O       -1.283481    1.945107   -1.545486
O        1.207002   -1.354604    1.654772
O        0.725918    2.039894    0.375921
C       -4.040367   -0.990549   -1.477786
N        0.837402    4.252428   -1.693216
N       -0.902339   -3.355417    1.876916
C       -2.966741   -0.856717   -3.695573
N       -1.338080    4.453014    0.106785
N        0.990680   -3.958218   -0.183459
O       -5.160434   -0.859605   -1.198725
O       -3.421838   -0.601817   -4.732131
O       -1.770618   -4.159729   -3.252818
C        2.766267    1.223911    3.316712
H        3.680831    1.295851    2.735469
C       -1.285209   -2.776981    3.150696
C       -0.240487    0.039570   -0.396147
C        0.964978    3.192156   -4.437500
H        0.128818    3.718263   -3.965564
C        1.624746    0.660863    2.751227
C       -2.088980    4.123243    1.296418
C        2.339136   -3.974443   -0.717663
C        1.313200    6.323978   -2.950801
H        2.365023    6.325143   -2.653588
H        0.953128    7.352450   -2.989792
H        1.265832    5.899014   -3.957196
C       -2.495445   -2.075238    3.277548
C        3.001951   -0.128920    0.735928
C       -3.391486    3.604333    1.185241
C        2.192148    3.349130   -3.548166
C        0.620645    0.678530    0.418480
C       -4.011341    3.156971    2.353776
H       -5.012075    2.734501    2.294247
C        3.452106    3.012702   -4.049903
H        3.540212    2.651752   -5.071602
C        0.203867   -5.033908   -0.347479
C        2.108760    3.809404   -2.222679
C       -2.390992    6.666500    0.231481
H       -3.408608    6.269681    0.228421
H       -2.376223    7.615551   -0.305153
H       -2.121837    6.848104    1.276592
C        0.477635    5.509241   -1.992286
C        5.174757   -1.210698    0.783878
H        5.875534   -1.883078    1.273521
C        3.930899   -0.978753    1.351504
H        3.650794   -1.467661    2.281661
C       -1.470167    4.318204    2.545144
H        0.590521   -2.954888   -2.371262
C       -0.961952   -5.256990    0.397054
H       -1.515246   -6.155813    0.153942
C        0.545984   -6.066839   -1.391152
H        1.621027   -6.165152   -1.546172
H        0.093797   -5.745651   -2.337610
H        0.124111   -7.038675   -1.129725
C        3.087986   -5.208942    1.411902
H        2.100169   -4.883390    1.752229
C       -0.410453   -2.915101    4.246937
C        1.605374   -0.026842    1.374713
C        3.358444    0.492114   -0.457192
H        2.664651    1.168877   -0.948230
C        0.572086    1.715306   -4.529178
H        1.364676    1.132156   -5.013242
H       -0.351468    1.588888   -5.104846
H        0.406228    1.301766   -3.531771
C        3.249062    3.907472   -1.397553
C        2.758793    1.670377    4.639405
H        3.665371    2.090781    5.067978
C        2.622883   -3.421068   -1.977861
C       -1.428991    5.687071   -0.388157
C        3.359204   -4.559075    0.061537
C        0.448084    1.037569    4.838677
H       -0.465516    0.951093    5.422253
C        4.606275    0.249685   -1.037687
H        4.853660    0.733338   -1.978532
C        3.943648   -3.439316   -2.431479
H        4.173691   -3.006040   -3.402067
C       -3.390699   -1.743780    2.095763
H       -3.039134   -2.295762    1.217417
C       -0.165922    5.095858    2.686613
H        0.104014    5.490039    1.700379
C        4.485728    3.586983   -1.956796
H        5.382104    3.658583   -1.348218
C        4.279705    3.796230    0.933236
H        4.424199    2.722724    0.776381
H        4.035510    3.955108    1.989199
H        5.230265    4.306754    0.736389
C        0.945477   -3.592717    4.123751
H        1.255305   -3.522385    3.078020
C       -1.407589   -4.539470    1.521388
C       -1.894095   -3.105774   -2.791255
C       -4.161983    3.600316   -0.130699
H       -3.535914    4.081689   -0.889340
C        1.161387    3.780062   -5.839835
H        1.500430    4.821346   -5.812246
H        0.218278    3.745076   -6.394332
H        1.897706    3.209407   -6.416082
C       -0.631421    6.155028   -1.438978
H       -0.821622    7.165619   -1.776723
C       -2.124924    3.840778    3.680726
H       -1.651509    3.949012    4.654072
C        0.460016    0.592102    3.523523
H       -0.438973    0.150582    3.100012
C       -2.850299   -1.584709    4.537327
H       -3.786524   -1.042975    4.647591
C        4.955466   -4.015258   -1.681446
H        5.975328   -4.030252   -2.056850
C        3.070657    5.869652    0.215080
H        3.950994    6.348193   -0.231144
H        3.047439    6.137596    1.277858
H        2.175713    6.296134   -0.247559
C        0.847909   -5.078566    4.491231
H        0.489294   -5.200829    5.519913
H        1.826507   -5.566637    4.416311
H        0.157919   -5.612971    3.827754
C        2.028609   -2.879810    4.939515
H        2.047318   -1.809043    4.708431
H        3.010952   -3.301552    4.703519
H        1.879698   -2.998686    6.018551
C       -2.491802   -5.171331    2.355070
H       -2.206377   -5.192053    3.410530
H       -2.697652   -6.187229    2.017010
H       -3.411385   -4.582923    2.283678
C       -0.813934   -2.416541    5.484828
H       -0.156685   -2.525777    6.342515
C       -3.374793    3.242205    3.585327
H       -3.869006    2.869776    4.479208
C        3.145302    4.343942    0.061866
H        2.219411    3.913960    0.456774
C        4.656680   -4.578679   -0.449149
H        5.451067   -5.039879    0.132170
C       -5.463871    4.406008   -0.003813
H       -6.169613    3.907809    0.670033
H       -5.949436    4.492240   -0.981397
H       -5.300541    5.416737    0.386024
C        5.514734   -0.600268   -0.423323
H        6.481459   -0.793924   -0.881475
C        1.606544    1.565623    5.408769
H        1.606440    1.899202    6.443708
C        4.591575    3.151280   -3.272675
H        5.566749    2.905983   -3.686291
C       -4.470910    2.191527   -0.635182
H       -3.553389    1.614142   -0.768741
H       -4.980833    2.239760   -1.603832
H       -5.133624    1.660238    0.057591
C        0.990786    4.216016    3.157185
C        4.108747   -4.781036    2.471230
H        5.112962   -5.153405    2.241651
H        3.832939   -5.186104    3.450814
H        4.161865   -3.690548    2.551299
C       -3.269355   -0.246487    1.788712
H       -3.528459    0.352678    2.669044
H       -3.944697    0.035170    0.979045
H       -2.251036    0.027846    1.488430
C       -4.861228   -2.115442    2.322009
H       -4.987120   -3.164449    2.611971
H       -5.428816   -1.944301    1.401514
H       -5.314780   -1.500877    3.107843
C       -2.031438   -1.768052    5.639243
H       -2.329839   -1.389818    6.613754
C        3.049689   -6.738563    1.294271
H        2.274555   -7.073235    0.597424
H        2.842996   -7.192969    2.269786
H        4.011016   -7.125529    0.936831
C       -0.342731    6.297643    3.624790
H       -1.173174    6.943531    3.318511
H        0.570659    6.902076    3.638768
H       -0.539220    5.973376    4.652596
C        1.546786   -2.863282   -2.891943
C        1.450997   -3.668453   -4.194347
H        2.355901   -3.546733   -4.800695
H        0.599030   -3.325276   -4.790911
H        1.320383   -4.738299   -4.003430
C        1.761796   -1.379727   -3.197246
H        0.803956    3.821678    4.160630
H        1.920355    4.798159    3.196172
H        1.139463    3.363088    2.489458
H        2.728825   -1.205241   -3.684224
H        1.735002   -0.774606   -2.285234
H        0.977474   -1.022690   -3.873190
H       -2.871749   -2.606295   -1.087022
C       -1.188091    0.582478   -1.410094
H       -0.757911    0.122648   -2.428054
185
38_TS4b.log
W       -2.016952   -1.208970   -1.965722
Al       -0.084294    3.057458   -0.579580
Al        0.414386   -2.489228    0.750941
O       -0.345111   -1.371255   -0.420749
O       -1.098441    1.955485   -1.481624
O        1.357156   -1.407681    1.686401
O        0.890057    1.996027    0.449332
C       -3.603996   -0.367145   -2.786040
N        1.025913    4.240694   -1.585614
N       -0.728010   -3.422400    1.946830
C       -1.817984   -1.830343   -3.842930
N       -1.137449    4.425224    0.232171
N        1.127492   -3.996628   -0.141889
O       -4.546420    0.144683   -3.223999
O       -1.707059   -2.143001   -4.957194
O       -2.811514   -4.283516   -1.611184
C        2.893876    1.111649    3.419521
H        3.827362    1.161488    2.867087
C       -1.125489   -2.814120    3.202036
C       -0.126568    0.015047   -0.319561
C        1.124932    3.167924   -4.326736
H        0.286350    3.672622   -3.835946
C        1.749991    0.600173    2.810417
C       -1.866042    4.074151    1.429672
C        2.464126   -3.990639   -0.703526
C        1.497118    6.321670   -2.825705
H        2.551472    6.318104   -2.537382
H        1.139072    7.351150   -2.855835
H        1.440529    5.901626   -3.833846
C       -2.364774   -2.162590    3.309695
C        3.135026   -0.154303    0.774951
C       -3.157823    3.526268    1.333592
C        2.362302    3.338255   -3.455064
C        0.754196    0.638244    0.486744
C       -3.747555    3.048702    2.506108
H       -4.740855    2.607482    2.456789
C        3.617810    3.005165   -3.970011
H        3.696454    2.650020   -4.994584
C        0.397208   -5.120935   -0.242794
C        2.290836    3.793911   -2.127513
C       -2.181992    6.638827    0.395399
H       -3.196123    6.234178    0.416488
H       -2.186235    7.588102   -0.141074
H       -1.889080    6.822700    1.433819
C        0.667952    5.501855   -1.866546
C        5.332447   -1.186857    0.816981
H        6.057608   -1.824967    1.317055
C        4.094305   -0.961882    1.400017
H        3.842539   -1.425397    2.350985
C       -1.229625    4.262662    2.670880
H        0.648357   -3.056286   -2.367632
C       -0.713937   -5.392870    0.559143
H       -1.231133   -6.323549    0.362884
C        0.761416   -6.154930   -1.278246
H        1.839191   -6.308067   -1.352304
H        0.413807   -5.798098   -2.254887
H        0.271659   -7.106658   -1.068544
C        3.281355   -5.127213    1.457799
H        2.299921   -4.796730    1.811273
C       -0.242326   -2.883013    4.298538
C        1.742743   -0.073273    1.426256
C        3.454391    0.427133   -0.448951
H        2.738002    1.070665   -0.951707
C        0.763935    1.682600   -4.421990
H        1.549985    1.123409   -4.943644
H       -0.178919    1.539067   -4.961315
H        0.649952    1.252698   -3.424091
C        3.436665    3.875686   -1.309094
C        2.862623    1.537655    4.748578
H        3.771069    1.915757    5.211207
C        2.705999   -3.482283   -1.989952
C       -1.228070    5.665872   -0.245484
C        3.512429   -4.525045    0.076592
C        0.522178    1.002397    4.863739
H       -0.413714    0.949927    5.415039
C        4.694712    0.189116   -1.046361
H        4.911902    0.641851   -2.009808
C        4.016961   -3.497938   -2.473496
H        4.217882   -3.101099   -3.465823
C       -3.290670   -1.942007    2.125633
H       -2.907615   -2.501979    1.265316
C        0.066745    5.055004    2.802042
H        0.317280    5.464963    1.817187
C        4.668365    3.555773   -1.879200
H        5.568389    3.615526   -1.274611
C        4.456029    3.694624    1.020631
H        4.559925    2.618525    0.848887
H        4.216733    3.848051    2.078517
H        5.425254    4.171801    0.831763
C        1.134976   -3.520806    4.191583
H        1.448862   -3.447568    3.147778
C       -1.169962   -4.649748    1.661303
C       -2.508596   -3.180849   -1.787673
C       -3.951842    3.520461    0.032270
H       -3.332580    3.982530   -0.743758
C        1.286370    3.770368   -5.727015
H        1.591846    4.821871   -5.696046
H        0.338610    3.709193   -6.271248
H        2.034168    3.227330   -6.315051
C       -0.435478    6.144126   -1.296076
H       -0.625826    7.158913   -1.621147
C       -1.854735    3.755860    3.810260
H       -1.365635    3.858493    4.776433
C        0.558815    0.572760    3.543735
H       -0.345436    0.179567    3.083836
C       -2.732933   -1.636184    4.551113
H       -3.690865   -1.130680    4.647508
C        5.056116   -4.024083   -1.724678
H        6.066981   -4.036521   -2.123813
C        3.319020    5.820345    0.324380
H        4.215963    6.274242   -0.114343
H        3.299524    6.079738    1.389304
H        2.440245    6.279049   -0.139199
C        1.083947   -5.005675    4.573154
H        0.714371   -5.130992    5.597690
H        2.081569   -5.456806    4.518820
H        0.426859   -5.573874    3.904722
C        2.194133   -2.772259    5.006684
H        2.182982   -1.701815    4.774273
H        3.188486   -3.165818    4.770243
H        2.049381   -2.894644    6.086133
C       -2.201243   -5.302244    2.545105
H       -1.923595   -5.222071    3.599189
H       -2.324629   -6.353106    2.282045
H       -3.164561   -4.796869    2.426755
C       -0.661824   -2.355559    5.518843
H        0.001423   -2.407873    6.377247
C       -3.092278    3.130083    3.727750
H       -3.562069    2.733369    4.624332
C        3.343909    4.294959    0.155200
H        2.402615    3.893016    0.542444
C        4.797864   -4.540331   -0.462329
H        5.614880   -4.960490    0.118752
C       -5.238912    4.347078    0.177576
H       -5.931755    3.870613    0.880183
H       -5.749154    4.421893   -0.788278
H       -5.052947    5.362433    0.543967
C        5.634896   -0.615664   -0.418892
H        6.596493   -0.805439   -0.889196
C        1.682850    1.470174    5.479707
H        1.662922    1.789283    6.519017
C        4.763863    3.135437   -3.200732
H        5.735233    2.891633   -3.623966
C       -4.297941    2.111902   -0.449873
H       -3.398108    1.507617   -0.585843
H       -4.818364    2.158303   -1.412122
H       -4.961572    1.607761    0.262881
C        1.240506    4.182086    3.243496
C        4.322461   -4.656461    2.478436
H        5.323818   -5.032105    2.241265
H        4.068571   -5.029152    3.476771
H        4.370350   -3.564426    2.520088
C       -3.288860   -0.457585    1.749294
H       -3.624801    0.159770    2.590867
H       -3.954718   -0.280559    0.901972
H       -2.288831   -0.110693    1.461819
C       -4.726496   -2.413064    2.387346
H       -4.770497   -3.451527    2.732580
H       -5.314526   -2.336106    1.466827
H       -5.219454   -1.794088    3.145386
C       -1.901935   -1.745809    5.653863
H       -2.210328   -1.342239    6.615059
C        3.254309   -6.660967    1.402270
H        2.454555   -7.033193    0.754612
H        3.092581   -7.076160    2.403443
H        4.204890   -7.053111    1.022288
C       -0.109132    6.241748    3.759288
H       -0.951256    6.882317    3.474528
H        0.797574    6.856223    3.768509
H       -0.286929    5.900922    4.785138
C        1.603397   -2.958511   -2.894662
C        1.504905   -3.770998   -4.193324
H        2.392652   -3.626260   -4.819759
H        0.631275   -3.452072   -4.771592
H        1.413795   -4.844591   -3.997625
C        1.804039   -1.474889   -3.213815
H        1.076002    3.778019    4.246832
H        2.165094    4.772655    3.269439
H        1.383362    3.335213    2.566653
H        2.772643   -1.299004   -3.697148
H        1.770635   -0.862512   -2.306358
H        1.022976   -1.127772   -3.898179
H       -3.418130   -1.543067   -0.994579
C       -1.042477    0.594133   -1.344586
H       -0.594278    0.124586   -2.354722
185
39_Int5b.log
W       -2.079760   -1.110194   -1.859281
Al       -0.284809    3.117018   -0.308538
Al        0.453005   -2.404766    0.690746
O       -0.217360   -1.289323   -0.528366
O       -1.374857    2.022953   -1.126070
O        1.430528   -1.376393    1.653762
O        0.743483    2.059929    0.666108
C       -3.397049   -0.401067   -3.155898
N        0.827356    4.194457   -1.415795
N       -0.816847   -3.273598    1.784784
C       -1.862053   -2.494906   -3.343630
N       -1.366642    4.513415    0.396398
N        1.146156   -3.911120   -0.214994
O       -4.157937    0.057938   -3.900695
O       -1.804821   -3.211114   -4.252552
O       -3.710158   -3.487899   -0.566823
C        2.737874    1.768840    2.981308
H        3.251769    2.202437    2.129293
C       -1.168246   -2.755543    3.092506
C       -0.119706    0.089285   -0.283665
C        0.094298    2.906509   -3.951142
H       -0.545588    2.763149   -3.074904
C        1.929783    0.645781    2.794848
C       -2.530455    4.156329    1.185120
C        2.461907   -3.876056   -0.825326
C        1.531163    6.270227   -2.554971
H        2.592778    6.167327   -2.324159
H        1.269747    7.329119   -2.553761
H        1.392194    5.872521   -3.562795
C       -2.100563   -1.711281    3.230656
C        3.138676   -0.076055    0.677534
C       -3.731745    3.841658    0.517883
C        1.537926    3.020289   -3.459022
C        0.725316    0.699148    0.570043
C       -4.842005    3.504392    1.293769
H       -5.778463    3.260499    0.798246
C        2.586918    2.561601   -4.261496
H        2.367780    2.145445   -5.240502
C        0.377295   -4.999182   -0.355686
C        1.866976    3.568606   -2.204091
C       -2.082511    6.841702    0.733539
H       -3.140060    6.581183    0.656439
H       -1.918676    7.823197    0.287674
H       -1.847894    6.898964    1.801886
C        0.676005    5.515405   -1.562481
C        5.495173   -0.652351    0.731719
H        6.375507   -0.940836    1.301898
C        4.284997   -0.459761    1.384924
H        4.219886   -0.608734    2.459945
C       -2.448527    4.153535    2.587600
H        0.516193   -3.402963   -2.565243
C       -0.844671   -5.180686    0.312197
H       -1.397848   -6.075146    0.054128
C        0.822614   -6.115926   -1.265497
H        1.887952   -6.325686   -1.145138
H        0.661799   -5.827831   -2.309078
H        0.250639   -7.023084   -1.068026
C        3.446630   -4.448731    1.475809
H        2.663221   -3.793818    1.875494
C       -0.519951   -3.297111    4.220964
C        1.786746   -0.029417    1.420921
C        3.240594    0.104598   -0.699999
H        2.373360    0.424860   -1.271628
C       -0.121032    1.686154   -4.855640
H        0.304661    1.834763   -5.855275
H       -1.194198    1.507697   -4.982162
H        0.322383    0.780939   -4.427940
C        3.186603    3.555086   -1.701995
C        2.922906    2.310388    4.248695
H        3.573674    3.172598    4.375453
C        2.612385   -3.569707   -2.189525
C       -1.204208    5.803681    0.080590
C        3.585682   -4.137721   -0.010812
C        1.451537    0.649100    5.170269
H        0.936776    0.199925    6.016656
C        4.449746   -0.112451   -1.362678
H        4.496924    0.028942   -2.439534
C        3.900786   -3.562042   -2.730397
H        4.029574   -3.326535   -3.784059
C       -2.764420   -1.028957    2.047747
H       -2.291425   -1.398233    1.133933
C       -1.174471    4.516107    3.334733
H       -0.463681    4.937796    2.615004
C        4.192777    3.099706   -2.554631
H        5.221209    3.081424   -2.208621
C        4.815892    3.312848    0.243189
H        4.845702    2.233517    0.070195
H        4.917043    3.488789    1.319639
H        5.694733    3.764495   -0.232542
C        0.589753   -4.335401    4.123779
H        0.721544   -4.608676    3.071334
C       -1.357589   -4.428238    1.381188
C       -3.113034   -2.636929   -1.081530
C       -3.887343    3.898151   -0.997521
H       -2.896447    4.023497   -1.441984
C       -0.398268    4.167686   -4.675436
H       -0.509703    5.018991   -3.997867
H       -1.380926    3.980247   -5.121085
H        0.287344    4.452003   -5.483340
C       -0.250355    6.271039   -0.831369
H       -0.245408    7.338440   -1.011620
C       -3.586592    3.802147    3.316481
H       -3.537437    3.786536    4.402709
C        1.275942    0.102686    3.900596
H        0.643274   -0.768801    3.768501
C       -2.409877   -1.262856    4.517066
H       -3.132077   -0.458464    4.632436
C        5.009594   -3.845459   -1.953644
H        6.003674   -3.838084   -2.393093
C        3.605413    5.467232   -0.009610
H        4.314886    5.936921   -0.702272
H        3.973186    5.647057    1.006234
H        2.643444    5.977346   -0.094242
C        0.261376   -5.618570    4.896149
H        0.169673   -5.426299    5.970879
H        1.058068   -6.358138    4.759306
H       -0.677182   -6.070681    4.558883
C        1.911354   -3.731265    4.616547
H        2.187320   -2.849465    4.027234
H        2.718089   -4.469314    4.546117
H        1.836102   -3.424040    5.665574
C       -2.531779   -5.001659    2.128845
H       -2.202350   -5.424324    3.083507
H       -3.009953   -5.787512    1.543443
H       -3.264258   -4.223579    2.354039
C       -0.864458   -2.815318    5.484355
H       -0.372664   -3.228346    6.362206
C       -4.775390    3.478650    2.679813
H       -5.652897    3.211652    3.263087
C        3.514981    3.953011   -0.258359
H        2.696370    3.556475    0.356442
C        4.847419   -4.124796   -0.603647
H        5.725141   -4.324559    0.002046
C       -4.751920    5.094805   -1.418639
H       -5.755627    5.027947   -0.983166
H       -4.861727    5.116696   -2.508128
H       -4.316172    6.050850   -1.108771
C        5.580747   -0.487775   -0.650889
H        6.524151   -0.653413   -1.165060
C        2.287311    1.745510    5.352514
H        2.439871    2.162008    6.345263
C        3.902779    2.631210   -3.829949
H        4.706185    2.286846   -4.476553
C       -4.464209    2.595375   -1.557986
H       -3.859096    1.741511   -1.243643
H       -4.465459    2.622712   -2.652884
H       -5.499765    2.437211   -1.234141
C       -0.529896    3.267018    3.940323
C        4.720752   -4.146324    2.269475
H        5.518213   -4.864798    2.047075
H        4.516795   -4.214293    3.341811
H        5.091134   -3.139320    2.056747
C       -2.559654    0.490223    2.092434
H       -3.162898    0.955952    2.879930
H       -2.860183    0.936630    1.137946
H       -1.511032    0.745760    2.275414
C       -4.259232   -1.357991    1.960196
H       -4.441315   -2.432119    1.853877
H       -4.698882   -0.858471    1.089543
H       -4.788084   -1.008223    2.854648
C       -1.810666   -1.812234    5.639463
H       -2.068849   -1.451148    6.631613
C        3.024142   -5.905917    1.712589
H        2.040058   -6.130176    1.290198
H        2.977464   -6.120993    2.786797
H        3.752504   -6.592731    1.265434
C       -1.421160    5.576199    4.415799
H       -1.934260    6.459505    4.019138
H       -0.468863    5.899891    4.848339
H       -2.032368    5.180484    5.234210
C        1.450349   -3.230127   -3.110256
C        1.437128   -4.101988   -4.373527
H        2.271852   -3.850774   -5.037269
H        0.509257   -3.941603   -4.930457
H        1.516744   -5.169034   -4.140774
C        1.487496   -1.746837   -3.499952
H       -1.229752    2.747727    4.606135
H        0.356519    3.532999    4.523135
H       -0.213709    2.564185    3.163341
H        2.428526   -1.497752   -4.005031
H        1.394723   -1.107131   -2.617396
H        0.666003   -1.512888   -4.187199
H       -3.540065   -0.606232   -1.116010
C       -1.154152    0.676883   -1.174898
H       -0.760420    0.370636   -2.270624
185
40_TS5b.log
W       -1.963720   -1.149892   -1.907339
Al       -0.262266    3.113590   -0.268200
Al        0.517728   -2.406342    0.731752
O       -0.083027   -1.297450   -0.524369
O       -1.316561    1.975516   -1.099200
O        1.472530   -1.362448    1.706725
O        0.760365    2.056247    0.713261
C       -3.401515   -0.442420   -3.035503
N        0.827221    4.181661   -1.397232
N       -0.776684   -3.252873    1.806527
C       -1.726969   -2.565211   -3.348738
N       -1.364680    4.491611    0.423676
N        1.211256   -3.918479   -0.164015
O       -4.242176    0.015331   -3.702466
O       -1.666666   -3.329784   -4.220740
O       -3.885994   -3.160401   -0.453100
C        2.788878    1.787043    3.008868
H        3.305521    2.212801    2.154675
C       -1.127655   -2.772893    3.128386
C       -0.029671    0.067401   -0.272333
C        0.128872    2.884439   -3.942881
H       -0.523861    2.753992   -3.074359
C        1.980266    0.663206    2.830014
C       -2.495912    4.129834    1.258037
C        2.537153   -3.893292   -0.752746
C        1.504882    6.255288   -2.556211
H        2.561875    6.198882   -2.289542
H        1.205246    7.303319   -2.592427
H        1.413079    5.825350   -3.555664
C       -2.042214   -1.719520    3.306134
C        3.195641   -0.077505    0.724477
C       -3.705219    3.757170    0.636527
C        1.565494    3.009254   -3.432339
C        0.782148    0.703715    0.597757
C       -4.779105    3.405467    1.456410
H       -5.720513    3.113748    0.998333
C        2.624682    2.556243   -4.224604
H        2.416655    2.135766   -5.204069
C        0.413949   -4.978600   -0.338700
C        1.879895    3.562088   -2.175344
C       -2.109709    6.816755    0.730120
H       -3.157469    6.511958    0.744136
H       -2.017612    7.775663    0.219147
H       -1.802232    6.948546    1.773344
C        0.652048    5.498167   -1.564264
C        5.547644   -0.668006    0.802579
H        6.418790   -0.968652    1.380359
C        4.330984   -0.474867    1.442420
H        4.250937   -0.633889    2.514958
C       -2.372428    4.177401    2.656936
H        0.627207   -3.399483   -2.532975
C       -0.834804   -5.127228    0.293121
H       -1.410591   -5.995966   -0.000980
C        0.840382   -6.099604   -1.251753
H        1.916088   -6.278396   -1.195617
H        0.601268   -5.834034   -2.286841
H        0.305515   -7.017572   -1.005104
C        3.475094   -4.487512    1.560671
H        2.674339   -3.848342    1.951663
C       -0.503700   -3.376484    4.239820
C        1.840650   -0.023340    1.460699
C        3.314726    0.115053   -0.649783
H        2.456916    0.441523   -1.231974
C       -0.068188    1.651164   -4.834872
H        0.361493    1.795942   -5.833221
H       -1.137864    1.456764   -4.964804
H        0.384321    0.754941   -4.397787
C        3.196022    3.563239   -1.663418
C        2.973086    2.337511    4.272255
H        3.624583    3.199958    4.393750
C        2.715299   -3.584063   -2.113352
C       -1.228983    5.779164    0.080405
C        3.644893   -4.158413    0.082027
C        1.501383    0.682109    5.204688
H        0.988099    0.238241    6.054530
C        4.531644   -0.100390   -1.299163
H        4.592265    0.049754   -2.374140
C        4.014841   -3.575978   -2.627355
H        4.163874   -3.340021   -3.678254
C       -2.657737   -0.949136    2.152365
H       -2.229713   -1.330591    1.221247
C       -1.092705    4.610663    3.355790
H       -0.412200    5.023104    2.602127
C        4.212083    3.111936   -2.506502
H        5.237985    3.103639   -2.153203
C        4.826214    3.361776    0.286470
H        4.876476    2.281498    0.122296
H        4.923835    3.548807    1.361288
H        5.696361    3.825952   -0.192876
C        0.581267   -4.436569    4.107373
H        0.758475   -4.620425    3.042741
C       -1.353753   -4.377259    1.357788
C       -3.181748   -2.427494   -1.021596
C       -3.907376    3.771103   -0.874551
H       -2.927626    3.844580   -1.353386
C       -0.357472    4.133075   -4.693168
H       -0.486655    4.993655   -4.030677
H       -1.330146    3.932698   -5.154413
H        0.341546    4.409539   -5.492120
C       -0.292027    6.246221   -0.848843
H       -0.308772    7.310091   -1.048066
C       -3.476022    3.811558    3.430136
H       -3.395258    3.833239    4.514335
C        1.329284    0.123835    3.939510
H        0.703532   -0.754097    3.813954
C       -2.364884   -1.330591    4.608843
H       -3.076622   -0.521371    4.752992
C        5.108329   -3.859614   -1.829381
H        6.110996   -3.851052   -2.248937
C        3.572431    5.490165    0.021428
H        4.274996    5.970784   -0.670654
H        3.932384    5.682357    1.037748
H        2.600521    5.980177   -0.069414
C        0.172077   -5.770637    4.742650
H        0.001031   -5.663960    5.819744
H        0.962175   -6.516981    4.603542
H       -0.745501   -6.168283    4.296627
C        1.892525   -3.922854    4.715203
H        2.219795   -2.999540    4.223419
H        2.682415   -4.674831    4.611720
H        1.778372   -3.712398    5.784175
C       -2.590678   -4.896206    2.041160
H       -2.382385   -5.153857    3.083447
H       -2.978216   -5.774810    1.525201
H       -3.360818   -4.120001    2.042802
C       -0.860213   -2.953318    5.520430
H       -0.390587   -3.419647    6.383613
C       -4.669866    3.424909    2.839831
H       -5.519313    3.144724    3.457318
C        3.513629    3.973346   -0.220596
H        2.702830    3.563953    0.396230
C        4.918748   -4.143177   -0.483962
H        5.783424   -4.346395    0.139195
C       -4.738045    4.988189   -1.306348
H       -5.721414    4.982546   -0.821992
H       -4.898505    4.969865   -2.389483
H       -4.247421    5.935612   -1.058912
C        5.651473   -0.488279   -0.577073
H        6.600208   -0.654070   -1.081170
C        2.334504    1.781723    5.378964
H        2.484688    2.206340    6.368584
C        3.936031    2.636304   -3.782146
H        4.747214    2.295562   -4.420782
C       -4.556118    2.480305   -1.381300
H       -4.011980    1.599182   -1.030406
H       -4.552248    2.456168   -2.475238
H       -5.600021    2.394947   -1.057838
C       -0.393422    3.411760    4.000840
C        4.726471   -4.181306    2.388239
H        5.537328   -4.887610    2.176045
H        4.498538   -4.264177    3.454601
H        5.090266   -3.167581    2.195489
C       -2.312724    0.541891    2.258267
H       -2.843786    1.014034    3.092305
H       -2.613387    1.068642    1.344797
H       -1.240788    0.697828    2.413593
C       -4.177641   -1.128094    2.070096
H       -4.465586   -2.178179    1.965662
H       -4.566693   -0.589166    1.198791
H       -4.667380   -0.724710    2.964447
C       -1.794553   -1.945302    5.711743
H       -2.065260   -1.631904    6.716662
C        3.062457   -5.953101    1.759231
H        2.095782   -6.178708    1.298385
H        2.982891   -6.190585    2.826576
H        3.812408   -6.622598    1.321915
C       -1.349716    5.708199    4.396687
H       -1.902523    6.555874    3.976665
H       -0.399316    6.081568    4.791701
H       -1.927793    5.327375    5.245591
C        1.574200   -3.248578   -3.060848
C        1.579315   -4.144299   -4.307562
H        2.428089   -3.910369   -4.960007
H        0.661955   -3.990218   -4.883094
H        1.649113   -5.206691   -4.051879
C        1.631492   -1.773526   -3.477916
H       -1.056078    2.909343    4.715513
H        0.502172    3.732315    4.540731
H       -0.082192    2.677011    3.251721
H        2.579853   -1.542590   -3.978226
H        1.534184   -1.118283   -2.607371
H        0.817307   -1.546655   -4.175970
H       -2.614157   -0.016970   -0.713344
C       -1.046925    0.660681   -1.176698
H       -0.716596    0.388305   -2.287606
187
41_Int6c.log
W       -3.045857    0.636392   -1.584115
Al        0.249653    2.531917   -0.790796
Al        0.380580   -3.020532    0.673997
O       -0.527070   -1.913454   -0.356449
O       -1.053534    1.517892   -1.462127
O        1.050613   -1.936273    1.844605
O        0.925869    1.397590    0.349819
C       -5.015017    0.214443   -1.310372
N        1.178373    3.187562   -2.349998
N       -0.583030   -4.547262    1.349772
C       -3.039977   -1.174075   -2.487014
N       -0.117034    4.227500   -0.011011
N        1.783576   -4.062091   -0.136016
C       -3.297675    1.454081   -3.435834
O       -6.128844    0.007223   -1.098217
O       -3.026950   -2.177578   -3.056706
O       -3.101589    0.011994    1.583416
O       -3.534392    1.972819   -4.439775
C       -0.143834    1.264312    3.328234
H        0.510103    2.014214    2.892149
C       -1.516980   -4.411120    2.448994
C       -0.228040   -0.572030   -0.387093
C       -0.081819    1.926038   -4.710544
H       -0.605491    2.029061   -3.753893
C       -0.042644   -0.070909    2.924127
C       -0.310471    4.425501    1.412583
C        3.033896   -3.402663   -0.427794
C        1.837305    4.971191   -3.958571
H        1.383084    5.896447   -4.316978
H        1.892089    4.258198   -4.777819
H        2.865867    5.195478   -3.656671
C       -2.897704   -4.347415    2.195411
C        2.409834   -0.082033    2.271724
C       -1.607784    4.358267    1.950693
C        1.415757    1.845690   -4.404257
C        0.552219    0.076425    0.512442
C       -1.787434    4.789393    3.265271
H       -2.782658    4.773315    3.699660
C        2.282514    1.279043   -5.340995
H        1.885093    0.912799   -6.283222
C        1.710421   -5.369719   -0.375106
C        1.982336    2.347734   -3.214122
C       -0.415288    6.689541   -0.074820
H        0.444787    7.045612    0.502491
H       -1.256575    6.616391    0.614052
H       -0.637721    7.430636   -0.844241
C        1.082288    4.462693   -2.747379
C        4.062372    0.406156    3.983657
H        4.295777    0.590392    5.029541
C        2.745827    0.152453    3.606766
H        1.972417    0.133116    4.368073
C        0.798709    4.805443    2.189228
H        1.057609   -2.591466   -2.065142
C        0.618425   -6.160821    0.005798
H        0.654147   -7.202219   -0.288651
C        2.872166   -6.111698   -0.993320
H        3.464921   -5.492954   -1.666340
H        2.508837   -6.990459   -1.530306
H        3.532862   -6.460894   -0.192045
C        4.002523   -4.257534    1.799891
H        3.062471   -4.822034    1.801508
C       -1.003401   -4.383625    3.763275
C        0.990864   -0.524713    1.871028
C        3.433390   -0.086335    1.322540
H        3.197406   -0.300342    0.280672
C       -0.599531    0.648951   -5.387339
H       -0.161487    0.505897   -6.381076
H       -1.681344    0.717407   -5.523814
H       -0.391943   -0.245064   -4.793357
C        3.344714    2.174551   -2.903647
C       -1.046961    1.636068    4.320083
H       -1.083144    2.671532    4.640608
C        3.146159   -2.700036   -1.640904
C       -0.070897    5.367413   -0.721647
C        4.098980   -3.492950    0.484592
C       -1.806360   -0.630475    4.499576
H       -2.450181   -1.390047    4.936920
C        4.751859    0.151091    1.699159
H        5.537437    0.114303    0.950144
C        4.361440   -2.071903   -1.922074
H        4.477679   -1.511159   -2.845354
C       -3.475368   -4.404241    0.786946
H       -2.709428   -4.811755    0.118999
C        2.221105    4.816320    1.639154
H        2.164386    4.757015    0.546731
C        4.158948    1.576276   -3.868515
H        5.217228    1.439865   -3.669484
C        5.218752    1.879921   -1.210444
H        5.094689    0.794672   -1.292713
H        5.497851    2.112441   -0.178974
H        6.052837    2.185244   -1.853439
C        0.497576   -4.429110    4.044378
H        1.001122   -3.902793    3.227825
C       -0.390932   -5.797713    0.898128
C       -2.988678    0.211684    0.460932
C       -2.784735    3.840416    1.133778
H       -2.395559    3.075401    0.450987
C       -0.461083    3.132166   -5.584245
H       -0.322877    4.085963   -5.069371
H       -1.517935    3.064893   -5.860323
H        0.131295    3.149983   -6.507435
C        0.386694    5.448713   -2.036724
H        0.356614    6.430858   -2.491044
C        0.571559    5.179966    3.515424
H        1.412020    5.475127    4.138522
C       -0.886339   -1.001559    3.522397
H       -0.817202   -2.037761    3.228909
C       -3.762086   -4.231226    3.286545
H       -4.832769   -4.164705    3.112995
C        5.428608   -2.149531   -1.034257
H        6.369084   -1.657619   -1.272448
C        4.212522    4.136105   -1.500796
H        4.874111    4.440282   -2.321262
H        4.719123    4.377940   -0.559296
H        3.304547    4.742792   -1.543388
C        1.033567   -5.866736    4.083249
H        0.515596   -6.455670    4.849821
H        2.102472   -5.862872    4.327951
H        0.919814   -6.378902    3.122514
C        0.888893   -3.687943    5.326477
H        0.466583   -2.678379    5.347890
H        1.978754   -3.597476    5.375991
H        0.565042   -4.222219    6.227522
C       -1.266399   -6.923691    1.399959
H       -1.265056   -6.963466    2.492256
H       -0.913498   -7.879338    1.011123
H       -2.304194   -6.782074    1.087002
C       -1.912380   -4.296136    4.818239
H       -1.544766   -4.272260    5.839728
C       -0.712808    5.210398    4.039016
H       -0.875666    5.538244    5.062650
C        3.931314    2.626984   -1.565621
H        3.197593    2.380109   -0.784973
C        5.294238   -2.852060    0.154099
H        6.130552   -2.896813    0.847693
C       -3.438971    4.919313    0.261345
H       -3.790243    5.757497    0.876053
H       -4.300670    4.492518   -0.262157
H       -2.758987    5.309398   -0.501323
C        5.072798    0.410273    3.029177
H        6.103632    0.600319    3.318337
C       -1.886606    0.693469    4.908866
H       -2.588481    0.992114    5.683688
C        3.642332    1.166015   -5.089820
H        4.298887    0.729355   -5.838150
C       -3.851535    3.166532    2.000825
H       -3.413724    2.441967    2.694942
H       -4.560076    2.639917    1.352946
H       -4.424570    3.901786    2.578286
C        2.998049    3.585512    2.125431
C        3.961653   -3.302940    2.999530
H        4.854910   -2.668030    3.031208
H        3.923984   -3.877530    3.933756
H        3.086781   -2.649315    2.949732
C       -3.796980   -2.999277    0.275919
H       -4.492185   -2.484945    0.950250
H       -4.255901   -3.053766   -0.717589
H       -2.881286   -2.407972    0.192500
C       -4.705650   -5.314193    0.690093
H       -4.524579   -6.304994    1.122280
H       -4.988530   -5.445195   -0.359184
H       -5.570067   -4.881285    1.204863
C       -3.279851   -4.215241    4.586075
H       -3.969835   -4.137375    5.422438
C        5.148021   -5.266427    1.958382
H        5.244369   -5.925986    1.089032
H        4.980186   -5.889664    2.843299
H        6.109673   -4.759672    2.094975
C        2.979088    6.104584    1.979723
H        2.421517    7.001523    1.687972
H        3.941500    6.120015    1.456750
H        3.191624    6.178059    3.051729
C        1.991003   -2.663670   -2.635499
C        1.917763   -3.936241   -3.493303
H        2.875820   -4.123098   -3.993690
H        1.151884   -3.817903   -4.267113
H        1.653755   -4.823048   -2.912906
C        2.052643   -1.451721   -3.555599
H        3.053070    3.563185    3.220231
H        4.025888    3.601056    1.741829
H        2.527453    2.655466    1.792087
H        2.888168   -1.513871   -4.261419
H        2.150464   -0.515994   -2.996004
H        1.139351   -1.402085   -4.154432
H       -3.901890    2.174439   -1.243479
C       -0.880951    0.112640   -1.551926
H       -0.454802   -0.170558   -2.520702
187
42_TS6c.log
W       -2.859735    1.273942   -1.496360
Al       -0.010165    2.638407   -0.675774
Al        0.328458   -2.907637    0.935892
O       -0.621161   -1.879490   -0.125554
O       -0.689176    1.331323   -1.766471
O        0.877741   -1.777099    2.118609
O        0.503479    1.550733    0.613920
C       -4.780232    1.728825   -1.010328
N        0.985805    3.405246   -2.166980
N       -0.598824   -4.434696    1.598326
C       -3.592054   -0.505140   -2.152247
N       -0.377603    4.324311    0.204387
N        1.751421   -3.895540    0.103340
C       -3.128475    1.933613   -3.441589
O       -5.843661    2.025207   -0.677605
O       -4.006415   -1.488982   -2.595214
O       -2.980059    0.668237    1.647067
O       -3.407623    2.362492   -4.472367
C       -0.371862    1.387419    3.608008
H        0.311313    2.139075    3.222183
C       -1.520385   -4.295879    2.704950
C       -0.371577   -0.533822   -0.184829
C       -0.006016    2.259700   -4.767213
H       -0.610200    2.731336   -3.986402
C       -0.287886    0.067166    3.154406
C       -0.480550    4.522510    1.643081
C        2.963460   -3.186829   -0.237015
C        1.463128    5.277921   -3.756061
H        0.711712    5.780822   -4.370941
H        2.010585    4.566416   -4.368472
H        2.164240    6.044425   -3.411369
C       -2.891212   -4.102726    2.464222
C        2.172817    0.118610    2.502149
C       -1.741436    4.533593    2.275356
C        1.423264    2.125446   -4.251538
C        0.300779    0.197385    0.742293
C       -1.803794    4.965743    3.600088
H       -2.767931    5.005431    4.098394
C        2.356256    1.513917   -5.091906
H        2.032951    1.153873   -6.065595
C        1.704352   -5.206160   -0.131734
C        1.869559    2.615890   -3.005976
C       -0.735102    6.790122    0.172893
H        0.169405    7.203383    0.631322
H       -1.482465    6.701861    0.958166
H       -1.082775    7.499627   -0.580481
C        0.785505    4.671115   -2.544243
C        3.823135    0.616877    4.214003
H        4.056765    0.794410    5.260933
C        2.510946    0.342584    3.839302
H        1.741074    0.301003    4.603083
C        0.689447    4.862653    2.346338
H        0.901848   -2.491931   -1.825843
C        0.629688   -6.020801    0.254455
H        0.681176   -7.059454   -0.047650
C        2.877572   -5.916891   -0.763911
H        3.429901   -5.287071   -1.461113
H        2.537662   -6.818702   -1.277073
H        3.571446   -6.223937    0.026975
C        4.049427   -4.015763    1.943109
H        3.161953   -4.659149    1.949334
C       -1.005377   -4.365973    4.014522
C        0.765140   -0.367909    2.112632
C        3.192384    0.143035    1.549077
H        2.958758   -0.064620    0.504871
C       -0.609718    0.880774   -5.067015
H        0.024666    0.311150   -5.754796
H       -1.590225    0.987743   -5.538789
H       -0.729904    0.297390   -4.151554
C        3.207476    2.442662   -2.596132
C       -1.302924    1.742896    4.579238
H       -1.326905    2.766235    4.938963
C        3.000608   -2.464909   -1.445212
C       -0.393535    5.473332   -0.492051
C        4.063733   -3.232724    0.636120
C       -2.131800   -0.506415    4.628036
H       -2.812776   -1.263600    5.008535
C        4.508483    0.397638    1.925188
H        5.292779    0.382830    1.174856
C        4.168801   -1.763201   -1.751680
H        4.222480   -1.181351   -2.667494
C       -3.467282   -3.975097    1.061909
H       -2.687182   -4.252478    0.344528
C        2.075104    4.866143    1.712309
H        1.963420    4.660339    0.642906
C        4.091858    1.803237   -3.468477
H        5.128356    1.668523   -3.177203
C        5.012769    2.304404   -0.809379
H        4.928452    1.213977   -0.859252
H        5.226443    2.580865    0.226986
H        5.871553    2.614160   -1.416647
C        0.482046   -4.525541    4.310004
H        1.033817   -4.403911    3.371855
C       -0.399503   -5.676186    1.132378
C       -2.832170    0.878306    0.527512
C       -3.018211    4.105046    1.561956
H       -2.730165    3.340337    0.840021
C       -0.090406    3.124157   -6.034198
H        0.352440    4.114028   -5.900395
H       -1.139252    3.258479   -6.318635
H        0.422144    2.642139   -6.874679
C        0.011634    5.587412   -1.821954
H       -0.085620    6.570478   -2.267552
C        0.576314    5.235237    3.688465
H        1.474019    5.489850    4.246921
C       -1.182635   -0.864908    3.674456
H       -1.130083   -1.892379    3.344798
C       -3.744671   -3.998799    3.564523
H       -4.807356   -3.839977    3.398761
C        5.265850   -1.791445   -0.898527
H        6.168198   -1.241551   -1.156866
C        3.973918    4.505543   -1.339227
H        4.639096    4.742521   -2.177971
H        4.459787    4.848933   -0.418993
H        3.052283    5.081143   -1.457370
C        0.793409   -5.927728    4.848460
H        0.262451   -6.115686    5.788855
H        1.866724   -6.032163    5.042384
H        0.503589   -6.709666    4.137761
C        0.986793   -3.442881    5.270419
H        0.822773   -2.446262    4.850353
H        2.060721   -3.566432    5.443781
H        0.486689   -3.498137    6.243649
C       -1.303433   -6.794401    1.590669
H       -1.293778   -6.887015    2.680021
H       -0.995611   -7.742952    1.149683
H       -2.337956   -6.588487    1.300446
C       -1.902904   -4.278603    5.079251
H       -1.528190   -4.341379    6.097927
C       -0.660658    5.319043    4.305637
H       -0.735988    5.643705    5.340370
C        3.725349    2.990973   -1.269702
H        2.965886    2.796591   -0.499633
C        5.210769   -2.521890    0.279169
H        6.070729   -2.531973    0.944415
C       -3.685354    5.224504    0.750975
H       -3.878798    6.106958    1.373941
H       -4.647090    4.870468    0.363918
H       -3.085757    5.526560   -0.111995
C        4.829868    0.648958    3.255838
H        5.858402    0.853735    3.542988
C       -2.190819    0.800569    5.091982
H       -2.915632    1.086076    5.850651
C        3.679658    1.357201   -4.715408
H        4.389448    0.883581   -5.388918
C       -4.047176    3.483910    2.512944
H       -3.596373    2.729846    3.165017
H       -4.836665    2.999394    1.928094
H       -4.533348    4.243712    3.136892
C        2.951124    3.759839    2.309976
C        3.937014   -3.075807    3.149132
H        4.772366   -2.366609    3.175351
H        3.956766   -3.656172    4.079600
H        3.008106   -2.498719    3.112682
C       -3.847065   -2.518365    0.777155
H       -4.578647   -2.152956    1.507623
H       -4.283393   -2.430469   -0.222872
H       -2.962448   -1.878227    0.820001
C       -4.667973   -4.901662    0.834972
H       -4.439705   -5.945545    1.078128
H       -4.980912   -4.857165   -0.213027
H       -5.527581   -4.601977    1.444413
C       -3.262555   -4.100456    4.861398
H       -3.945312   -4.030783    5.704419
C        5.276472   -4.926600    2.078624
H        5.413040   -5.568730    1.201346
H        5.172784   -5.568260    2.959903
H        6.195395   -4.344498    2.207707
C        2.764575    6.230410    1.846563
H        2.162082    7.041350    1.423969
H        3.727234    6.222047    1.324096
H        2.963905    6.476816    2.895041
C        1.824728   -2.486476   -2.415974
C        1.827046   -3.749405   -3.291028
H        2.783903   -3.856216   -3.816407
H        1.035452   -3.681623   -4.044898
H        1.647590   -4.660714   -2.715622
C        1.782390   -1.257891   -3.318589
H        3.078108    3.894277    3.390379
H        3.949863    3.772976    1.856745
H        2.513968    2.771628    2.141296
H        2.605305   -1.253048   -4.041546
H        1.828028   -0.323379   -2.748959
H        0.854436   -1.259275   -3.897907
H       -2.599219    3.056098   -1.278068
C       -0.960316    0.034111   -1.427349
H       -0.880275   -0.646807   -2.275775
187
43_Int7c.log
W       -3.080447    1.537199   -1.703129
Al       -0.305630    2.413266   -0.918316
Al        0.629474   -3.253043    0.774978
O       -0.241708   -2.301561   -0.402525
O       -0.805951    0.837236   -1.954270
O        0.980065   -2.014810    1.934938
O        0.376984    1.209525    0.366199
C       -4.725883    2.478735   -1.201630
N        0.801309    3.053750   -2.402305
N       -0.318471   -4.773485    1.387498
C       -4.124244   -0.023670   -2.356841
N       -0.128998    4.092842    0.145495
N        2.117166   -4.206477    0.049810
C       -3.335945    2.384116   -3.556543
O       -5.686717    3.052147   -0.873681
O       -4.715075   -0.941280   -2.763047
O       -3.370076    0.333473    1.241383
O       -3.602102    2.863888   -4.573453
C       -0.317820    1.090465    3.455267
H        0.413532    1.841523    3.167560
C       -1.418125   -4.589101    2.309472
C       -0.171011   -0.942352   -0.474162
C       -0.340084    1.829873   -4.889290
H       -0.883235    2.309699   -4.072625
C       -0.274587   -0.191428    2.898338
C       -0.153552    4.277577    1.581889
C        3.288381   -3.447311   -0.322761
C        1.223712    4.900291   -4.040828
H        0.443414    5.472677   -4.550452
H        1.618237    4.150340   -4.721234
H        2.031304    5.597519   -3.797661
C       -2.705519   -4.319584    1.813422
C        2.217855   -0.076800    2.271649
C       -1.389246    4.283460    2.265417
C        1.119255    1.710029   -4.469986
C        0.344639   -0.079065    0.518901
C       -1.389533    4.645366    3.612424
H       -2.332638    4.680365    4.150061
C        2.003710    1.084912   -5.351710
H        1.620963    0.689423   -6.289760
C        2.141955   -5.530261   -0.121693
C        1.634130    2.244788   -3.269274
C       -0.312934    6.576544    0.115400
H        0.680493    6.969313    0.355715
H       -0.888873    6.540842    1.038350
H       -0.785882    7.276089   -0.577037
C        0.654178    4.338075   -2.753310
C        3.870275    0.457646    3.965579
H        4.110457    0.641112    5.009714
C        2.561389    0.152809    3.606272
H        1.801746    0.086348    4.377982
C        1.045525    4.589878    2.247208
H        1.216383   -3.026007   -1.977528
C        1.095422   -6.376918    0.266210
H        1.217418   -7.428456    0.038297
C        3.368278   -6.203606   -0.689748
H        3.880603   -5.589923   -1.430913
H        3.098877   -7.163228   -1.134647
H        4.077690   -6.397516    0.123046
C        4.388244   -4.122922    1.899303
H        3.578319   -4.860495    1.890459
C       -1.158805   -4.672195    3.691538
C        0.826223   -0.616978    1.901030
C        3.227491   -0.036920    1.308322
H        2.999888   -0.256184    0.264414
C       -0.970106    0.452082   -5.129394
H       -0.514695   -0.046678   -5.993082
H       -2.040513    0.556085   -5.334920
H       -0.852271   -0.200103   -4.261897
C        3.000424    2.106305   -2.945127
C       -1.270975    1.403447    4.419336
H       -1.260925    2.390148    4.869662
C        3.293916   -2.780665   -1.563683
C       -0.160087    5.227518   -0.556912
C        4.382192   -3.394152    0.559758
C       -2.226021   -0.787158    4.209067
H       -2.973587   -1.528461    4.475693
C        4.540918    0.250908    1.670313
H        5.315012    0.258452    0.910029
C        4.424425   -2.028438   -1.893039
H        4.452557   -1.489014   -2.836254
C       -3.013513   -4.211557    0.325907
H       -2.091876   -4.410842   -0.230438
C        2.392686    4.641135    1.540771
H        2.217197    4.501838    0.469544
C        3.839758    1.467142   -3.861597
H        4.897612    1.366347   -3.640203
C        4.886026    1.982115   -1.242691
H        4.781123    0.891756   -1.250142
H        5.161072    2.293189   -0.230986
H        5.718485    2.251730   -1.903196
C        0.234573   -4.926908    4.255979
H        0.909356   -5.146469    3.420643
C       -0.027523   -6.028489    1.020793
C       -3.170114    0.749277    0.180797
C       -2.706131    3.955057    1.568510
H       -2.490421    3.193099    0.816713
C       -0.522379    2.684878   -6.151687
H       -0.116894    3.693081   -6.037368
H       -1.588731    2.778021   -6.381070
H       -0.030904    2.222627   -7.015817
C        0.040470    5.298882   -1.944383
H       -0.057674    6.284643   -2.384633
C        0.995654    4.892031    3.610824
H        1.918379    5.122015    4.138819
C       -1.250964   -1.113325    3.271262
H       -1.245096   -2.106959    2.843968
C       -3.738265   -4.138970    2.736629
H       -4.740544   -3.922651    2.374922
C        5.513671   -1.958191   -1.032813
H        6.386255   -1.371187   -1.310336
C        3.864773    4.190483   -1.773577
H        4.487919    4.399779   -2.651181
H        4.405515    4.541529   -0.886725
H        2.948406    4.780382   -1.850809
C        0.257644   -6.139233    5.195327
H       -0.345719   -5.962515    6.092360
H        1.282084   -6.342983    5.524013
H       -0.127451   -7.042720    4.709812
C        0.775333   -3.678621    4.966373
H        0.841481   -2.832415    4.276100
H        1.775948   -3.875245    5.368403
H        0.125965   -3.391446    5.801561
C       -0.923455   -7.154296    1.470472
H       -0.892530   -7.254181    2.559786
H       -0.611636   -8.097680    1.021505
H       -1.964084   -6.953876    1.202717
C       -2.225788   -4.488794    4.570728
H       -2.048367   -4.542583    5.642333
C       -0.211793    4.941776    4.287912
H       -0.239034    5.209898    5.341151
C        3.590577    2.682587   -1.660164
H        2.858677    2.529775   -0.854970
C        5.490947   -2.638566    0.176917
H        6.347217   -2.573117    0.843437
C       -3.305222    5.155770    0.820627
H       -3.417778    6.017402    1.490645
H       -4.295736    4.891486    0.436944
H       -2.698199    5.457202   -0.037075
C        4.866534    0.512926    2.996815
H        5.891680    0.745222    3.273979
C       -2.227663    0.467921    4.801568
H       -2.971712    0.722130    5.552274
C        3.354431    0.974231   -5.064218
H        4.028848    0.498090   -5.771720
C       -3.764210    3.366497    2.506437
H       -3.372250    2.529812    3.091951
H       -4.605326    2.998569    1.909961
H       -4.164934    4.121878    3.193364
C        3.295974    3.502193    2.017175
C        4.103612   -3.160542    3.058657
H        4.868171   -2.377612    3.115630
H        4.103488   -3.705873    4.010024
H        3.132937   -2.670204    2.938541
C       -3.465565   -2.793029   -0.035496
H       -4.394826   -2.525477    0.480422
H       -3.648840   -2.709072   -1.111979
H       -2.702987   -2.062189    0.243242
C       -4.062597   -5.240911   -0.113464
H       -3.757223   -6.267955    0.115894
H       -4.227897   -5.171349   -1.193338
H       -5.025190   -5.063386    0.378465
C       -3.507368   -4.229528    4.101509
H       -4.326305   -4.090051    4.802675
C        5.696363   -4.887240    2.135594
H        5.947618   -5.542244    1.293809
H        5.612862   -5.503820    3.036447
H        6.539782   -4.205357    2.288314
C        3.100795    5.989004    1.730936
H        2.467128    6.836167    1.450614
H        4.008288    6.028588    1.117905
H        3.404545    6.136384    2.773309
C        2.140340   -2.920692   -2.552175
C        2.297268   -4.176189   -3.423070
H        3.262562   -4.170541   -3.943473
H        1.506963   -4.207719   -4.180601
H        2.227619   -5.099516   -2.841507
C        1.973866   -1.698530   -3.454042
H        3.492915    3.576703    3.093044
H        4.263570    3.533330    1.501629
H        2.837606    2.528383    1.828273
H        2.772026   -1.628393   -4.200482
H        1.966734   -0.759982   -2.888632
H        1.030493   -1.769702   -4.006740
H       -1.879409    2.972985   -1.326374
C       -0.739718   -0.407705   -1.624684
H       -1.188625   -1.123968   -2.321936
187
44_TS7c.log
W       -2.853772    1.290514   -2.095333
Al       -0.001836    2.299566   -0.981522
Al        0.533609   -3.141289    0.882294
O       -0.454469   -2.157946   -0.178985
O       -0.512627    0.859804   -2.076948
O        1.099957   -1.948091    1.998777
O        0.620156    1.278913    0.359082
C       -4.663444    1.550938   -1.347690
N        0.963518    3.085302   -2.472440
N       -0.450628   -4.609602    1.557867
C       -3.300002    1.902823   -3.955760
N       -0.291703    3.938194   -0.027709
N        1.927073   -4.154845    0.060864
C       -2.758625    3.294031   -1.835696
O       -5.695129    1.712280   -0.841093
O       -3.567327    2.254337   -5.030486
O       -4.162756   -1.433737   -3.170845
O       -2.953251    4.440173   -1.798769
C        0.084829    1.150915    3.680557
H        0.877609    1.849685    3.428564
C       -1.451472   -4.382176    2.577786
C       -0.204486   -0.819496   -0.289701
C       -0.068673    1.888208   -5.072858
H       -0.662589    2.422314   -4.323833
C       -0.022304   -0.068309    3.006440
C       -0.355421    4.073749    1.419782
C        3.128198   -3.454806   -0.335578
C        1.374303    4.950541   -4.055377
H        0.705070    4.734800   -4.892484
H        2.350406    4.526293   -4.293305
H        1.464872    6.033850   -3.967030
C       -2.761574   -4.028043    2.209072
C        2.437571   -0.065762    2.275969
C       -1.570643    3.963644    2.119084
C        1.372341    1.807320   -4.581221
C        0.487976   -0.028690    0.587882
C       -1.598665    4.359722    3.457351
H       -2.538527    4.299953    4.001654
C        2.295331    1.186627   -5.427501
H        1.952668    0.799515   -6.383926
C        1.863767   -5.474598   -0.124802
C        1.835276    2.320953   -3.351161
C       -0.926663    6.329225    0.000716
H       -0.339350    6.609871    0.878246
H       -1.941618    6.117895    0.346275
H       -0.958784    7.171367   -0.691095
C        0.788770    4.376480   -2.787142
C        4.186378    0.312696    3.920596
H        4.481497    0.412884    4.961985
C        2.857796    0.052266    3.605385
H        2.140042   -0.069092    4.409855
C        0.825759    4.473395    2.077918
H        1.017965   -2.815205   -1.875034
C        0.790502   -6.264231    0.312209
H        0.836115   -7.316578    0.060590
C        3.016598   -6.210789   -0.763620
H        3.535228   -5.610854   -1.511780
H        2.665162   -7.138535   -1.219059
H        3.745462   -6.472696    0.011920
C        4.275366   -4.239947    1.827975
H        3.403941   -4.903608    1.858610
C       -1.074154   -4.506680    3.929088
C        1.010491   -0.539852    1.954856
C        3.398774    0.028066    1.269529
H        3.111474   -0.111605    0.227457
C       -0.666239    0.483770   -5.244116
H       -0.069579   -0.109111   -5.946950
H       -1.681397    0.550754   -5.645648
H       -0.702594   -0.047635   -4.291590
C        3.189495    2.178581   -2.974999
C       -0.791857    1.465759    4.715756
H       -0.656259    2.395895    5.257729
C        3.124996   -2.745092   -1.552004
C       -0.367093    5.107598   -0.686216
C        4.254758   -3.483417    0.505226
C       -1.999436   -0.568836    4.327858
H       -2.818513   -1.247070    4.550128
C        4.736270    0.258902    1.586493
H        5.475556    0.297419    0.793411
C        4.281189   -2.043945   -1.903508
H        4.303042   -1.473941   -2.828551
C       -3.188464   -3.815844    0.762815
H       -2.317960   -3.977615    0.120267
C        2.173424    4.573711    1.372627
H        2.053864    4.185508    0.357000
C        4.064319    1.539904   -3.856608
H        5.110236    1.430645   -3.589498
C        5.038298    2.083289   -1.228737
H        4.963064    0.990897   -1.256173
H        5.274616    2.384483   -0.204315
H        5.879921    2.387082   -1.862133
C        0.356383   -4.805239    4.362352
H        0.953099   -5.009674    3.466014
C       -0.254724   -5.871005    1.153659
C       -3.625611   -0.502554   -2.750262
C       -2.844099    3.424366    1.490912
H       -2.625653    3.201874    0.448920
C       -0.196350    2.628721   -6.413874
H        0.307627    3.599012   -6.420345
H       -1.254772    2.790469   -6.641821
H        0.232271    2.037473   -7.231095
C        0.075151    5.284725   -1.998089
H       -0.066035    6.271047   -2.421155
C        0.749324    4.837638    3.422943
H        1.649356    5.168532    3.936579
C       -1.095686   -0.902533    3.323918
H       -1.222206   -1.842789    2.803511
C       -3.702439   -3.847025    3.226210
H       -4.722641   -3.579426    2.961298
C        5.403782   -2.058469   -1.084723
H        6.295783   -1.509006   -1.377244
C        3.974882    4.267877   -1.762096
H        4.615573    4.498418   -2.621539
H        4.487915    4.620175   -0.860135
H        3.050920    4.844126   -1.856032
C        0.438996   -6.044354    5.262007
H       -0.089301   -5.888085    6.208891
H        1.483722   -6.268153    5.501947
H        0.005777   -6.929134    4.782599
C        0.973399   -3.583304    5.056262
H        0.984307   -2.719639    4.384432
H        2.004803   -3.798190    5.358390
H        0.405916   -3.315833    5.955147
C       -1.169778   -6.957944    1.658297
H       -1.039473   -7.093485    2.736511
H       -0.958273   -7.903131    1.157499
H       -2.217685   -6.691219    1.499817
C       -2.050442   -4.311680    4.905744
H       -1.778755   -4.400539    5.954991
C       -0.459979    4.815011    4.104036
H       -0.508944    5.132577    5.142949
C        3.735020    2.752695   -1.669879
H        2.994946    2.566698   -0.879273
C        5.387153   -2.773132    0.104334
H        6.266635   -2.769392    0.743384
C       -4.006563    4.422367    1.522666
H       -4.307095    4.657006    2.550529
H       -4.875143    3.992246    1.012358
H       -3.761366    5.363908    1.020739
C        5.134137    0.422085    2.908435
H        6.176986    0.614370    3.147745
C       -1.831822    0.606314    5.050537
H       -2.512611    0.857474    5.860157
C        3.628722    1.055792   -5.081458
H        4.328623    0.576280   -5.761057
C       -3.259168    2.100681    2.142540
H       -2.454259    1.360767    2.093440
H       -4.131652    1.689263    1.622832
H       -3.523070    2.239479    3.197357
C        3.236112    3.716878    2.069876
C        4.148434   -3.274140    3.011817
H        4.973913   -2.552898    3.020294
H        4.171586   -3.828684    3.957768
H        3.212998   -2.709835    2.958223
C       -3.654661   -2.371950    0.537188
H       -4.549680   -2.143966    1.127904
H       -3.905434   -2.219051   -0.517682
H       -2.874808   -1.652778    0.803324
C       -4.282183   -4.805223    0.341131
H       -3.963251   -5.847132    0.455804
H       -4.546590   -4.648919   -0.709741
H       -5.192861   -4.669424    0.935316
C       -3.358898   -3.998695    4.561801
H       -4.107796   -3.857822    5.337026
C        5.524520   -5.118050    1.971260
H        5.664796   -5.778686    1.108343
H        5.446011   -5.739601    2.869253
H        6.431496   -4.512790    2.074931
C        2.638974    6.031455    1.255643
H        1.941833    6.633783    0.663520
H        3.618985    6.084715    0.769016
H        2.731906    6.496764    2.243539
C        1.923300   -2.779910   -2.489687
C        1.934025   -4.037262   -3.372029
H        2.872589   -4.107727   -3.934801
H        1.111133   -3.996281   -4.093605
H        1.812678   -4.955944   -2.791986
C        1.822500   -1.542242   -3.378537
H        3.436932    4.070483    3.087558
H        4.182422    3.761827    1.517074
H        2.928852    2.668196    2.126520
H        2.607516   -1.519208   -4.142226
H        1.884917   -0.610224   -2.806229
H        0.866049   -1.548831   -3.910061
H       -2.217427    0.608117   -0.482122
C       -0.840066   -0.259316   -1.456683
H       -1.279940   -1.026689   -2.095657
187
45_Int8c.log
W       -3.147444    1.474940   -2.192203
Al        0.083538    2.235007   -0.719923
Al        0.639149   -3.181551    0.949190
O       -0.227406   -2.176365   -0.195660
O       -1.144601    1.062903   -1.365896
O        1.198286   -2.030393    2.108348
O        0.949194    1.230700    0.423454
C       -4.986374    1.562335   -1.518077
N        0.916772    2.955731   -2.307778
N       -0.461866   -4.583634    1.594548
C       -3.830900    1.853228   -3.981045
N       -0.435540    3.858908    0.069325
N        1.994666   -4.289775    0.178853
C       -3.159079    3.500990   -1.984652
O       -6.049474    1.610700   -1.044799
O       -4.158652    2.069507   -5.080316
O       -3.879648   -1.536430   -3.000231
O       -3.358350    4.642440   -1.952433
C        0.359538    1.182118    3.696016
H        1.150018    1.845984    3.359226
C       -1.446515   -4.312075    2.618934
C        0.029970   -0.837517   -0.239285
C       -0.237425    1.641721   -4.721270
H       -0.791095    2.000905   -3.847468
C        0.218271   -0.084898    3.123702
C       -0.529139    4.057533    1.504039
C        3.256529   -3.679608   -0.176754
C        1.303475    4.812257   -3.929881
H        0.585880    5.463467   -4.433967
H        1.685914    4.080715   -4.637153
H        2.142616    5.438505   -3.608499
C       -2.707605   -3.798613    2.270395
C        2.643432   -0.206119    2.338490
C       -1.753971    3.880204    2.170060
C        1.245556    1.609128   -4.358479
C        0.705934   -0.103118    0.667643
C       -1.848051    4.308133    3.493250
H       -2.792471    4.203640    4.020242
C        2.137157    1.020272   -5.258391
H        1.753918    0.601927   -6.185811
C        1.840190   -5.600131   -0.017036
C        1.774760    2.174611   -3.178935
C       -1.241435    6.189591   -0.044286
H       -0.636450    6.591638    0.773498
H       -2.213463    5.916462    0.376270
H       -1.388555    6.965565   -0.795631
C        0.662913    4.211268   -2.696668
C        4.437950    0.140452    3.940086
H        4.758687    0.246286    4.973502
C        3.094014   -0.077059    3.656287
H        2.386686   -0.154158    4.475901
C        0.608189    4.549334    2.169048
H        1.267171   -2.873931   -1.816621
C        0.684757   -6.305860    0.351201
H        0.655736   -7.353543    0.078420
C        2.967625   -6.421772   -0.594056
H        3.560518   -5.869643   -1.323664
H        2.576330   -7.330809   -1.054517
H        3.639751   -6.719198    0.219069
C        4.257660   -4.477613    2.054091
H        3.324921   -5.052827    2.079899
C       -1.098295   -4.554532    3.962619
C        1.187873   -0.615665    2.044674
C        3.585849   -0.152045    1.311444
H        3.264779   -0.287156    0.279282
C       -0.772353    0.245886   -5.074310
H       -0.297867   -0.146128   -5.980806
H       -1.848470    0.300308   -5.267246
H       -0.608399   -0.477124   -4.270394
C        3.145948    2.079000   -2.866740
C       -0.465315    1.584772    4.742237
H       -0.299727    2.552149    5.203543
C        3.356304   -3.003782   -1.409516
C       -0.587699    4.979920   -0.662609
C        4.341311   -3.760059    0.713135
C       -1.674202   -0.480028    4.597145
H       -2.467336   -1.145487    4.928332
C        4.936088    0.042933    1.595061
H        5.657793    0.055596    0.783609
C        4.574244   -2.397215   -1.724937
H        4.679554   -1.861577   -2.664070
C       -3.087522   -3.432671    0.843147
H       -2.239230   -3.656562    0.190520
C        1.966748    4.682635    1.489219
H        1.845396    4.426757    0.431983
C        3.988605    1.470325   -3.799569
H        5.051524    1.396590   -3.593382
C        5.049534    1.988175   -1.183799
H        4.996637    0.895478   -1.241138
H        5.306899    2.260113   -0.156057
H        5.866470    2.328647   -1.831176
C        0.293652   -5.010819    4.382869
H        0.865024   -5.254950    3.480308
C       -0.360840   -5.844835    1.157222
C       -3.536230   -0.489434   -2.653993
C       -2.932433    3.213751    1.482873
H       -2.799147    3.348828    0.406981
C       -0.544028    2.593744   -5.886715
H       -0.266158    3.627456   -5.668645
H       -1.617154    2.575416   -6.103586
H       -0.009179    2.285440   -6.792819
C       -0.137838    5.108856   -1.973696
H       -0.332141    6.059680   -2.454102
C        0.469516    4.945845    3.501168
H        1.331688    5.344538    4.031389
C       -0.820468   -0.897023    3.579525
H       -0.949680   -1.885689    3.160358
C       -3.634821   -3.581502    3.293086
H       -4.617827   -3.190478    3.041323
C        5.656548   -2.462820   -0.856073
H        6.596078   -1.983829   -1.121430
C        3.910732    4.163316   -1.616619
H        4.520995    4.445378   -2.482905
H        4.432179    4.504343   -0.714907
H        2.964074    4.707089   -1.668580
C        0.254207   -6.270965    5.255269
H       -0.245287   -6.082882    6.211888
H        1.272100   -6.607469    5.478263
H       -0.273233   -7.094584    4.761396
C        1.029417   -3.869743    5.098801
H        1.126763   -2.997084    4.444905
H        2.033367   -4.191646    5.398058
H        0.488824   -3.564394    6.002268
C       -1.390123   -6.859578    1.587651
H       -1.306429   -7.057420    2.660874
H       -1.256046   -7.797003    1.046931
H       -2.401875   -6.483018    1.414610
C       -2.057157   -4.315328    4.946458
H       -1.805537   -4.492367    5.989478
C       -0.755496    4.862541    4.147734
H       -0.853194    5.205037    5.175133
C        3.718844    2.639877   -1.566710
H        3.009059    2.405378   -0.761180
C        5.536724   -3.138167    0.348673
H        6.383795   -3.174454    1.029200
C       -4.291063    3.818547    1.842324
H       -4.568509    3.611213    2.881966
H       -5.067511    3.381419    1.205471
H       -4.303579    4.904419    1.697171
C        5.367564    0.204749    2.907252
H        6.420851    0.366559    3.122898
C       -1.486988    0.758571    5.199097
H       -2.125992    1.076902    6.019269
C        3.496806    0.965730   -4.995768
H        4.174406    0.514199   -5.715772
C       -2.916896    1.704034    1.764783
H       -1.972726    1.237848    1.459279
H       -3.733467    1.206364    1.226594
H       -3.037162    1.505962    2.835982
C        2.979341    3.693000    2.080993
C        4.201830   -3.466866    3.205064
H        5.084541   -2.816784    3.200230
H        4.169180   -3.988642    4.168918
H        3.317387   -2.829414    3.120681
C       -3.350932   -1.925199    0.734566
H       -4.208241   -1.623015    1.348111
H       -3.574055   -1.657618   -0.302890
H       -2.480191   -1.345463    1.056685
C       -4.296076   -4.232721    0.343744
H       -4.115942   -5.312910    0.384691
H       -4.518665   -3.966998   -0.694989
H       -5.191442   -4.021833    0.939384
C       -3.322850   -3.847158    4.618024
H       -4.060382   -3.674805    5.397834
C        5.414072   -5.465953    2.250841
H        5.508895   -6.162928    1.410669
H        5.258664   -6.049859    3.164001
H        6.372146   -4.945857    2.357597
C        2.498153    6.119816    1.543334
H        1.786205    6.830111    1.108638
H        3.436351    6.198070    0.982824
H        2.701688    6.436579    2.572125
C        2.192560   -2.964390   -2.395445
C        2.099364   -4.252918   -3.226621
H        3.048443   -4.455179   -3.737765
H        1.321260   -4.149658   -3.990447
H        1.842825   -5.125080   -2.620228
C        2.258562   -1.765976   -3.340477
H        3.105664    3.847899    3.159006
H        3.962150    3.824692    1.611777
H        2.664344    2.657312    1.914861
H        3.066569   -1.864940   -4.074594
H        2.412823   -0.823629   -2.803027
H        1.325867   -1.689647   -3.909131
H       -1.242929   -0.937975   -1.906089
C       -0.508176   -0.233729   -1.514165
H        0.292167   -0.127672   -2.262368
187
46_TS10.log
W       -2.454790   -0.738715   -2.730029
Al       -0.162384    2.934898   -0.489548
Al        0.451631   -2.605100    0.917278
O       -0.185247   -1.567967   -0.327136
O       -1.089451    1.711958   -1.370011
O        1.337813   -1.468839    1.869834
O        0.757228    1.841782    0.542608
C       -3.531495   -1.563993   -4.226067
N        0.914113    4.122708   -1.506069
N       -0.670238   -3.489954    2.174137
C       -4.066867   -0.910995   -1.572969
N       -1.298758    4.261129    0.265036
N        1.189829   -4.174046    0.142454
C       -1.926376   -2.601215   -2.048078
O       -4.151560   -2.020846   -5.095071
O       -5.031602   -1.066933   -0.940525
O       -3.440412    2.189640   -3.601125
O       -1.725655   -3.684688   -1.695152
C        2.981283    1.075328    3.336189
H        3.887897    1.059794    2.738586
C       -1.058148   -2.822710    3.398303
C       -0.173178   -0.205119   -0.317238
C        1.231714    3.029769   -4.227025
H        0.328374    3.465596   -3.786986
C        1.789580    0.590412    2.804788
C       -1.969332    3.929965    1.503189
C        2.524239   -4.215004   -0.416360
C        1.306914    6.204097   -2.780232
H        2.340581    6.285662   -2.433528
H        0.878815    7.203456   -2.860815
H        1.338465    5.755435   -3.776400
C       -2.282850   -2.140588    3.469244
C        3.071743   -0.274919    0.759029
C       -3.281797    3.430285    1.489933
C        2.405931    3.313472   -3.301345
C        0.675404    0.501150    0.514328
C       -3.818724    2.994474    2.703528
H       -4.826954    2.586494    2.720495
C        3.706656    3.097838   -3.763235
H        3.859672    2.753439   -4.782819
C        0.436038   -5.283703    0.068756
C        2.235489    3.761651   -1.980517
C       -2.506509    6.417176    0.252660
H       -3.407295    6.319458   -0.363824
H       -2.158510    7.448914    0.175598
H       -2.783737    6.202632    1.284916
C        0.487568    5.355736   -1.838241
C        5.209210   -1.419863    0.640616
H        5.889935   -2.171673    1.032597
C        3.978491   -1.221595    1.250172
H        3.689253   -1.809685    2.116700
C       -1.252010    4.117457    2.700013
H        0.760513   -3.156905   -2.053868
C       -0.685209   -5.511641    0.871900
H       -1.212519   -6.443294    0.708551
C        0.775151   -6.352864   -0.939479
H        1.849849   -6.506323   -1.046185
H        0.387864   -6.025462   -1.911694
H        0.295860   -7.298790   -0.683057
C        3.305985   -5.337155    1.764411
H        2.332857   -4.970680    2.105157
C       -0.180143   -2.857489    4.499352
C        1.705934   -0.172987    1.468807
C        3.438696    0.480109   -0.352472
H        2.764097    1.230034   -0.754565
C        1.007633    1.517914   -4.320809
H        1.886011    1.018244   -4.746485
H        0.145113    1.299982   -4.960643
H        0.822993    1.085027   -3.332545
C        3.334245    3.938768   -1.114114
C        3.035093    1.545284    4.650908
H        3.979701    1.903488    5.053091
C        2.786615   -3.719815   -1.704303
C       -1.457204    5.470496   -0.272119
C        3.553373   -4.781268    0.366800
C        0.691000    1.080079    4.910883
H       -0.211724    1.063022    5.517272
C        4.670372    0.272076   -0.976786
H        4.921985    0.857374   -1.856538
C        4.093332   -3.800651   -2.192955
H        4.308459   -3.418766   -3.188334
C       -3.179491   -1.935151    2.259782
H       -2.795057   -2.535542    1.427412
C        0.047664    4.914408    2.734146
H        0.409178    5.025415    1.706261
C        4.612971    3.733231   -1.631616
H        5.477514    3.872239   -0.989997
C        4.284134    3.830349    1.245334
H        4.492287    2.771891    1.059173
H        3.996231    3.938366    2.296058
H        5.210347    4.398069    1.097155
C        1.187434   -3.519042    4.422086
H        1.471889   -3.558127    3.367893
C       -1.131522   -4.720322    1.942181
C       -3.059851    1.141800   -3.299991
C       -4.147824    3.437855    0.236392
H       -3.568367    3.888244   -0.576453
C        1.407374    3.625671   -5.628913
H        1.638584    4.695902   -5.602576
H        0.487878    3.492983   -6.207526
H        2.212776    3.128247   -6.179857
C       -0.671765    5.943397   -1.331949
H       -0.918204    6.929264   -1.706094
C       -1.831293    3.663139    3.884497
H       -1.290953    3.777933    4.820994
C        0.640143    0.614458    3.604565
H       -0.295676    0.220457    3.213288
C       -2.647567   -1.554659    4.684672
H       -3.595128   -1.025287    4.753257
C        5.110122   -4.373495   -1.446871
H        6.116386   -4.440591   -1.852435
C        2.992679    5.857236    0.512912
H        3.864697    6.382232    0.104981
H        2.913659    6.115983    1.575248
H        2.097157    6.241688    0.014193
C        1.132422   -4.957556    4.951212
H        0.795577   -4.976655    5.994374
H        2.122187   -5.427140    4.909538
H        0.445744   -5.577335    4.363158
C        2.271908   -2.701532    5.130216
H        2.276258   -1.667592    4.769289
H        3.255931   -3.140765    4.932769
H        2.137668   -2.689445    6.217812
C       -2.168428   -5.319997    2.857133
H       -1.857958   -5.242149    3.902671
H       -2.341885   -6.367795    2.610007
H       -3.112480   -4.774850    2.764266
C       -0.593466   -2.269332    5.693859
H        0.065658   -2.297435    6.557116
C       -3.092676    3.079981    3.884125
H       -3.525349    2.721338    4.814544
C        3.152451    4.339639    0.347067
H        2.237307    3.854843    0.706029
C        4.834556   -4.862826   -0.177143
H        5.633753   -5.314703    0.405667
C       -5.407332    4.289267    0.451907
H       -6.073997    3.824924    1.186838
H       -5.965355    4.379901   -0.485873
H       -5.171606    5.296311    0.811681
C        5.556537   -0.677562   -0.486375
H        6.510746   -0.844297   -0.979769
C        1.896266    1.536682    5.445736
H        1.943155    1.885928    6.474389
C        4.802925    3.331998   -2.948375
H        5.809358    3.181078   -3.330480
C       -4.529268    2.033350   -0.223302
H       -3.636257    1.438414   -0.426779
H       -5.118362    2.080474   -1.145417
H       -5.128026    1.511015    0.531099
C        1.160752    4.243541    3.533388
C        4.359684   -4.860517    2.770303
H        5.351313   -5.267675    2.544339
H        4.097479   -5.194040    3.780360
H        4.437943   -3.768596    2.782458
C       -3.113154   -0.464428    1.838241
H       -3.450179    0.190131    2.650774
H       -3.755690   -0.295043    0.974358
H       -2.093107   -0.166455    1.571386
C       -4.637166   -2.343598    2.502037
H       -4.729258   -3.380871    2.842103
H       -5.207204   -2.234450    1.573940
H       -5.110313   -1.706810    3.258248
C       -1.823480   -1.632653    5.796105
H       -2.129194   -1.183213    6.737745
C        3.240272   -6.870408    1.756407
H        2.433230   -7.239889    1.116266
H        3.064246   -7.250697    2.768933
H        4.181441   -7.298883    1.392342
C       -0.226231    6.327170    3.271488
H       -0.987559    6.850511    2.683378
H        0.690179    6.927554    3.249375
H       -0.577375    6.285370    4.308856
C        1.705666   -3.138342   -2.600718
C        1.531273   -3.967043   -3.880076
H        2.418366   -3.904964   -4.521364
H        0.676068   -3.596094   -4.456538
H        1.356294   -5.025317   -3.660803
C        2.002777   -1.677085   -2.945616
H        0.892317    4.120774    4.587351
H        2.066768    4.860742    3.500287
H        1.398511    3.256596    3.129725
H        2.977216   -1.567492   -3.437021
H        2.007218   -1.053501   -2.047444
H        1.240008   -1.290558   -3.627951
H       -0.905434   -0.313239   -3.830777
C       -1.101804    0.391663   -1.290556
H       -1.021239   -1.101539   -3.982711
187
47_Int1prima.log
W       -2.463967   -0.716267   -2.765334
Al       -0.168323    2.952876   -0.529373
Al        0.441541   -2.586134    0.880587
O       -0.194085   -1.548515   -0.363771
O       -1.092128    1.730613   -1.413221
O        1.324137   -1.449680    1.836218
O        0.750353    1.860700    0.504669
C       -3.490006   -1.566966   -4.283104
N        0.905324    4.139916   -1.548506
N       -0.680744   -3.475897    2.133950
C       -4.092748   -0.896539   -1.632485
N       -1.302779    4.278406    0.228080
N        1.182778   -4.151756    0.102401
C       -1.942273   -2.577931   -2.073408
O       -4.076049   -2.043632   -5.164836
O       -5.065777   -1.052172   -1.012429
O       -3.480321    2.209861   -3.605965
O       -1.744329   -3.660763   -1.718181
C        2.963134    1.088724    3.311161
H        3.873742    1.069292    2.719758
C       -1.074215   -2.809198    3.356717
C       -0.181382   -0.185465   -0.354342
C        1.203943    3.053144   -4.274730
H        0.305894    3.494815   -3.829699
C        1.772593    0.609943    2.771459
C       -1.967226    3.946163    1.469274
C        2.519058   -4.189885   -0.451836
C        1.298847    6.221839   -2.820601
H        2.335034    6.296220   -2.479988
H        0.875774    7.223845   -2.894731
H        1.321552    5.776912   -3.818695
C       -2.302783   -2.133606    3.424394
C        3.062283   -0.257943    0.730845
C       -3.277928    3.441823    1.462658
C        2.383441    3.322376   -3.351134
C        0.666843    0.520214    0.477867
C       -3.806645    3.002702    2.678742
H       -4.813449    2.591399    2.700657
C        3.680617    3.094663   -3.817391
H        3.826870    2.748125   -4.837254
C        0.432269   -5.263576    0.026659
C        2.222214    3.772352   -2.029701
C       -2.510911    6.433926    0.219244
H       -3.412217    6.335967   -0.396447
H       -2.163908    7.466060    0.142953
H       -2.786838    6.217941    1.251566
C        0.480422    5.374042   -1.877442
C        5.201040   -1.402091    0.626050
H        5.881297   -2.150726    1.024898
C        3.968460   -1.200807    1.230634
H        3.677156   -1.783647    2.100037
C       -1.244073    4.134875    2.662500
H        0.762509   -3.122711   -2.095688
C       -0.688512   -5.495990    0.828964
H       -1.212960   -6.429020    0.664214
C        0.775311   -6.330374   -0.982832
H        1.850546   -6.480650   -1.088689
H        0.388134   -6.002922   -1.955065
H        0.298518   -7.278044   -0.728179
C        3.292874   -5.316501    1.729773
H        2.317925   -4.951813    2.067254
C       -0.197628   -2.836986    4.459053
C        1.694092   -0.154036    1.435560
C        3.431723    0.489870   -0.384591
H        2.757796    1.236752   -0.793597
C        0.964011    1.544408   -4.378892
H        1.838189    1.038835   -4.806385
H        0.101268    1.341280   -5.023323
H        0.768595    1.105278   -3.395931
C        3.325807    3.941800   -1.167736
C        3.010236    1.557958    4.626389
H        3.953836    1.911210    5.035237
C        2.786546   -3.690974   -1.737290
C       -1.461716    5.488410   -0.307627
C        3.545225   -4.758321    0.333886
C        0.661760    1.105942    4.869566
H       -0.245507    1.094469    5.469302
C        4.665322    0.278460   -1.004142
H        4.918876    0.858016   -1.887131
C        4.095138   -3.772165   -2.221162
H        4.314415   -3.388472   -3.214925
C       -3.200660   -1.940079    2.213958
H       -2.815122   -2.546465    1.386489
C        0.053994    4.934774    2.690130
H        0.411311    5.044764    1.660640
C        4.600673    3.725218   -1.690059
H        5.468946    3.857904   -1.052133
C        4.284986    3.832892    1.188675
H        4.486081    2.772575    1.005466
H        4.002035    3.946358    2.240193
H        5.213957    4.394588    1.034835
C        1.171637   -3.495626    4.386742
H        1.459261   -3.536369    3.333457
C       -1.137944   -4.707344    1.900041
C       -3.091295    1.161865   -3.316965
C       -4.151665    3.449085    0.214523
H       -3.575471    3.894769   -0.603324
C        1.382213    3.656325   -5.673383
H        1.626408    4.723501   -5.641215
H        0.459533    3.538114   -6.250085
H        2.180028    3.152910   -6.229915
C       -0.677115    5.962542   -1.367512
H       -0.923097    6.949280   -1.739700
C       -1.815403    3.677548    3.849631
H       -1.269834    3.792198    4.783114
C        0.617623    0.640541    3.562921
H       -0.317848    0.252606    3.164581
C       -2.671042   -1.544145    4.636987
H       -3.621209   -1.019127    4.702814
C        5.108724   -4.347917   -1.473100
H        6.116254   -4.415137   -1.875471
C        3.001478    5.864964    0.457524
H        3.874237    6.384798    0.044601
H        2.928804    6.125831    1.519786
H        2.105572    6.253220   -0.037468
C        1.117443   -4.933167    4.918698
H        0.777281   -4.950602    5.960809
H        2.108103   -5.401169    4.881213
H        0.433646   -5.555341    4.329818
C        2.252680   -2.675039    5.096488
H        2.255723   -1.641455    4.734549
H        3.238082   -3.112465    4.901808
H        2.115966   -2.662167    6.183769
C       -2.174196   -5.311320    2.812906
H       -1.868545   -5.228370    3.859427
H       -2.339805   -6.360919    2.568031
H       -3.121559   -4.772864    2.714433
C       -0.614715   -2.245898    5.650827
H        0.043450   -2.268163    6.514967
C       -3.074553    3.089528    3.855463
H       -3.500729    2.728054    4.787789
C        3.152580    4.346249    0.293624
H        2.236323    3.867139    0.657281
C        4.828286   -4.839688   -0.205421
H        5.624996   -5.293383    0.379381
C       -5.406061    4.306538    0.436716
H       -6.069113    3.846529    1.177656
H       -5.970441    4.397166   -0.497266
H       -5.163890    5.313461    0.792402
C        5.550889   -0.667066   -0.504981
H        6.506542   -0.836387   -0.994688
C        1.865769    1.555483    5.413141
H        1.907290    1.904324    6.442168
C        4.781910    3.320024   -3.006908
H        5.785514    3.159780   -3.392675
C       -4.543617    2.045225   -0.238520
H       -3.656017    1.444341   -0.448286
H       -5.140459    2.093669   -1.155549
H       -5.138979    1.527875    0.522002
C        1.171775    4.267845    3.486159
C        4.342010   -4.839496    2.740268
H        5.335204   -5.244480    2.517276
H        4.076715   -5.174966    3.748863
H        4.418152   -3.747480    2.754228
C       -3.139018   -0.473095    1.779460
H       -3.477762    0.187454    2.586556
H       -3.782620   -0.313519    0.914434
H       -2.120025   -0.174262    1.509551
C       -4.657074   -2.350610    2.460312
H       -4.746207   -3.385107    2.809539
H       -5.228102   -2.250963    1.531680
H       -5.131929   -1.708537    3.210917
C       -1.847225   -1.613518    5.749209
H       -2.155502   -1.161261    6.688660
C        3.229472   -6.849834    1.719770
H        2.425612   -7.219861    1.075961
H        3.049911   -7.231441    2.731170
H        4.172752   -7.276542    1.359116
C       -0.220743    6.347817    3.226311
H       -0.985130    6.868888    2.640189
H        0.694431    6.949909    3.200163
H       -0.568202    6.306714    4.264950
C        1.710192   -3.107817   -2.638885
C        1.539875   -3.939188   -3.917238
H        2.429376   -3.878662   -4.555316
H        0.686857   -3.569277   -4.497500
H        1.364127   -4.996933   -3.696169
C        2.014481   -1.648195   -2.986157
H        0.908795    4.148503    4.541872
H        2.076874    4.886007    3.446335
H        1.408583    3.279772    3.084710
H        3.002833   -1.539855   -3.448885
H        1.990624   -1.017548   -2.093288
H        1.274344   -1.266733   -3.696548
H       -1.097088   -0.306381   -4.080789
C       -1.108293    0.410415   -1.329934
H       -0.842616   -1.020572   -3.785244
187
48_TS11.log
W       -2.489624   -0.569049   -2.935212
Al       -0.134956    2.879970   -0.541731
Al        0.452137   -2.684240    0.725842
O       -0.244667   -1.636765   -0.491696
O       -1.102713    1.707940   -1.438082
O        1.356938   -1.573544    1.688067
O        0.772470    1.746693    0.438448
C       -3.570671   -1.186637   -4.524187
N        0.922460    4.024725   -1.621310
N       -0.703387   -3.590459    1.960226
C       -3.326257   -1.947787   -1.766337
N       -1.173812    4.226813    0.313412
N        1.292930   -4.245605    0.033611
C       -1.229589   -2.080427   -3.488280
O       -4.183390   -1.540645   -5.444798
O       -3.815958   -2.788125   -1.129500
O       -4.986759    1.410203   -2.640293
O       -0.685433   -3.021598   -3.882790
C        2.980541    0.893253    3.232798
H        3.906303    0.829549    2.668457
C       -1.177819   -2.917078    3.154830
C       -0.207411   -0.267749   -0.454954
C        1.189478    2.645160   -4.258467
H        0.260253    2.896480   -3.733333
C        1.782332    0.482131    2.653778
C       -1.717476    3.961946    1.631591
C        2.682646   -4.314705   -0.376140
C        1.215181    6.065059   -2.984027
H        2.244331    6.236912   -2.655228
H        0.725537    7.027610   -3.132834
H        1.273274    5.543593   -3.941951
C       -2.454701   -2.331707    3.172239
C        3.073481   -0.327318    0.592635
C       -3.026151    3.473549    1.784161
C        2.366849    3.146353   -3.433289
C        0.667500    0.410340    0.378080
C       -3.440673    3.108085    3.067398
H       -4.443902    2.711770    3.205880
C        3.653380    3.021008   -3.966450
H        3.774142    2.625813   -4.972082
C        0.551035   -5.362228   -0.095689
C        2.232925    3.676375   -2.139631
C       -2.334212    6.409425    0.327713
H       -3.288386    6.311937   -0.202195
H       -1.973358    7.429332    0.182868
H       -2.520370    6.236444    1.387850
C        0.463749    5.241577   -1.966887
C        5.238992   -1.411684    0.434564
H        5.932148   -2.168408    0.792318
C        3.994244   -1.282845    1.035905
H        3.708852   -1.930780    1.859463
C       -0.889280    4.206114    2.743907
H        1.088919   -3.560381   -2.323864
C       -0.624827   -5.590753    0.620452
H       -1.134382   -6.526259    0.424952
C        0.999561   -6.440333   -1.051344
H        2.040369   -6.725905   -0.884309
H        0.931799   -6.056532   -2.075413
H        0.366394   -7.324403   -0.967086
C        3.241254   -5.333865    1.925165
H        2.255056   -4.926454    2.164641
C       -0.336007   -2.843479    4.283430
C        1.708539   -0.269739    1.309689
C        3.433516    0.496230   -0.472278
H        2.746597    1.252495   -0.837753
C        1.281772    1.116584   -4.352089
H        2.253212    0.806904   -4.753289
H        0.510150    0.713287   -5.016598
H        1.166060    0.650545   -3.368180
C        3.365830    3.959523   -1.347193
C        3.011454    1.356368    4.550171
H        3.959528    1.655742    4.990409
C        3.082830   -3.903643   -1.657527
C       -1.357068    5.420110   -0.254034
C        3.624712   -4.841993    0.535128
C        0.633323    1.045525    4.713308
H       -0.293023    1.092158    5.281022
C        4.676372    0.355963   -1.091547
H        4.922933    0.997201   -1.933286
C        4.435267   -3.991906   -1.998017
H        4.752888   -3.658899   -2.983007
C       -3.370509   -2.306305    1.962563
H       -2.951157   -2.940579    1.177400
C        0.427245    4.961413    2.621639
H        0.694303    5.018480    1.561452
C        4.625579    3.831372   -1.930311
H        5.510216    4.062202   -1.344680
C        4.414275    3.867897    0.963135
H        4.594411    2.802786    0.785326
H        4.185750    3.998712    2.024937
H        5.341141    4.416095    0.758816
C        1.043552   -3.480629    4.306621
H        1.420741   -3.478738    3.281737
C       -1.125856   -4.824229    1.693596
C       -4.050338    0.730888   -2.647144
C       -4.035319    3.427475    0.645698
H       -3.537075    3.751296   -0.275249
C        1.125284    3.259426   -5.662179
H        1.091362    4.353512   -5.640848
H        0.227683    2.908714   -6.181678
H        1.989236    2.966208   -6.268279
C       -0.664091    5.839930   -1.399236
H       -0.941638    6.810564   -1.791252
C       -1.355069    3.836452    4.005178
H       -0.725207    4.004017    4.875040
C        0.606192    0.577829    3.406532
H       -0.337252    0.245269    2.975794
C       -2.883061   -1.694931    4.340398
H       -3.869660   -1.238152    4.359929
C        5.367536   -4.519094   -1.121527
H        6.411722   -4.600046   -1.412806
C        3.102469    5.901933    0.260100
H        3.957119    6.413829   -0.198000
H        3.072803    6.183697    1.318948
H        2.186773    6.279859   -0.207469
C        0.939570   -4.933595    4.790266
H        0.486133   -4.975388    5.787563
H        1.928065   -5.401785    4.852764
H        0.325930   -5.541711    4.115537
C        2.055870   -2.687991    5.138227
H        2.078188   -1.637111    4.831295
H        3.057766   -3.106336    4.998861
H        1.837308   -2.733596    6.211316
C       -2.179400   -5.476015    2.552538
H       -2.029664   -5.247853    3.610099
H       -2.174359   -6.557309    2.409847
H       -3.167406   -5.096474    2.272923
C       -0.812508   -2.205061    5.427710
H       -0.176121   -2.143208    6.305260
C       -2.608897    3.262988    4.166283
H       -2.950659    2.967306    5.154781
C        3.246379    4.381329    0.112955
H        2.342599    3.908400    0.514484
C        4.955342   -4.950243    0.131698
H        5.686369   -5.376031    0.814287
C       -5.203741    4.385469    0.927293
H       -5.802741    4.027684    1.772133
H       -5.863866    4.441549    0.055486
H       -4.866980    5.397657    1.171496
C        5.582682   -0.595246   -0.640536
H        6.549332   -0.705817   -1.125556
C        1.842364    1.424635    5.297379
H        1.869128    1.773406    6.327014
C        4.772282    3.395036   -3.241339
H        5.762612    3.313391   -3.681687
C       -4.571848    2.019609    0.403796
H       -3.774654    1.348547    0.073694
H       -5.341924    2.034539   -0.370693
H       -5.016220    1.603834    1.314301
C        1.580173    4.274071    3.349118
C        4.225705   -4.847714    2.995087
H        5.216638   -5.296625    2.868810
H        3.873981   -5.128934    3.992766
H        4.343453   -3.759283    2.969902
C       -3.433948   -0.881794    1.412038
H       -3.759916   -0.180370    2.189066
H       -4.140980   -0.824279    0.580414
H       -2.454864   -0.550788    1.047724
C       -4.785622   -2.811732    2.269204
H       -4.781466   -3.783126    2.775444
H       -5.346697   -2.913052    1.334941
H       -5.332400   -2.111486    2.911096
C       -2.077487   -1.635162    5.464750
H       -2.429633   -1.142541    6.367735
C        3.127313   -6.863806    1.973347
H        2.348754   -7.235848    1.300336
H        2.875498   -7.195869    2.986939
H        4.075253   -7.334915    1.687996
C        0.250923    6.402806    3.121665
H       -0.545157    6.928370    2.583402
H        1.179387    6.969756    2.989545
H       -0.003106    6.415920    4.187672
C        2.102607   -3.416198   -2.707133
C        2.235839   -4.219611   -4.007979
H        3.188058   -4.014047   -4.510120
H        1.428898   -3.952008   -4.694632
H        2.187735   -5.299083   -3.826040
C        2.275997   -1.920762   -2.980028
H        1.391749    4.187269    4.423737
H        2.499575    4.858653    3.229446
H        1.752138    3.267346    2.958555
H        3.306269   -1.685052   -3.274513
H        2.038467   -1.326681   -2.092119
H        1.607925   -1.612189   -3.790044
H       -1.934476    1.019810   -3.935477
C       -1.129712    0.384077   -1.402390
H       -1.296166    0.534794   -4.012993
187
49_TS12.log
W       -2.440493   -0.788408   -2.719975
Al       -0.125397    2.929878   -0.552753
Al        0.407715   -2.592027    0.955664
O       -0.217483   -1.566411   -0.302402
O       -1.053959    1.703004   -1.437862
O        1.282332   -1.445661    1.907553
O        0.777339    1.844439    0.500615
C       -3.755579   -1.549038   -4.048877
N        0.965532    4.121402   -1.553694
N       -0.727514   -3.443845    2.222019
C       -1.895214   -2.618259   -2.172234
N       -1.279259    4.262062    0.176665
N        1.125964   -4.175946    0.193440
C       -1.108684   -0.925555   -4.270529
O       -4.515903   -1.974615   -4.816184
O       -1.613576   -3.708427   -1.881479
O       -4.917109   -1.197040   -0.740532
O       -0.447051   -1.119973   -5.200227
C        2.977144    1.110155    3.319581
H        3.878767    1.078815    2.714860
C       -1.081512   -2.780168    3.458033
C       -0.165705   -0.207143   -0.329692
C        1.316388    3.080586   -4.285590
H        0.426552    3.567743   -3.872195
C        1.780110    0.618368    2.806943
C       -1.962526    3.951143    1.413351
C        2.463994   -4.272088   -0.353546
C        1.386621    6.204220   -2.816816
H        2.414878    6.276310   -2.452992
H        0.965952    7.206966   -2.895030
H        1.431418    5.764592   -3.816529
C       -2.283816   -2.060999    3.552188
C        3.064948   -0.312123    0.801308
C       -3.281871    3.469060    1.397846
C        2.477702    3.312786   -3.329818
C        0.683205    0.503196    0.499632
C       -3.838866    3.067841    2.613827
H       -4.852788    2.674175    2.629216
C        3.782209    3.073377   -3.768450
H        3.947075    2.725608   -4.784743
C        0.322023   -5.247264    0.092318
C        2.293320    3.756126   -2.009359
C       -2.481305    6.423580    0.138295
H       -3.377340    6.320536   -0.484249
H       -2.132514    7.454351    0.053419
H       -2.767736    6.221305    1.170436
C        0.546981    5.352965   -1.895308
C        5.140047   -1.562892    0.652563
H        5.760961   -2.385969    0.997450
C        3.900149   -1.345602    1.239002
H        3.551733   -1.986198    2.043864
C       -1.255777    4.153056    2.614094
H        0.791349   -3.054280   -1.988051
C       -0.812544   -5.442355    0.889428
H       -1.375493   -6.349349    0.707304
C        0.613457   -6.307695   -0.938536
H        1.680345   -6.500629   -1.057241
H        0.230735   -5.938592   -1.897709
H        0.097816   -7.239156   -0.700187
C        3.163702   -5.476709    1.812608
H        2.202114   -5.075964    2.147021
C       -0.195880   -2.851245    4.550729
C        1.688795   -0.170215    1.485826
C        3.514228    0.513804   -0.227373
H        2.892280    1.328318   -0.585819
C        1.005690    1.586413   -4.394248
H        1.869876    1.031796   -4.778241
H        0.169230    1.419954   -5.079165
H        0.736682    1.158480   -3.423419
C        3.380317    3.928551   -1.127073
C        3.042508    1.603919    4.625013
H        3.991041    1.967327    5.013068
C        2.770354   -3.762641   -1.626184
C       -1.426328    5.471363   -0.367251
C        3.451881   -4.910756    0.427454
C        0.701061    1.141825    4.914821
H       -0.195167    1.132324    5.531042
C        4.756060    0.291678   -0.823914
H        5.072204    0.933415   -1.641054
C        4.076518   -3.908994   -2.101928
H        4.323846   -3.517274   -3.085733
C       -3.191507   -1.814051    2.358860
H       -2.846814   -2.424779    1.516762
C        0.051758    4.937053    2.648295
H        0.428391    5.021644    1.623504
C        4.664029    3.706132   -1.625165
H        5.520905    3.840225   -0.972321
C        4.314862    3.866036    1.243059
H        4.543511    2.808912    1.075849
H        4.016417    3.984828    2.289662
H        5.232211    4.447726    1.093701
C        1.150156   -3.552328    4.464458
H        1.386728   -3.683435    3.405832
C       -1.227169   -4.657385    1.975676
C       -3.991144   -0.975478   -1.400883
C       -4.133686    3.461012    0.134452
H       -3.542474    3.904795   -0.673662
C        1.564114    3.668781   -5.680578
H        1.866996    4.721096   -5.644855
H        0.652054    3.597674   -6.281369
H        2.345599    3.118806   -6.215393
C       -0.625325    5.940045   -1.415511
H       -0.862467    6.926483   -1.794139
C       -1.853616    3.730163    3.801245
H       -1.320944    3.855584    4.740689
C        0.638063    0.654939    3.616846
H       -0.299556    0.250820    3.241565
C       -2.617215   -1.476110    4.776893
H       -3.547832   -0.919673    4.861141
C        5.050751   -4.555346   -1.359839
H        6.055779   -4.672241   -1.757249
C        3.002571    5.862033    0.477113
H        3.867865    6.393198    0.062892
H        2.922094    6.131253    1.536718
H        2.101973    6.231147   -0.023600
C        1.081680   -4.943680    5.105884
H        0.803377   -4.872992    6.163907
H        2.051925   -5.450148    5.047514
H        0.342290   -5.579754    4.605559
C        2.277325   -2.706220    5.064968
H        2.299231   -1.712961    4.604725
H        3.243541   -3.191972    4.890398
H        2.168767   -2.583894    6.148402
C       -2.271591   -5.239940    2.892902
H       -1.932279   -5.211594    3.932388
H       -2.497218   -6.270325    2.616661
H       -3.191955   -4.650557    2.843268
C       -0.577135   -2.261888    5.755595
H        0.090092   -2.322806    6.611294
C       -3.123978    3.167611    3.800193
H       -3.571796    2.835540    4.733268
C        3.182401    4.344477    0.328665
H        2.271150    3.851170    0.687217
C        4.733268   -5.053461   -0.103439
H        5.498065   -5.562513    0.478507
C       -5.397806    4.312055    0.320810
H       -6.073512    3.857043    1.053058
H       -5.944571    4.389590   -0.624939
H       -5.167899    5.324054    0.669656
C        5.570010   -0.747568   -0.390963
H        6.531458   -0.925711   -0.865890
C        1.910843    1.609145    5.429997
H        1.967296    1.975272    6.452294
C        4.868042    3.291713   -2.935893
H        5.877965    3.122886   -3.300965
C       -4.505343    2.049611   -0.313475
H       -3.608765    1.449078   -0.482854
H       -5.074535    2.080575   -1.249643
H       -5.123725    1.540419    0.434061
C        1.146794    4.273790    3.477911
C        4.225817   -5.054039    2.834007
H        5.200938   -5.502311    2.614392
H        3.939475   -5.382006    3.839249
H        4.352774   -3.966362    2.853874
C       -3.070692   -0.343145    1.948039
H       -3.325156    0.317298    2.784739
H       -3.750522   -0.124108    1.124818
H       -2.052667   -0.097044    1.625373
C       -4.658592   -2.167975    2.629539
H       -4.778044   -3.196721    2.986564
H       -5.240114   -2.054962    1.709506
H       -5.097729   -1.505628    3.384345
C       -1.784515   -1.588451    5.878893
H       -2.066358   -1.139239    6.828017
C        3.035678   -7.005472    1.782085
H        2.222417   -7.331230    1.125997
H        2.831248   -7.392635    2.786672
H        3.962786   -7.467417    1.423017
C       -0.214826    6.364217    3.150396
H       -0.962377    6.882843    2.540873
H        0.708223    6.954233    3.127410
H       -0.579940    6.349092    4.183665
C        1.744132   -3.086645   -2.519605
C        1.532434   -3.868870   -3.822097
H        2.441897   -3.879534   -4.434587
H        0.738165   -3.404549   -4.415671
H        1.250748   -4.909483   -3.629539
C        2.149323   -1.640165   -2.817229
H        0.861779    4.174805    4.529993
H        2.057926    4.883296    3.446238
H        1.383168    3.277410    3.097804
H        3.122089   -1.589537   -3.321898
H        2.222138   -1.054125   -1.897376
H        1.410271   -1.170003   -3.470140
H       -2.755687    1.187954   -2.835921
C       -1.062269    0.378608   -1.334385
H       -3.046082    0.935762   -3.525406
187
50_Int1aprima.log
W       -2.756003   -0.298725   -2.663006
Al        0.148213    2.940809   -0.564507
Al        0.214914   -2.655053    0.762999
O       -0.603490   -1.493716   -0.253808
O       -0.933619    1.855590   -1.449003
O        1.112212   -1.605695    1.814165
O        0.944865    1.741513    0.419113
C       -4.312939   -0.872646   -3.819323
N        1.197605    3.946036   -1.800238
N       -0.854683   -3.889191    1.760433
C       -2.694475   -2.124488   -1.864435
N       -0.643139    4.413167    0.297217
N        1.255449   -3.968672   -0.159379
C       -1.594976   -0.970698   -4.206536
O       -5.216756   -1.206600   -4.466744
O       -2.674824   -3.212245   -1.457217
O       -5.062982    0.765762   -0.711193
C       -1.135728    0.549629   -1.341121
O       -1.047063   -1.376417   -5.143036
C        1.465110    1.720254    3.330725
H        2.284976    2.147107    2.758443
C       -1.516346   -3.465433    2.977368
C       -0.330819   -0.157551   -0.330422
C        1.058486    2.920961   -4.582656
H        0.332277    3.565229   -4.077464
C        0.904221    0.507153    2.922191
C       -0.958290    4.502310    1.708011
C        2.600128   -3.690745   -0.617198
C        1.540632    5.912150   -3.268044
H        2.514352    5.478100   -3.494769
H        1.671319    6.949743   -2.951076
H        0.942758    5.921640   -4.185437
C       -2.878461   -3.116486    2.953876
C        2.887516   -0.130407    1.414425
C       -2.110952    3.896046    2.227288
C        2.273432    2.755217   -3.677356
C        0.602295    0.446232    0.488790
C       -2.416954    4.101763    3.574948
H       -3.304830    3.633463    3.992498
C        3.378540    2.045575   -4.154254
H        3.333560    1.597363   -5.144087
C        0.816739   -5.221494   -0.328716
C        2.354688    3.304916   -2.385050
C       -2.004955    6.456052    0.053524
H       -2.937541    5.910582    0.230650
H       -2.186195    7.244695   -0.677827
H       -1.720722    6.910752    1.005214
C        0.800113    5.150105   -2.197790
C        5.153084   -0.243265    2.272383
H        5.830477   -0.263909    3.122628
C        3.780576   -0.160539    2.488347
H        3.397233   -0.132715    3.504882
C       -0.107660    5.275948    2.525919
H        0.826033   -2.261100   -2.043044
C       -0.319502   -5.737805    0.304845
H       -0.583993   -6.757671    0.054723
C        1.612306   -6.208600   -1.150669
H        2.138821   -5.738337   -1.980938
H        0.951073   -6.988605   -1.533139
H        2.363645   -6.687606   -0.513763
C        3.513100   -4.732066    1.555113
H        2.449441   -4.942569    1.714556
C       -0.767431   -3.411939    4.172510
C        1.370900   -0.237597    1.653795
C        3.402637   -0.196009    0.119917
H        2.725015   -0.180405   -0.731770
C        0.357261    1.586893   -4.836738
H        1.005894    0.891140   -5.380228
H       -0.546639    1.736907   -5.438010
H        0.063376    1.116352   -3.894995
C        3.522420    3.197792   -1.603025
C        0.995695    2.372582    4.465279
H        1.448842    3.311812    4.772462
C        2.800127   -3.062470   -1.860051
C       -0.952099    5.497874   -0.445932
C        3.684833   -4.108356    0.175770
C       -0.629750    0.635855    4.796588
H       -1.452028    0.195066    5.355699
C        4.773714   -0.291989   -0.099744
H        5.145745   -0.353729   -1.118908
C        4.111213   -2.923853   -2.319772
H        4.290942   -2.461877   -3.285929
C       -3.727502   -3.172699    1.693058
H       -3.167922   -3.693031    0.911245
C        1.184560    5.907943    2.016608
H        1.363803    5.549171    0.997610
C        4.598210    2.485157   -2.129736
H        5.504278    2.375005   -1.542318
C        4.669127    3.309036    0.689051
H        4.476015    2.247301    0.861122
H        4.621800    3.827030    1.652735
H        5.694050    3.420072    0.316677
C        0.708311   -3.791254    4.217975
H        1.148960   -3.508118    3.258841
C       -1.021923   -5.157816    1.366803
C       -4.186373    0.388152   -1.365607
C       -3.028129    3.020664    1.391083
H       -2.689690    3.055193    0.348435
C        1.437397    3.584158   -5.914287
H        1.978237    4.525013   -5.771327
H        0.537299    3.790651   -6.502917
H        2.074994    2.925830   -6.514032
C       -0.326748    5.800679   -1.651689
H       -0.637668    6.712163   -2.148840
C       -0.473453    5.476947    3.855912
H        0.157138    6.090624    4.495684
C       -0.152799   -0.018522    3.662917
H       -0.604195   -0.954209    3.354747
C       -3.473290   -2.690034    4.144166
H       -4.521857   -2.402880    4.138106
C        5.192401   -3.355885   -1.564139
H        6.204658   -3.236266   -1.942439
C        3.972821    5.402502   -0.515995
H        4.911660    5.494475   -1.073940
H        4.090896    5.939049    0.431481
H        3.189883    5.908078   -1.090337
C        0.891621   -5.303804    4.399769
H        0.416774   -5.645560    5.327239
H        1.957585   -5.555560    4.454866
H        0.461594   -5.871924    3.568020
C        1.485725   -3.022380    5.289912
H        1.310042   -1.944926    5.206188
H        2.558253   -3.201589    5.168252
H        1.218518   -3.342254    6.303848
C       -1.986984   -6.057663    2.100005
H       -1.883518   -5.955761    3.182741
H       -1.822639   -7.098949    1.820873
H       -3.016827   -5.791551    1.845159
C       -1.416275   -3.002715    5.337891
H       -0.859735   -2.952484    6.268630
C       -1.622359    4.900647    4.380749
H       -1.890347    5.065986    5.421105
C        3.645887    3.922208   -0.267279
H        2.674720    3.870687    0.240098
C        4.976949   -3.922002   -0.317919
H        5.826967   -4.232824    0.284867
C       -4.481965    3.508078    1.415461
H       -4.913041    3.429027    2.419680
H       -5.090202    2.894829    0.743779
H       -4.567861    4.554179    1.100228
C        5.655693   -0.314422    0.975863
H        6.726929   -0.388511    0.805865
C       -0.054617    1.833384    5.203914
H       -0.421561    2.349049    6.087924
C        4.524726    1.899605   -3.388006
H        5.370511    1.337585   -3.775789
C       -2.937314    1.567019    1.865643
H       -1.921574    1.170359    1.762619
H       -3.616169    0.939453    1.286242
H       -3.212255    1.480350    2.923676
C        2.382460    5.479179    2.872491
C        3.956064   -3.739669    2.636273
H        4.997971   -3.434918    2.483134
H        3.880999   -4.198366    3.629530
H        3.337870   -2.836982    2.614953
C       -4.001680   -1.763308    1.169767
H       -4.511368   -1.155176    1.926890
H       -4.641540   -1.805971    0.282778
H       -3.067962   -1.264217    0.890160
C       -5.048895   -3.921748    1.911638
H       -4.901206   -4.903847    2.374210
H       -5.555118   -4.067980    0.952136
H       -5.730392   -3.355765    2.556397
C       -2.756266   -2.637198    5.328417
H       -3.239391   -2.313198    6.246881
C        4.271192   -6.057508    1.701065
H        4.017334   -6.769436    0.908539
H        4.030944   -6.522898    2.663227
H        5.355786   -5.905646    1.673368
C        1.095544    7.438359    1.955725
H        0.303411    7.774800    1.279338
H        2.040669    7.860398    1.596366
H        0.894362    7.861869    2.946272
C        1.636608   -2.572953   -2.713224
C        1.082115   -3.686647   -3.613976
H        1.881560   -4.126677   -4.223216
H        0.324216   -3.281906   -4.291061
H        0.610963   -4.484903   -3.033603
C        2.014312   -1.358702   -3.564886
H        2.274912    5.810962    3.911048
H        3.308261    5.919070    2.485906
H        2.495255    4.390518    2.876054
H        2.705369   -1.624756   -4.374196
H        2.480734   -0.563211   -2.971693
H        1.118061   -0.954268   -4.035091
H       -2.376482    1.587392   -3.160796
H       -2.958955    1.396616   -3.667312
