# Supplementary material for: Functionalization and Hydrogenation of Carbon Chains Derived from CO
Source: Angew Chem Int Ed Engl. 2022 Mar 16;61(20):e202202241. doi: 10.1002/anie.202202241 (PMC9311202; doi:10.1002/anie.202202241)
Supplement: Supplementary file 3 — Supporting Information [file ANIE-61-0-s001.cif]

data_3a
_audit_creation_date               2019-08-06
_audit_creation_method
;
Olex2 1.2
(compiled 2018.05.29 svn.r3508 for OlexSys, GUI svn.r5506)
;
_shelx_SHELXL_version_number       '2016/6'
_audit_contact_author_address      ?
_audit_contact_author_email        ?
_audit_contact_author_name         ''
_audit_contact_author_phone        ?
_publ_contact_author_id_orcid      ?
_publ_section_references
;
Dolomanov, O.V., Bourhis, L.J., Gildea, R.J, Howard, J.A.K. & Puschmann, H.
 (2009), J. Appl. Cryst. 42, 339-341.

Palatinus, L. & Chapuis, G. (2007). J. Appl. Cryst., 40, 786-790;
Palatinus, L. & van der Lee, A. (2008). J. Appl. Cryst. 41, 975-984;
Palatinus, L., Prathapa, S. J. & van Smaalen, S. (2012). J. Appl. Cryst. 45,
 575-580.

Sheldrick, G.M. (2015). Acta Cryst. C71, 3-8.
;
_chemical_name_common              ?
_chemical_name_systematic          ?
_chemical_formula_moiety          
 'C79 H92 Al2 N4 O9 W, 0.74(C7 H8), 0.26(C5 H12)'
_chemical_formula_sum              'C85.48 H101.04 Al2 N4 O9 W'
_chemical_formula_weight           1566.31
_chemical_melting_point            ?
_chemical_oxdiff_formula           'C85 H90 N4 O9 Al2 W'
_chemical_oxdiff_usercomment       RK300
loop_
  _atom_type_symbol
  _atom_type_description
  _atom_type_scat_dispersion_real
  _atom_type_scat_dispersion_imag
  _atom_type_scat_source
 'C' 'C' 0.0033 0.0016 'International Tables Vol C Tables 4.2.6.8 and 6.1.1.4'
 'H' 'H' 0.0000 0.0000 'International Tables Vol C Tables 4.2.6.8 and 6.1.1.4'
 'Al' 'Al' 0.0645 0.0514 'International Tables Vol C Tables 4.2.6.8 and 6.1.1.4'
 'N' 'N' 0.0061 0.0033 'International Tables Vol C Tables 4.2.6.8 and 6.1.1.4'
 'O' 'O' 0.0106 0.0060 'International Tables Vol C Tables 4.2.6.8 and 6.1.1.4'
 'W' 'W' -0.8490 6.8722 'International Tables Vol C Tables 4.2.6.8 and 6.1.1.4'

_shelx_space_group_comment
;
The symmetry employed for this shelxl refinement is uniquely defined
by the following loop, which should always be used as a source of
symmetry information in preference to the above space-group names.
They are only intended as comments.
;
_space_group_crystal_system        'triclinic'
_space_group_IT_number             2
_space_group_name_H-M_alt          'P -1'
_space_group_name_Hall             '-P 1'
loop_
  _space_group_symop_operation_xyz
 'x, y, z'
 '-x, -y, -z'

_cell_length_a                     13.1875(3)
_cell_length_b                     16.3826(5)
_cell_length_c                     18.6982(5)
_cell_angle_alpha                  99.300(2)
_cell_angle_beta                   99.5985(19)
_cell_angle_gamma                  92.952(2)
_cell_volume                       3917.95(17)
_cell_formula_units_Z              2
_cell_measurement_reflns_used      6862
_cell_measurement_temperature      173.05(10)
_cell_measurement_theta_max        27.2310
_cell_measurement_theta_min        2.7590
_shelx_estimated_absorpt_T_max     0.823
_shelx_estimated_absorpt_T_min     0.487
_exptl_absorpt_coefficient_mu      1.556
_exptl_absorpt_correction_T_max    0.856
_exptl_absorpt_correction_T_min    0.705
_exptl_absorpt_correction_type     analytical
_exptl_absorpt_process_details
;
CrysAlisPro 1.171.39.46 (Rigaku Oxford Diffraction, 2018)
Analytical numeric absorption correction using a multifaceted crystal
			model based on expressions derived by R.C. Clark & J.S. Reid.
(Clark, R. C. & Reid, J. S. (1995). Acta Cryst. A51, 887-897)
Empirical absorption correction using spherical harmonics,
 implemented in SCALE3 ABSPACK scaling algorithm.
;
_exptl_absorpt_special_details     ?
_exptl_crystal_colour              yellow
_exptl_crystal_colour_primary      yellow
_exptl_crystal_density_diffrn      1.328
_exptl_crystal_density_meas        ?
_exptl_crystal_density_method      ?
_exptl_crystal_description         needle
_exptl_crystal_F_000               1628
loop_
  _exptl_crystal_face_index_h
  _exptl_crystal_face_index_k
  _exptl_crystal_face_index_l
  _exptl_crystal_face_perp_dist
 -6 -22 7 0.0871
 -2 23 -5 0.0823
 4 22 -7 0.1023
 0 -20 -10 0.0318
 4 16 -21 0.0814
 -3 -20 15 0.0712
 -2 11 21 0.1254
 12 -19 -3 0.1055
 18 1 -11 0.1707
 12 16 -11 0.1410
 -3 20 -15 0.0726
 0 -22 11 0.0421
 8 17 8 0.1511
 9 -6 21 0.1611
 -7 13 18 0.1393

_exptl_crystal_size_max            0.54
_exptl_crystal_size_mid            0.226
_exptl_crystal_size_min            0.13
loop_
  _exptl_oxdiff_crystal_face_indexfrac_h
  _exptl_oxdiff_crystal_face_indexfrac_k
  _exptl_oxdiff_crystal_face_indexfrac_l
  _exptl_oxdiff_crystal_face_x
  _exptl_oxdiff_crystal_face_y
  _exptl_oxdiff_crystal_face_z
 -6.0132 -21.9996 6.9410 0.1996 -0.0896 1.0003
 -1.9877 23.0033 -4.9347 0.1895 -0.0940 -0.9755
 4.0126 22.0016 -6.9406 -0.0943 0.0641 -0.9843
 -0.0180 -19.9716 -10.0669 0.1579 0.5698 0.8352
 4.0021 16.0327 -20.9687 0.1302 0.6262 -0.7544
 -3.0072 -20.0199 14.9521 -0.0868 -0.3573 0.9060
 -1.9835 10.9546 21.0486 -0.2312 -0.8899 -0.4144
 11.9896 -18.9987 -3.0617 -0.5864 0.4629 0.7101
 18.0011 1.0037 -11.0094 -0.7702 0.6094 -0.2066
 12.0092 16.0040 -10.9633 -0.4520 0.3724 -0.7993
 -2.9946 20.0260 -14.9507 0.4027 0.2809 -0.8582
 -0.0095 -22.0139 10.9425 -0.1807 -0.1555 0.9600
 8.0175 16.9687 8.0546 -0.5473 -0.3647 -0.7746
 9.0086 -6.0500 20.9954 -0.8129 -0.5679 0.2240
 -6.9851 12.9652 18.0536 0.0807 -0.8683 -0.4656

_exptl_transmission_factor_max     ?
_exptl_transmission_factor_min     ?
_diffrn_reflns_av_R_equivalents    0.0286
_diffrn_reflns_av_unetI/netI       0.0661
_diffrn_reflns_Laue_measured_fraction_full  0.986
_diffrn_reflns_Laue_measured_fraction_max  0.797
_diffrn_reflns_limit_h_max         17
_diffrn_reflns_limit_h_min         -17
_diffrn_reflns_limit_k_max         21
_diffrn_reflns_limit_k_min         -20
_diffrn_reflns_limit_l_max         15
_diffrn_reflns_limit_l_min         -23
_diffrn_reflns_number              22715
_diffrn_reflns_point_group_measured_fraction_full  0.986
_diffrn_reflns_point_group_measured_fraction_max  0.797
_diffrn_reflns_theta_full          25.242
_diffrn_reflns_theta_max           28.249
_diffrn_reflns_theta_min           2.377
_diffrn_ambient_environment        N~2~
_diffrn_ambient_temperature        173.05(10)
_diffrn_detector                   'CCD plate'
_diffrn_detector_area_resol_mean   16.0382
_diffrn_detector_type              Eos
_diffrn_measured_fraction_theta_full  0.986
_diffrn_measured_fraction_theta_max  0.797
_diffrn_measurement_details
;
List of Runs (angles in degrees, time in seconds):

  # Type    Start    End  Width  t~exp~   \w     \q     \k     \f   Frames
--------------------------------------------------------------------------
  1  \w    -40.00  53.00   1.00   12.86    --  -13.18  77.00  60.00   93
  2  \w    -80.00  12.00   1.00   12.86    --  -13.18 -77.00 -60.00   92
  3  \w     -2.00  82.00   1.00   12.86    --   14.27  57.00-150.00   84
;
_diffrn_measurement_device         'four-circle diffractometer'
_diffrn_measurement_device_type    'Xcalibur, Eos'
_diffrn_measurement_method         '\w scans'
_diffrn_orient_matrix_type        
 'CrysAlisPro convention (1999,Acta A55,543-557)'
_diffrn_orient_matrix_UB_11        -0.0526290000
_diffrn_orient_matrix_UB_12        0.0002422000
_diffrn_orient_matrix_UB_13        -0.0160680000
_diffrn_orient_matrix_UB_21        0.0127002000
_diffrn_orient_matrix_UB_22        -0.0106179000
_diffrn_orient_matrix_UB_23        -0.0355575000
_diffrn_orient_matrix_UB_31        -0.0080017000
_diffrn_orient_matrix_UB_32        -0.0427154000
_diffrn_orient_matrix_UB_33        0.0017912000
_diffrn_radiation_monochromator    graphite
_diffrn_radiation_probe            x-ray
_diffrn_radiation_type             MoK\a
_diffrn_radiation_wavelength       0.71073
_diffrn_source                     'fine-focus sealed X-ray tube'
_diffrn_source_type                'Enhance (Mo) X-ray Source'
_reflns_Friedel_coverage           0.000
_reflns_Friedel_fraction_full      .
_reflns_Friedel_fraction_max       .
_reflns_number_gt                  12739
_reflns_number_total               15462
_reflns_odcompleteness_completeness  99.02
_reflns_odcompleteness_iscentric   1
_reflns_odcompleteness_theta       24.97
_reflns_special_details
;
 Reflections were merged by SHELXL according to the crystal
 class for the calculation of statistics and refinement.
 
 _reflns_Friedel_fraction is defined as the number of unique
 Friedel pairs measured divided by the number that would be
 possible theoretically, ignoring centric projections and
 systematic absences.
;
_reflns_threshold_expression       'I > 2\s(I)'
_computing_cell_refinement         'CrysAlisPro 1.171.39.46 (Rigaku OD, 2018)'
_computing_data_collection         'CrysAlisPro 1.171.39.46 (Rigaku OD, 2018)'
_computing_data_reduction          'CrysAlisPro 1.171.39.46 (Rigaku OD, 2018)'
_computing_molecular_graphics      'Olex2 (Dolomanov et al., 2009)'
_computing_publication_material    'Olex2 (Dolomanov et al., 2009)'
_computing_structure_refinement    'ShelXL (Sheldrick, 2015)'
_computing_structure_solution
;
Superflip (Palatinus & Chapuis, 2007;Palatinus & van der Lee, 2008;
Palatinus et al., 2012)
;
_refine_diff_density_max           2.177
_refine_diff_density_min           -1.136
_refine_diff_density_rms           0.096
_refine_ls_extinction_coef         .
_refine_ls_extinction_method       none
_refine_ls_goodness_of_fit_ref     1.057
_refine_ls_hydrogen_treatment      constr
_refine_ls_matrix_type             full
_refine_ls_number_parameters       981
_refine_ls_number_reflns           15462
_refine_ls_number_restraints       149
_refine_ls_R_factor_all            0.0594
_refine_ls_R_factor_gt             0.0429
_refine_ls_restrained_S_all        1.061
_refine_ls_shift/su_max            0.001
_refine_ls_shift/su_mean           0.000
_refine_ls_structure_factor_coef   Fsqd
_refine_ls_weighting_details      
 'w=1/[\s^2^(Fo^2^)+(0.0405P)^2^+2.1330P] where P=(Fo^2^+2Fc^2^)/3'
_refine_ls_weighting_scheme        calc
_refine_ls_wR_factor_gt            0.0924
_refine_ls_wR_factor_ref           0.1025
_refine_special_details            ?
_olex2_refinement_description
;
1. Fixed Uiso
 At 1.2 times of:
  All C(H) groups, All C(H,H) groups
 At 1.5 times of:
  All C(H,H,H) groups
2. Restrained distances
 C91-C92 = C92-C93 = C93-C94 = C94-C95
 1.5 with sigma of 0.02
 C91-C93 \\sim C92-C94 \\sim C93-C95
 with sigma of 0.02
 C91-C92 \\sim C92-C93 \\sim C93-C94 \\sim C94-C95
 with sigma of 0.02
3. Uiso/Uaniso restraints and constraints
C94 \\sim C95 \\sim C93 \\sim C91 \\sim C92 \\sim C84 \\sim C85 \\sim C86 \\sim
C81 \\sim C82 \\sim C83 \\sim C87: within 1.5A with sigma of 0.01 and sigma for
terminal atoms of 0.01
C67 \\sim C66 \\sim C166 \\sim C167: within 1A with sigma of 0.01 and sigma for
terminal atoms of 0.01
C33 \\sim C35 \\sim C133 \\sim C135 \\sim C134 \\sim C34: within 1A with sigma
of 0.01 and sigma for terminal atoms of 0.01
4. Others
 Sof(C94)=Sof(H94A)=Sof(H94B)=Sof(C91)=Sof(H91A)=Sof(H91B)=Sof(H91C)=Sof(C95)=
 Sof(H95A)=Sof(H95B)=Sof(H95C)=Sof(C92)=Sof(H92A)=Sof(H92B)=Sof(C93)=Sof(H93A)=
 Sof(H93B)=1-FVAR(1)
 Sof(C84)=Sof(H84)=Sof(C85)=Sof(H85)=Sof(C86)=Sof(H86)=Sof(C81)=Sof(C82)=
 Sof(H82)=Sof(C83)=Sof(H83)=Sof(C87)=Sof(H87A)=Sof(H87B)=Sof(H87C)=FVAR(1)
 Sof(C165)=Sof(H165)=Sof(C166)=Sof(H16A)=Sof(H16B)=Sof(H16C)=Sof(C167)=
 Sof(H16D)=Sof(H16E)=Sof(H16F)=1-FVAR(2)
 Sof(C65)=Sof(H65)=Sof(C67)=Sof(H67A)=Sof(H67B)=Sof(H67C)=Sof(C66)=Sof(H66A)=
 Sof(H66B)=Sof(H66C)=FVAR(2)
 Sof(C133)=Sof(H133)=Sof(C135)=Sof(H13A)=Sof(H13B)=Sof(H13C)=Sof(C134)=
 Sof(H13D)=Sof(H13E)=Sof(H13F)=1-FVAR(3)
 Sof(C33)=Sof(H33)=Sof(C35)=Sof(H35A)=Sof(H35B)=Sof(H35C)=Sof(C34)=Sof(H34A)=
 Sof(H34B)=Sof(H34C)=FVAR(3)
5.a Ternary CH refined with riding coordinates:
 C24(H24), C65(H65), C62(H62), C50(H50), C33(H33), C53(H53), C36(H36),
 C21(H21), C165(H165), C133(H133)
5.b Secondary CH2 refined with riding coordinates:
 C94(H94A,H94B), C92(H92A,H92B), C93(H93A,H93B)
5.c Aromatic/amide H refined with riding coordinates:
 C74(H74), C31(H31), C19(H19), C77(H77), C76(H76), C41(H41), C80(H80),
 C73(H73), C71(H71), C79(H79), C60(H60), C17(H17), C12(H12), C29(H29), C70(H70),
  C46(H46), C59(H59), C48(H48), C30(H30), C58(H58), C78(H78), C72(H72),
 C18(H18), C47(H47), C84(H84), C85(H85), C86(H86), C82(H82), C83(H83)
5.d Fitted hexagon refined as free rotating group:
 C84(C85,C86,C81,C82,C83)
5.e Idealised Me refined as rotating group:
 C10(H10A,H10B,H10C), C14(H14A,H14B,H14C), C43(H43A,H43B,H43C), C26(H26A,H26B,
 H26C), C67(H67A,H67B,H67C), C23(H23A,H23B,H23C), C25(H25A,H25B,H25C), C22(H22A,
 H22B,H22C), C55(H55A,H55B,H55C), C54(H54A,H54B,H54C), C39(H39A,H39B,H39C),
 C37(H37A,H37B,H37C), C38(H38A,H38B,H38C), C35(H35A,H35B,H35C), C63(H63A,H63B,
 H63C), C52(H52A,H52B,H52C), C51(H51A,H51B,H51C), C64(H64A,H64B,H64C), C34(H34A,
 H34B,H34C), C66(H66A,H66B,H66C), C87(H87A,H87B,H87C), C91(H91A,H91B,H91C),
 C95(H95A,H95B,H95C), C166(H16A,H16B,H16C), C167(H16D,H16E,H16F), C135(H13A,
 H13B,H13C), C134(H13D,H13E,H13F)
;
_atom_sites_solution_hydrogens     geom
_atom_sites_solution_primary       iterative
_atom_sites_solution_secondary     ?
loop_
  _atom_site_label
  _atom_site_type_symbol
  _atom_site_fract_x
  _atom_site_fract_y
  _atom_site_fract_z
  _atom_site_U_iso_or_equiv
  _atom_site_adp_type
  _atom_site_occupancy
  _atom_site_site_symmetry_order
  _atom_site_calc_flag
  _atom_site_refinement_flags_posn
  _atom_site_refinement_flags_adp
  _atom_site_refinement_flags_occupancy
  _atom_site_disorder_assembly
  _atom_site_disorder_group
 W1 W -0.06518(2) 0.75267(2) 0.59193(2) 0.02923(6) Uani 1 1 d . . . . .
 Al1 Al 0.20509(8) 0.96658(7) 0.70557(6) 0.0224(2) Uani 1 1 d . . . . .
 Al2 Al 0.20042(8) 0.63987(7) 0.77900(7) 0.0248(3) Uani 1 1 d . . . . .
 O2 O 0.1282(2) 0.69847(17) 0.72325(16) 0.0348(7) Uani 1 1 d . . . . .
 O1 O 0.10681(19) 0.89149(17) 0.65852(15) 0.0305(6) Uani 1 1 d . . . . .
 O4 O 0.28502(19) 0.71552(16) 0.83735(15) 0.0300(6) Uani 1 1 d . . . . .
 O3 O 0.2707(2) 0.90578(17) 0.76134(15) 0.0303(6) Uani 1 1 d . . . . .
 C9 C -0.2060(3) 0.7139(3) 0.5341(2) 0.0346(10) Uani 1 1 d . . . . .
 N1 N 0.2738(2) 1.0106(2) 0.63762(18) 0.0279(8) Uani 1 1 d . . . . .
 N3 N 0.1332(2) 0.57656(19) 0.83610(18) 0.0256(7) Uani 1 1 d . . . . .
 C5 C -0.0542(4) 0.6457(3) 0.6332(3) 0.0450(12) Uani 1 1 d . . . . .
 N2 N 0.1622(2) 1.06562(19) 0.75022(17) 0.0267(7) Uani 1 1 d . . . . .
 N4 N 0.2588(2) 0.5506(2) 0.72658(18) 0.0269(7) Uani 1 1 d . . . . .
 C6 C -0.0162(3) 0.6945(3) 0.4999(3) 0.0455(12) Uani 1 1 d . . . . .
 O9 O -0.2890(2) 0.6940(2) 0.5037(2) 0.0594(10) Uani 1 1 d . . . . .
 O7 O -0.0541(3) 0.9227(2) 0.5297(2) 0.0584(10) Uani 1 1 d . . . . .
 C7 C -0.0582(3) 0.8617(3) 0.5522(2) 0.0367(10) Uani 1 1 d . . . . .
 O5 O -0.0524(3) 0.5820(2) 0.6518(2) 0.0683(12) Uani 1 1 d . . . . .
 O8 O -0.2126(3) 0.8392(3) 0.6925(2) 0.0657(11) Uani 1 1 d . . . . .
 C1 C 0.0838(3) 0.8134(2) 0.6640(2) 0.0249(8) Uani 1 1 d . . . . .
 O6 O -0.0021(3) 0.6621(3) 0.4444(2) 0.0745(12) Uani 1 1 d . . . . .
 C74 C 0.3500(3) 0.9360(3) 0.9227(2) 0.0370(10) Uani 1 1 d . . . . .
 H74 H 0.396626 0.954914 0.894095 0.044 Uiso 1 1 calc R . . . .
 C44 C 0.1045(3) 0.6151(2) 0.9044(2) 0.0284(9) Uani 1 1 d . . . . .
 C2 C 0.1539(3) 0.7824(2) 0.7192(2) 0.0220(8) Uani 1 1 d . . . . .
 C24 C 0.2229(3) 0.9207(3) 0.4833(2) 0.0371(10) Uani 1 1 d . . . . .
 H24 H 0.183646 0.963879 0.508464 0.045 Uiso 1 1 calc R . . . .
 C69 C 0.2951(3) 0.8586(3) 0.8987(2) 0.0270(9) Uani 1 1 d . . . . .
 C27 C 0.1551(3) 1.0878(2) 0.8279(2) 0.0325(10) Uani 1 1 d . . . . .
 C56 C 0.3529(3) 0.5628(2) 0.6969(2) 0.0312(9) Uani 1 1 d . . . . .
 C10 C 0.3021(4) 1.1153(3) 0.5598(3) 0.0473(13) Uani 1 1 d . . . . .
 H10A H 0.370234 1.093908 0.560721 0.071 Uiso 1 1 calc GR . . . .
 H10B H 0.309834 1.176007 0.571660 0.071 Uiso 1 1 calc GR . . . .
 H10C H 0.260301 1.097897 0.510588 0.071 Uiso 1 1 calc GR . . . .
 C45 C 0.0023(3) 0.6349(3) 0.9053(2) 0.0335(10) Uani 1 1 d . . . . .
 C75 C 0.4224(3) 0.8024(3) 0.8166(2) 0.0287(9) Uani 1 1 d . . . . .
 C32 C 0.0725(3) 1.0551(3) 0.8553(2) 0.0387(11) Uani 1 1 d . . . . .
 C20 C 0.3247(3) 0.9172(3) 0.5340(3) 0.0393(11) Uani 1 1 d . . . . .
 C3 C 0.2382(3) 0.8246(2) 0.7652(2) 0.0240(8) Uani 1 1 d . . . . .
 C31 C 0.0666(4) 1.0817(3) 0.9295(3) 0.0531(13) Uani 1 1 d . . . . .
 H31 H 0.011776 1.059374 0.949497 0.064 Uiso 1 1 calc R . . . .
 C19 C 0.3992(4) 0.8671(3) 0.5089(3) 0.0511(13) Uani 1 1 d . . . . .
 H19 H 0.383731 0.834239 0.461076 0.061 Uiso 1 1 calc R . . . .
 C42 C 0.2186(3) 0.4719(3) 0.7173(2) 0.0328(10) Uani 1 1 d . . . . .
 C15 C 0.3512(3) 0.9633(3) 0.6061(2) 0.0354(10) Uani 1 1 d . . . . .
 C14 C 0.0690(4) 1.1903(3) 0.7334(3) 0.0500(13) Uani 1 1 d . . . . .
 H14A H 0.003580 1.163491 0.739588 0.075 Uiso 1 1 calc GR . . . .
 H14B H 0.055494 1.226449 0.696508 0.075 Uiso 1 1 calc GR . . . .
 H14C H 0.103009 1.223513 0.780506 0.075 Uiso 1 1 calc GR . . . .
 C11 C 0.2494(3) 1.0814(3) 0.6157(2) 0.0340(10) Uani 1 1 d . . . . .
 C77 C 0.6039(3) 0.8063(3) 0.8649(3) 0.0475(13) Uani 1 1 d . . . . .
 H77 H 0.659136 0.815876 0.905765 0.057 Uiso 1 1 calc R . . . .
 C76 C 0.5030(3) 0.8137(3) 0.8765(2) 0.0375(11) Uani 1 1 d . . . . .
 H76 H 0.489168 0.826416 0.925151 0.045 Uiso 1 1 calc R . . . .
 C28 C 0.2306(4) 1.1456(3) 0.8731(2) 0.0440(12) Uani 1 1 d . . . . .
 C65 C 0.2404(14) 0.6007(11) 0.5809(9) 0.035(3) Uani 0.63(3) 1 d . . P A 1
 H65 H 0.190889 0.609621 0.616004 0.042 Uiso 0.63(3) 1 calc R . P A 1
 C41 C 0.1437(3) 0.4475(3) 0.7559(2) 0.0365(10) Uani 1 1 d . . . . .
 H41 H 0.111126 0.393057 0.739391 0.044 Uiso 1 1 calc R . . . .
 C43 C 0.2578(4) 0.4032(3) 0.6683(3) 0.0477(12) Uani 1 1 d . . . . .
 H43A H 0.277460 0.424338 0.625976 0.072 Uiso 1 1 calc GR . . . .
 H43B H 0.203505 0.357877 0.650934 0.072 Uiso 1 1 calc GR . . . .
 H43C H 0.318093 0.382702 0.696041 0.072 Uiso 1 1 calc GR . . . .
 C62 C 0.4562(3) 0.5279(3) 0.8157(3) 0.0469(13) Uani 1 1 d . . . . .
 H62 H 0.384930 0.519221 0.826304 0.056 Uiso 1 1 calc R . . . .
 C49 C 0.1794(3) 0.6314(3) 0.9692(2) 0.0349(10) Uani 1 1 d . . . . .
 C4 C 0.3095(3) 0.7978(2) 0.8293(2) 0.0271(9) Uani 1 1 d . . . . .
 C80 C 0.4437(3) 0.7823(3) 0.7462(2) 0.0361(10) Uani 1 1 d . . . . .
 H80 H 0.389033 0.774953 0.705033 0.043 Uiso 1 1 calc R . . . .
 C26 C 0.1573(3) 0.8388(3) 0.4676(3) 0.0456(12) Uani 1 1 d . . . . .
 H26A H 0.194546 0.795185 0.443429 0.068 Uiso 1 1 calc GR . . . .
 H26B H 0.092212 0.843826 0.435184 0.068 Uiso 1 1 calc GR . . . .
 H26C H 0.142827 0.824358 0.513928 0.068 Uiso 1 1 calc GR . . . .
 C16 C 0.4495(3) 0.9645(3) 0.6497(3) 0.0416(12) Uani 1 1 d . . . . .
 C73 C 0.3376(4) 0.9855(3) 0.9873(3) 0.0445(11) Uani 1 1 d . . . . .
 H73 H 0.377371 1.037203 1.003529 0.053 Uiso 1 1 calc R . . . .
 C61 C 0.3477(3) 0.5833(3) 0.6266(2) 0.0375(10) Uani 1 1 d . . . . .
 C13 C 0.1379(3) 1.1250(2) 0.7083(2) 0.0325(10) Uani 1 1 d . . . . .
 C57 C 0.4480(3) 0.5502(3) 0.7394(3) 0.0401(11) Uani 1 1 d . . . . .
 C71 C 0.2113(3) 0.8857(3) 1.0043(2) 0.0397(11) Uani 1 1 d . . . . .
 H71 H 0.162509 0.868099 1.031812 0.048 Uiso 1 1 calc R . . . .
 C79 C 0.5442(3) 0.7730(3) 0.7353(3) 0.0443(12) Uani 1 1 d . . . . .
 H79 H 0.558115 0.758111 0.686807 0.053 Uiso 1 1 calc R . . . .
 C60 C 0.4386(4) 0.5892(3) 0.5991(3) 0.0503(13) Uani 1 1 d . . . . .
 H60 H 0.435988 0.601092 0.550799 0.060 Uiso 1 1 calc R . . . .
 C50 C -0.0810(3) 0.6165(3) 0.8366(3) 0.0431(12) Uani 1 1 d . . . . .
 H50 H -0.053116 0.579377 0.797862 0.052 Uiso 1 1 calc R . . . .
 C33 C 0.3118(12) 1.1858(7) 0.8504(7) 0.037(2) Uani 0.58(3) 1 d . U P B 1
 H33 H 0.310942 1.162350 0.797521 0.044 Uiso 0.58(3) 1 calc R . P B 1
 C67 C 0.2539(16) 0.6820(12) 0.5502(10) 0.039(3) Uani 0.63(3) 1 d . U P A 1
 H67A H 0.280804 0.727553 0.590867 0.058 Uiso 0.63(3) 1 calc GR . P A 1
 H67B H 0.187019 0.694648 0.524568 0.058 Uiso 0.63(3) 1 calc GR . P A 1
 H67C H 0.302416 0.675319 0.515656 0.058 Uiso 0.63(3) 1 calc GR . P A 1
 C17 C 0.5194(3) 0.9130(4) 0.6199(3) 0.0555(15) Uani 1 1 d . . . . .
 H17 H 0.586374 0.911850 0.647734 0.067 Uiso 1 1 calc R . . . .
 C23 C 0.5666(4) 0.9966(4) 0.7768(3) 0.0708(18) Uani 1 1 d . . . . .
 H23A H 0.547464 0.941007 0.785687 0.106 Uiso 1 1 calc GR . . . .
 H23B H 0.577359 1.035944 0.823381 0.106 Uiso 1 1 calc GR . . . .
 H23C H 0.630403 0.995883 0.756428 0.106 Uiso 1 1 calc GR . . . .
 C53 C 0.2903(3) 0.6090(3) 0.9701(3) 0.0422(11) Uani 1 1 d . . . . .
 H53 H 0.305581 0.610003 0.919620 0.051 Uiso 1 1 calc R . . . .
 C40 C 0.1115(3) 0.4938(3) 0.8158(2) 0.0335(10) Uani 1 1 d . . . . .
 C8 C -0.1524(3) 0.8084(3) 0.6626(3) 0.0395(11) Uani 1 1 d . . . . .
 C36 C -0.0125(3) 0.9928(3) 0.8090(3) 0.0427(11) Uani 1 1 d . . . . .
 H36 H 0.006266 0.976955 0.759197 0.051 Uiso 1 1 calc R . . . .
 C25 C 0.2402(4) 0.9464(3) 0.4105(3) 0.0565(14) Uani 1 1 d . . . . .
 H25A H 0.290489 0.994845 0.420941 0.085 Uiso 1 1 calc GR . . . .
 H25B H 0.174796 0.960298 0.383799 0.085 Uiso 1 1 calc GR . . . .
 H25C H 0.266553 0.900329 0.380475 0.085 Uiso 1 1 calc GR . . . .
 C12 C 0.1755(3) 1.1291(3) 0.6442(2) 0.0339(10) Uani 1 1 d . . . . .
 H12 H 0.148017 1.168977 0.616268 0.041 Uiso 1 1 calc R . . . .
 C29 C 0.2193(5) 1.1715(3) 0.9460(3) 0.0568(15) Uani 1 1 d . . . . .
 H29 H 0.268392 1.212013 0.977011 0.068 Uiso 1 1 calc R . . . .
 C70 C 0.2247(3) 0.8357(3) 0.9403(2) 0.0365(10) Uani 1 1 d . . . . .
 H70 H 0.184449 0.784187 0.924409 0.044 Uiso 1 1 calc R . . . .
 C46 C -0.0222(4) 0.6722(3) 0.9713(3) 0.0473(12) Uani 1 1 d . . . . .
 H46 H -0.090809 0.686697 0.972633 0.057 Uiso 1 1 calc R . . . .
 C59 C 0.5320(4) 0.5785(3) 0.6393(3) 0.0554(14) Uani 1 1 d . . . . .
 H59 H 0.593423 0.584063 0.619710 0.067 Uiso 1 1 calc R . . . .
 C22 C 0.5094(4) 1.1103(4) 0.7095(3) 0.0659(16) Uani 1 1 d . . . . .
 H22A H 0.562964 1.107870 0.678768 0.099 Uiso 1 1 calc GR . . . .
 H22B H 0.535557 1.146264 0.756862 0.099 Uiso 1 1 calc GR . . . .
 H22C H 0.448418 1.132684 0.684441 0.099 Uiso 1 1 calc GR . . . .
 C55 C 0.3031(4) 0.5205(3) 0.9856(3) 0.0649(16) Uani 1 1 d . . . . .
 H55A H 0.282509 0.515849 1.032894 0.097 Uiso 1 1 calc GR . . . .
 H55B H 0.375405 0.508465 0.987595 0.097 Uiso 1 1 calc GR . . . .
 H55C H 0.259457 0.480866 0.946290 0.097 Uiso 1 1 calc GR . . . .
 C54 C 0.3687(4) 0.6718(4) 1.0238(3) 0.0614(15) Uani 1 1 d . . . . .
 H54A H 0.357117 0.727835 1.013977 0.092 Uiso 1 1 calc GR . . . .
 H54B H 0.438722 0.658946 1.017267 0.092 Uiso 1 1 calc GR . . . .
 H54C H 0.360486 0.668644 1.074412 0.092 Uiso 1 1 calc GR . . . .
 C39 C 0.0520(4) 0.4473(3) 0.8612(3) 0.0484(13) Uani 1 1 d . . . . .
 H39A H 0.078140 0.467386 0.913621 0.073 Uiso 1 1 calc GR . . . .
 H39B H 0.060591 0.387887 0.849443 0.073 Uiso 1 1 calc GR . . . .
 H39C H -0.021325 0.456642 0.849824 0.073 Uiso 1 1 calc GR . . . .
 C48 C 0.1499(4) 0.6679(3) 1.0336(3) 0.0496(13) Uani 1 1 d . . . . .
 H48 H 0.199120 0.678926 1.077993 0.059 Uiso 1 1 calc R . . . .
 C30 C 0.1393(5) 1.1400(3) 0.9739(3) 0.0586(15) Uani 1 1 d . . . . .
 H30 H 0.133670 1.158168 1.023840 0.070 Uiso 1 1 calc R . . . .
 C21 C 0.4802(3) 1.0232(3) 0.7223(3) 0.0475(13) Uani 1 1 d . . . . .
 H21 H 0.417893 1.026661 0.746346 0.057 Uiso 1 1 calc R . . . .
 C58 C 0.5356(3) 0.5595(3) 0.7089(3) 0.0536(14) Uani 1 1 d . . . . .
 H58 H 0.600627 0.552501 0.736870 0.064 Uiso 1 1 calc R . . . .
 C37 C -0.1163(4) 1.0311(4) 0.7986(3) 0.0657(16) Uani 1 1 d . . . . .
 H37A H -0.138165 1.045005 0.846393 0.099 Uiso 1 1 calc GR . . . .
 H37B H -0.168109 0.991293 0.765333 0.099 Uiso 1 1 calc GR . . . .
 H37C H -0.109122 1.081628 0.777420 0.099 Uiso 1 1 calc GR . . . .
 C78 C 0.6240(3) 0.7853(3) 0.7948(3) 0.0516(14) Uani 1 1 d . . . . .
 H78 H 0.692902 0.779260 0.787296 0.062 Uiso 1 1 calc R . . . .
 C72 C 0.2676(4) 0.9605(3) 1.0285(3) 0.0445(12) Uani 1 1 d . . . . .
 H72 H 0.258829 0.994596 1.072811 0.053 Uiso 1 1 calc R . . . .
 C18 C 0.4937(4) 0.8645(4) 0.5518(3) 0.0595(16) Uani 1 1 d . . . . .
 H18 H 0.541787 0.828679 0.533963 0.071 Uiso 1 1 calc R . . . .
 C38 C -0.0202(4) 0.9145(4) 0.8421(3) 0.0697(17) Uani 1 1 d . . . . .
 H38A H 0.046813 0.890828 0.847429 0.105 Uiso 1 1 calc GR . . . .
 H38B H -0.072255 0.874129 0.809765 0.105 Uiso 1 1 calc GR . . . .
 H38C H -0.040160 0.928079 0.890597 0.105 Uiso 1 1 calc GR . . . .
 C35 C 0.4149(12) 1.1676(10) 0.8958(8) 0.048(3) Uani 0.58(3) 1 d . U P B 1
 H35A H 0.418767 1.192441 0.947568 0.073 Uiso 0.58(3) 1 calc GR . P B 1
 H35B H 0.472604 1.191448 0.876833 0.073 Uiso 0.58(3) 1 calc GR . P B 1
 H35C H 0.418631 1.107499 0.891569 0.073 Uiso 0.58(3) 1 calc GR . P B 1
 C63 C 0.5152(4) 0.5962(3) 0.8743(3) 0.0573(14) Uani 1 1 d . . . . .
 H63A H 0.584405 0.607032 0.863579 0.086 Uiso 1 1 calc GR . . . .
 H63B H 0.520894 0.578935 0.922541 0.086 Uiso 1 1 calc GR . . . .
 H63C H 0.478601 0.646750 0.874785 0.086 Uiso 1 1 calc GR . . . .
 C52 C -0.1042(4) 0.6968(4) 0.8082(3) 0.0622(16) Uani 1 1 d . . . . .
 H52A H -0.125513 0.736391 0.846962 0.093 Uiso 1 1 calc GR . . . .
 H52B H -0.159881 0.685187 0.765211 0.093 Uiso 1 1 calc GR . . . .
 H52C H -0.042184 0.720391 0.794108 0.093 Uiso 1 1 calc GR . . . .
 C51 C -0.1787(4) 0.5713(4) 0.8504(3) 0.078(2) Uani 1 1 d . . . . .
 H51A H -0.160257 0.522186 0.871899 0.117 Uiso 1 1 calc GR . . . .
 H51B H -0.226658 0.554229 0.803672 0.117 Uiso 1 1 calc GR . . . .
 H51C H -0.211576 0.608589 0.884455 0.117 Uiso 1 1 calc GR . . . .
 C47 C 0.0494(4) 0.6888(3) 1.0346(3) 0.0542(14) Uani 1 1 d . . . . .
 H47 H 0.030488 0.714667 1.079193 0.065 Uiso 1 1 calc R . . . .
 C64 C 0.5100(5) 0.4463(3) 0.8193(3) 0.0689(17) Uani 1 1 d . . . . .
 H64A H 0.477149 0.403649 0.777745 0.103 Uiso 1 1 calc GR . . . .
 H64B H 0.503673 0.427404 0.865616 0.103 Uiso 1 1 calc GR . . . .
 H64C H 0.583137 0.456218 0.816809 0.103 Uiso 1 1 calc GR . . . .
 C34 C 0.3127(15) 1.2806(9) 0.8580(11) 0.076(4) Uani 0.58(3) 1 d . U P B 1
 H34A H 0.252374 1.294977 0.825615 0.114 Uiso 0.58(3) 1 calc GR . P B 1
 H34B H 0.375774 1.302484 0.844190 0.114 Uiso 0.58(3) 1 calc GR . P B 1
 H34C H 0.310373 1.304684 0.909193 0.114 Uiso 0.58(3) 1 calc GR . P B 1
 C66 C 0.1973(13) 0.5254(6) 0.5228(7) 0.061(4) Uani 0.63(3) 1 d . U P A 1
 H66A H 0.247816 0.511191 0.490811 0.091 Uiso 0.63(3) 1 calc GR . P A 1
 H66B H 0.133341 0.538159 0.493210 0.091 Uiso 0.63(3) 1 calc GR . P A 1
 H66C H 0.182820 0.478342 0.546946 0.091 Uiso 0.63(3) 1 calc GR . P A 1
 C84 C 0.1663(5) 0.6816(5) 0.2636(4) 0.115(3) Uani 0.739(7) 1 d . U P C 1
 H84 H 0.101981 0.691268 0.236167 0.138 Uiso 0.739(7) 1 calc R . P C 1
 C85 C 0.1708(5) 0.6217(5) 0.3087(4) 0.108(3) Uani 0.739(7) 1 d G U P C 1
 H85 H 0.109548 0.590510 0.312065 0.130 Uiso 0.739(7) 1 calc R . P C 1
 C86 C 0.2649(7) 0.6075(4) 0.3488(4) 0.101(3) Uani 0.739(7) 1 d G U P C 1
 H86 H 0.267946 0.566598 0.379589 0.122 Uiso 0.739(7) 1 calc R . P C 1
 C81 C 0.3545(5) 0.6532(5) 0.3438(4) 0.096(3) Uani 0.739(7) 1 d G U P C 1
 C82 C 0.3500(5) 0.7130(4) 0.2987(4) 0.107(3) Uani 0.739(7) 1 d G U P C 1
 H82 H 0.411214 0.744200 0.295315 0.129 Uiso 0.739(7) 1 calc R . P C 1
 C83 C 0.2559(7) 0.7272(4) 0.2586(4) 0.119(3) Uani 0.739(7) 1 d G U P C 1
 H83 H 0.252816 0.768114 0.227791 0.142 Uiso 0.739(7) 1 calc R . P C 1
 C87 C 0.4620(8) 0.6527(7) 0.3944(6) 0.100(3) Uani 0.739(7) 1 d . U P C 1
 H87A H 0.472936 0.701687 0.433381 0.151 Uiso 0.739(7) 1 calc GR . P C 1
 H87B H 0.516700 0.653789 0.364809 0.151 Uiso 0.739(7) 1 calc GR . P C 1
 H87C H 0.463625 0.602400 0.416507 0.151 Uiso 0.739(7) 1 calc GR . P C 1
 C94 C 0.2110(16) 0.6649(17) 0.2650(18) 0.108(3) Uiso 0.261(7) 1 d D U P C 2
 H94A H 0.184361 0.613077 0.230340 0.130 Uiso 0.261(7) 1 calc R . P C 2
 H94B H 0.187937 0.663282 0.312527 0.130 Uiso 0.261(7) 1 calc R . P C 2
 C91 C 0.4739(19) 0.685(2) 0.3621(17) 0.096(5) Uiso 0.261(7) 1 d D U P C 2
 H91A H 0.494641 0.696146 0.316517 0.144 Uiso 0.261(7) 1 calc GR . P C 2
 H91B H 0.501410 0.633100 0.373885 0.144 Uiso 0.261(7) 1 calc GR . P C 2
 H91C H 0.501005 0.730577 0.402393 0.144 Uiso 0.261(7) 1 calc GR . P C 2
 C95 C 0.178(2) 0.7383(17) 0.2344(17) 0.099(4) Uiso 0.261(7) 1 d D U P C 2
 H95A H 0.226006 0.754045 0.203610 0.149 Uiso 0.261(7) 1 calc GR . P C 2
 H95B H 0.176072 0.784308 0.274743 0.149 Uiso 0.261(7) 1 calc GR . P C 2
 H95C H 0.108451 0.725376 0.204559 0.149 Uiso 0.261(7) 1 calc GR . P C 2
 C92 C 0.3600(19) 0.676(2) 0.3522(13) 0.098(4) Uiso 0.261(7) 1 d D U P C 2
 H92A H 0.335899 0.623185 0.365460 0.118 Uiso 0.261(7) 1 calc R . P C 2
 H92B H 0.334522 0.722569 0.383294 0.118 Uiso 0.261(7) 1 calc R . P C 2
 C93 C 0.3243(15) 0.677(2) 0.2750(12) 0.109(3) Uiso 0.261(7) 1 d D U P C 2
 H93A H 0.352102 0.632191 0.243768 0.131 Uiso 0.261(7) 1 calc R . P C 2
 H93B H 0.345747 0.731092 0.262109 0.131 Uiso 0.261(7) 1 calc R . P C 2
 C165 C 0.257(3) 0.589(2) 0.580(2) 0.045(10) Uiso 0.37(3) 1 d . . P A 2
 H165 H 0.198198 0.577578 0.605101 0.054 Uiso 0.37(3) 1 calc R . P A 2
 C166 C 0.241(2) 0.5278(13) 0.5035(12) 0.063(4) Uiso 0.37(3) 1 d . U P A 2
 H16A H 0.293642 0.542523 0.475395 0.094 Uiso 0.37(3) 1 calc GR . P A 2
 H16B H 0.172344 0.532465 0.475605 0.094 Uiso 0.37(3) 1 calc GR . P A 2
 H16C H 0.246990 0.470607 0.511990 0.094 Uiso 0.37(3) 1 calc GR . P A 2
 C167 C 0.249(3) 0.670(2) 0.556(2) 0.040(4) Uiso 0.37(3) 1 d . U P A 2
 H16D H 0.236839 0.711418 0.597638 0.060 Uiso 0.37(3) 1 calc GR . P A 2
 H16E H 0.191744 0.666478 0.515061 0.060 Uiso 0.37(3) 1 calc GR . P A 2
 H16F H 0.313547 0.686993 0.541135 0.060 Uiso 0.37(3) 1 calc GR . P A 2
 C133 C 0.3424(13) 1.1704(11) 0.8422(9) 0.031(3) Uiso 0.42(3) 1 d . U P B 2
 H133 H 0.337722 1.137128 0.791823 0.038 Uiso 0.42(3) 1 calc R . P B 2
 C135 C 0.4385(16) 1.1511(14) 0.8879(12) 0.045(4) Uiso 0.42(3) 1 d . U P B 2
 H13A H 0.443699 1.180417 0.938533 0.068 Uiso 0.42(3) 1 calc GR . P B 2
 H13B H 0.498264 1.168929 0.867654 0.068 Uiso 0.42(3) 1 calc GR . P B 2
 H13C H 0.437095 1.091171 0.887616 0.068 Uiso 0.42(3) 1 calc GR . P B 2
 C134 C 0.3432(16) 1.2634(13) 0.8339(13) 0.069(4) Uiso 0.42(3) 1 d . U P B 2
 H13D H 0.281060 1.272078 0.800116 0.104 Uiso 0.42(3) 1 calc GR . P B 2
 H13E H 0.404517 1.278979 0.814336 0.104 Uiso 0.42(3) 1 calc GR . P B 2
 H13F H 0.344637 1.297819 0.882187 0.104 Uiso 0.42(3) 1 calc GR . P B 2

loop_
  _atom_site_aniso_label
  _atom_site_aniso_U_11
  _atom_site_aniso_U_22
  _atom_site_aniso_U_33
  _atom_site_aniso_U_23
  _atom_site_aniso_U_13
  _atom_site_aniso_U_12
 W1 0.02172(9) 0.03646(11) 0.02592(10) 0.00456(7) -0.00471(6) 0.00058(7)
 Al1 0.0209(5) 0.0241(6) 0.0235(6) 0.0090(5) 0.0038(5) -0.0018(5)
 Al2 0.0215(5) 0.0249(6) 0.0317(7) 0.0131(5) 0.0064(5) 0.0040(5)
 O2 0.0347(15) 0.0329(16) 0.0371(17) 0.0132(14) 0.0005(13) 0.0013(13)
 O1 0.0285(14) 0.0293(15) 0.0333(16) 0.0061(13) 0.0055(12) -0.0052(12)
 O4 0.0297(14) 0.0287(15) 0.0333(16) 0.0082(13) 0.0091(12) -0.0032(12)
 O3 0.0327(14) 0.0333(16) 0.0282(15) 0.0156(13) 0.0050(12) 0.0023(13)
 C9 0.029(2) 0.038(3) 0.034(2) 0.009(2) -0.0043(19) -0.0007(19)
 N1 0.0225(16) 0.0354(19) 0.0285(19) 0.0180(16) 0.0010(14) -0.0005(15)
 N3 0.0206(15) 0.0260(18) 0.0311(19) 0.0127(15) 0.0009(14) -0.0010(14)
 C5 0.053(3) 0.040(3) 0.035(3) 0.007(2) -0.009(2) -0.005(2)
 N2 0.0307(17) 0.0234(17) 0.0237(18) 0.0063(14) -0.0026(14) -0.0022(14)
 N4 0.0236(16) 0.0287(18) 0.0281(18) 0.0089(15) -0.0007(14) 0.0049(14)
 C6 0.036(2) 0.049(3) 0.042(3) -0.009(2) -0.001(2) 0.001(2)
 O9 0.0301(17) 0.068(3) 0.068(3) 0.004(2) -0.0147(17) -0.0103(17)
 O7 0.057(2) 0.052(2) 0.066(3) 0.026(2) -0.0024(18) -0.0058(18)
 C7 0.028(2) 0.040(3) 0.039(3) 0.003(2) 0.0036(19) -0.001(2)
 O5 0.095(3) 0.040(2) 0.059(2) 0.0193(19) -0.020(2) -0.012(2)
 O8 0.047(2) 0.095(3) 0.061(3) 0.010(2) 0.0256(19) 0.015(2)
 C1 0.0219(18) 0.033(2) 0.023(2) 0.0092(17) 0.0068(16) 0.0043(17)
 O6 0.062(2) 0.098(3) 0.048(2) -0.033(2) 0.0109(19) -0.001(2)
 C74 0.039(2) 0.044(3) 0.032(2) 0.014(2) 0.010(2) 0.001(2)
 C44 0.029(2) 0.027(2) 0.035(2) 0.0184(19) 0.0095(18) -0.0028(17)
 C2 0.0190(17) 0.031(2) 0.0189(19) 0.0069(16) 0.0081(15) 0.0020(16)
 C24 0.038(2) 0.049(3) 0.028(2) 0.014(2) 0.0091(19) 0.008(2)
 C69 0.0216(18) 0.040(2) 0.0170(19) 0.0049(17) -0.0027(15) -0.0002(18)
 C27 0.043(2) 0.025(2) 0.027(2) 0.0031(18) -0.0009(19) 0.0096(19)
 C56 0.030(2) 0.027(2) 0.038(2) 0.0070(19) 0.0078(19) 0.0076(18)
 C10 0.045(3) 0.053(3) 0.053(3) 0.039(3) 0.008(2) -0.001(2)
 C45 0.030(2) 0.035(2) 0.042(3) 0.020(2) 0.0123(19) -0.0009(19)
 C75 0.0206(18) 0.041(2) 0.025(2) 0.0075(19) 0.0030(16) 0.0006(18)
 C32 0.044(2) 0.044(3) 0.027(2) 0.000(2) 0.007(2) 0.015(2)
 C20 0.032(2) 0.057(3) 0.039(3) 0.028(2) 0.016(2) 0.008(2)
 C3 0.0173(17) 0.036(2) 0.0196(19) 0.0048(17) 0.0055(15) 0.0072(17)
 C31 0.054(3) 0.070(4) 0.036(3) -0.002(3) 0.015(2) 0.021(3)
 C19 0.046(3) 0.075(4) 0.045(3) 0.029(3) 0.024(2) 0.019(3)
 C42 0.031(2) 0.028(2) 0.035(2) 0.0062(19) -0.0055(19) 0.0039(19)
 C15 0.025(2) 0.050(3) 0.040(3) 0.028(2) 0.0118(19) 0.003(2)
 C14 0.063(3) 0.038(3) 0.048(3) 0.010(2) 0.000(3) 0.021(2)
 C11 0.032(2) 0.038(2) 0.032(2) 0.019(2) -0.0034(18) -0.0053(19)
 C77 0.024(2) 0.065(3) 0.057(3) 0.031(3) -0.002(2) 0.002(2)
 C76 0.024(2) 0.055(3) 0.033(2) 0.015(2) 0.0003(18) -0.005(2)
 C28 0.065(3) 0.029(2) 0.032(3) 0.007(2) -0.010(2) -0.001(2)
 C65 0.035(6) 0.043(7) 0.031(6) 0.015(4) 0.002(4) 0.014(6)
 C41 0.036(2) 0.024(2) 0.046(3) 0.006(2) 0.000(2) -0.0058(19)
 C43 0.053(3) 0.034(3) 0.052(3) 0.001(2) 0.007(2) 0.003(2)
 C62 0.026(2) 0.063(3) 0.054(3) 0.028(3) -0.001(2) 0.005(2)
 C49 0.036(2) 0.039(3) 0.032(2) 0.017(2) 0.0043(19) -0.004(2)
 C4 0.0252(19) 0.029(2) 0.027(2) 0.0083(18) 0.0030(17) 0.0011(17)
 C80 0.025(2) 0.052(3) 0.032(2) 0.009(2) 0.0065(18) 0.002(2)
 C26 0.045(3) 0.056(3) 0.038(3) 0.011(2) 0.010(2) 0.004(2)
 C16 0.025(2) 0.061(3) 0.049(3) 0.036(3) 0.008(2) 0.000(2)
 C73 0.052(3) 0.036(3) 0.042(3) -0.001(2) 0.004(2) -0.007(2)
 C61 0.042(2) 0.034(2) 0.036(3) 0.003(2) 0.006(2) 0.009(2)
 C13 0.035(2) 0.023(2) 0.035(2) 0.0083(19) -0.0082(19) 0.0006(18)
 C57 0.034(2) 0.043(3) 0.047(3) 0.015(2) 0.007(2) 0.014(2)
 C71 0.048(3) 0.042(3) 0.034(3) 0.009(2) 0.019(2) 0.003(2)
 C79 0.038(2) 0.057(3) 0.046(3) 0.016(2) 0.022(2) 0.011(2)
 C60 0.054(3) 0.061(3) 0.044(3) 0.015(3) 0.021(2) 0.013(3)
 C50 0.024(2) 0.060(3) 0.051(3) 0.020(3) 0.011(2) 0.004(2)
 C33 0.037(5) 0.030(4) 0.038(4) 0.004(4) -0.005(4) 0.004(4)
 C67 0.041(5) 0.041(6) 0.038(5) 0.019(4) 0.005(4) 0.006(5)
 C17 0.024(2) 0.091(4) 0.064(4) 0.039(3) 0.018(2) 0.008(3)
 C23 0.046(3) 0.078(4) 0.082(4) 0.033(4) -0.024(3) -0.010(3)
 C53 0.035(2) 0.059(3) 0.033(3) 0.016(2) 0.000(2) 0.002(2)
 C40 0.026(2) 0.031(2) 0.044(3) 0.017(2) 0.0012(19) -0.0028(18)
 C8 0.029(2) 0.051(3) 0.037(3) 0.007(2) 0.004(2) -0.005(2)
 C36 0.039(2) 0.056(3) 0.031(3) -0.002(2) 0.012(2) 0.002(2)
 C25 0.068(3) 0.071(4) 0.035(3) 0.022(3) 0.012(3) 0.004(3)
 C12 0.038(2) 0.029(2) 0.034(2) 0.020(2) -0.0084(19) -0.0003(19)
 C29 0.082(4) 0.039(3) 0.038(3) -0.004(2) -0.014(3) 0.005(3)
 C70 0.033(2) 0.037(3) 0.040(3) 0.002(2) 0.012(2) -0.001(2)
 C46 0.044(3) 0.058(3) 0.049(3) 0.020(3) 0.023(2) 0.010(2)
 C59 0.051(3) 0.064(4) 0.065(4) 0.022(3) 0.036(3) 0.018(3)
 C22 0.058(3) 0.069(4) 0.073(4) 0.032(3) 0.004(3) -0.013(3)
 C55 0.053(3) 0.066(4) 0.075(4) 0.026(3) -0.007(3) 0.011(3)
 C54 0.041(3) 0.070(4) 0.067(4) 0.020(3) -0.012(3) 0.000(3)
 C39 0.054(3) 0.035(3) 0.061(3) 0.023(2) 0.011(3) -0.007(2)
 C48 0.059(3) 0.060(3) 0.032(3) 0.016(2) 0.010(2) -0.003(3)
 C30 0.086(4) 0.054(3) 0.030(3) -0.010(2) 0.005(3) 0.019(3)
 C21 0.023(2) 0.069(3) 0.054(3) 0.031(3) 0.001(2) -0.008(2)
 C58 0.032(2) 0.064(4) 0.073(4) 0.028(3) 0.013(2) 0.022(2)
 C37 0.047(3) 0.089(5) 0.059(4) 0.011(3) 0.002(3) 0.013(3)
 C78 0.024(2) 0.068(4) 0.074(4) 0.036(3) 0.016(2) 0.012(2)
 C72 0.056(3) 0.044(3) 0.030(3) -0.007(2) 0.010(2) 0.008(2)
 C18 0.043(3) 0.094(5) 0.060(4) 0.039(3) 0.032(3) 0.023(3)
 C38 0.067(4) 0.065(4) 0.070(4) 0.015(3) -0.011(3) -0.001(3)
 C35 0.045(6) 0.045(6) 0.052(5) 0.010(5) 0.000(5) -0.001(5)
 C63 0.055(3) 0.064(4) 0.058(4) 0.023(3) 0.009(3) 0.016(3)
 C52 0.053(3) 0.086(4) 0.061(4) 0.031(3) 0.018(3) 0.035(3)
 C51 0.028(3) 0.129(6) 0.077(4) 0.026(4) 0.010(3) -0.015(3)
 C47 0.069(3) 0.063(4) 0.038(3) 0.009(3) 0.031(3) -0.001(3)
 C64 0.079(4) 0.052(3) 0.072(4) 0.027(3) -0.013(3) 0.001(3)
 C34 0.090(8) 0.043(6) 0.093(8) 0.024(6) 0.006(7) -0.010(5)
 C66 0.062(7) 0.058(5) 0.058(6) 0.020(4) -0.010(5) -0.003(5)
 C84 0.108(5) 0.111(5) 0.108(5) -0.020(4) 0.001(5) 0.016(4)
 C85 0.100(5) 0.114(5) 0.101(5) -0.020(5) 0.035(5) -0.020(5)
 C86 0.123(6) 0.097(6) 0.080(5) -0.004(5) 0.028(5) -0.008(5)
 C81 0.106(4) 0.095(5) 0.083(4) -0.009(4) 0.030(4) 0.013(4)
 C82 0.112(5) 0.094(5) 0.106(5) -0.003(4) 0.017(4) -0.001(4)
 C83 0.126(5) 0.107(5) 0.113(4) 0.003(4) 0.008(4) 0.010(4)
 C87 0.093(6) 0.115(7) 0.094(7) 0.019(6) 0.013(5) 0.031(6)

_geom_special_details
;
 All esds (except the esd in the dihedral angle between two l.s. planes)
 are estimated using the full covariance matrix.  The cell esds are taken
 into account individually in the estimation of esds in distances, angles
 and torsion angles; correlations between esds in cell parameters are only
 used when they are defined by crystal symmetry.  An approximate (isotropic)
 treatment of cell esds is used for estimating esds involving l.s. planes.
;
loop_
  _geom_bond_atom_site_label_1
  _geom_bond_atom_site_label_2
  _geom_bond_distance
  _geom_bond_site_symmetry_2
  _geom_bond_publ_flag
 W1 C9 2.002(4) . ?
 W1 C5 2.027(5) . ?
 W1 C6 2.046(5) . ?
 W1 C7 2.045(5) . ?
 W1 C1 2.269(4) . ?
 W1 C8 2.032(5) . ?
 Al1 O1 1.753(3) . ?
 Al1 O3 1.718(3) . ?
 Al1 N1 1.889(3) . ?
 Al1 N2 1.861(3) . ?
 Al2 O2 1.732(3) . ?
 Al2 O4 1.728(3) . ?
 Al2 N3 1.892(3) . ?
 Al2 N4 1.897(3) . ?
 O2 C2 1.416(4) . ?
 O1 C1 1.323(4) . ?
 O4 C4 1.407(4) . ?
 O3 C3 1.393(4) . ?
 C9 O9 1.151(5) . ?
 N1 C15 1.457(5) . ?
 N1 C11 1.329(5) . ?
 N3 C44 1.448(5) . ?
 N3 C40 1.350(5) . ?
 C5 O5 1.153(5) . ?
 N2 C27 1.459(5) . ?
 N2 C13 1.362(5) . ?
 N4 C56 1.459(5) . ?
 N4 C42 1.342(5) . ?
 C6 O6 1.137(6) . ?
 O7 C7 1.148(5) . ?
 O8 C8 1.138(5) . ?
 C1 C2 1.441(5) . ?
 C74 C69 1.395(6) . ?
 C74 C73 1.381(6) . ?
 C44 C45 1.405(5) . ?
 C44 C49 1.409(6) . ?
 C2 C3 1.366(5) . ?
 C24 C20 1.519(6) . ?
 C24 C26 1.519(6) . ?
 C24 C25 1.535(6) . ?
 C69 C4 1.548(5) . ?
 C69 C70 1.380(5) . ?
 C27 C32 1.397(6) . ?
 C27 C28 1.403(6) . ?
 C56 C61 1.400(6) . ?
 C56 C57 1.412(6) . ?
 C10 C11 1.507(6) . ?
 C45 C50 1.523(6) . ?
 C45 C46 1.382(6) . ?
 C75 C76 1.390(5) . ?
 C75 C4 1.547(5) . ?
 C75 C80 1.383(5) . ?
 C32 C31 1.402(6) . ?
 C32 C36 1.523(6) . ?
 C20 C19 1.404(6) . ?
 C20 C15 1.413(6) . ?
 C3 C4 1.532(5) . ?
 C31 C30 1.379(7) . ?
 C19 C18 1.372(7) . ?
 C42 C41 1.396(6) . ?
 C42 C43 1.502(6) . ?
 C15 C16 1.410(6) . ?
 C14 C13 1.508(6) . ?
 C11 C12 1.401(6) . ?
 C77 C76 1.391(6) . ?
 C77 C78 1.375(7) . ?
 C28 C33 1.388(15) . ?
 C28 C29 1.395(7) . ?
 C28 C133 1.724(17) . ?
 C65 C61 1.590(18) . ?
 C65 C67 1.55(2) . ?
 C65 C66 1.52(2) . ?
 C41 C40 1.389(6) . ?
 C62 C57 1.518(6) . ?
 C62 C63 1.512(7) . ?
 C62 C64 1.551(7) . ?
 C49 C53 1.525(6) . ?
 C49 C48 1.381(6) . ?
 C80 C79 1.388(6) . ?
 C16 C17 1.405(7) . ?
 C16 C21 1.512(7) . ?
 C73 C72 1.383(6) . ?
 C61 C60 1.386(6) . ?
 C61 C165 1.37(4) . ?
 C13 C12 1.381(6) . ?
 C57 C58 1.382(6) . ?
 C71 C70 1.380(6) . ?
 C71 C72 1.368(6) . ?
 C79 C78 1.379(6) . ?
 C60 C59 1.367(7) . ?
 C50 C52 1.522(6) . ?
 C50 C51 1.533(6) . ?
 C33 C35 1.548(14) . ?
 C33 C34 1.535(14) . ?
 C17 C18 1.367(8) . ?
 C23 C21 1.527(6) . ?
 C53 C55 1.536(7) . ?
 C53 C54 1.530(7) . ?
 C40 C39 1.510(6) . ?
 C36 C37 1.531(6) . ?
 C36 C38 1.518(7) . ?
 C29 C30 1.366(8) . ?
 C46 C47 1.365(7) . ?
 C59 C58 1.379(7) . ?
 C22 C21 1.525(7) . ?
 C48 C47 1.388(7) . ?
 C84 C85 1.3900 . ?
 C84 C83 1.3900 . ?
 C85 C86 1.3900 . ?
 C86 C81 1.3900 . ?
 C81 C82 1.3900 . ?
 C81 C87 1.569(10) . ?
 C82 C83 1.3900 . ?
 C94 C95 1.468(13) . ?
 C94 C93 1.474(13) . ?
 C91 C92 1.478(13) . ?
 C92 C93 1.447(13) . ?
 C165 C166 1.58(4) . ?
 C165 C167 1.48(4) . ?
 C133 C135 1.48(2) . ?
 C133 C134 1.56(2) . ?

loop_
  _geom_angle_atom_site_label_1
  _geom_angle_atom_site_label_2
  _geom_angle_atom_site_label_3
  _geom_angle
  _geom_angle_site_symmetry_1
  _geom_angle_site_symmetry_3
  _geom_angle_publ_flag
 C9 W1 C5 91.61(17) . . ?
 C9 W1 C6 83.86(18) . . ?
 C9 W1 C7 94.28(16) . . ?
 C9 W1 C1 171.65(15) . . ?
 C9 W1 C8 80.48(18) . . ?
 C5 W1 C6 88.7(2) . . ?
 C5 W1 C7 173.46(17) . . ?
 C5 W1 C1 93.48(16) . . ?
 C5 W1 C8 96.7(2) . . ?
 C6 W1 C1 102.85(16) . . ?
 C7 W1 C6 89.06(19) . . ?
 C7 W1 C1 81.01(15) . . ?
 C8 W1 C6 163.54(17) . . ?
 C8 W1 C7 87.08(18) . . ?
 C8 W1 C1 92.34(15) . . ?
 O1 Al1 N1 109.96(14) . . ?
 O1 Al1 N2 116.00(14) . . ?
 O3 Al1 O1 97.78(14) . . ?
 O3 Al1 N1 118.41(14) . . ?
 O3 Al1 N2 117.93(15) . . ?
 N2 Al1 N1 97.67(15) . . ?
 O2 Al2 N3 119.14(14) . . ?
 O2 Al2 N4 114.10(15) . . ?
 O4 Al2 O2 101.51(14) . . ?
 O4 Al2 N3 108.95(14) . . ?
 O4 Al2 N4 117.06(14) . . ?
 N3 Al2 N4 96.92(15) . . ?
 C2 O2 Al2 125.3(2) . . ?
 C1 O1 Al1 133.2(2) . . ?
 C4 O4 Al2 129.0(2) . . ?
 C3 O3 Al1 124.8(2) . . ?
 O9 C9 W1 176.4(4) . . ?
 C15 N1 Al1 118.9(2) . . ?
 C11 N1 Al1 121.3(3) . . ?
 C11 N1 C15 119.8(3) . . ?
 C44 N3 Al2 121.0(2) . . ?
 C40 N3 Al2 121.8(3) . . ?
 C40 N3 C44 117.2(3) . . ?
 O5 C5 W1 175.0(4) . . ?
 C27 N2 Al1 125.9(2) . . ?
 C13 N2 Al1 118.4(3) . . ?
 C13 N2 C27 115.7(3) . . ?
 C56 N4 Al2 122.0(3) . . ?
 C42 N4 Al2 122.0(3) . . ?
 C42 N4 C56 115.9(3) . . ?
 O6 C6 W1 171.0(4) . . ?
 O7 C7 W1 179.6(4) . . ?
 O1 C1 W1 115.4(2) . . ?
 O1 C1 C2 114.3(3) . . ?
 C2 C1 W1 130.0(3) . . ?
 C73 C74 C69 121.0(4) . . ?
 C45 C44 N3 119.7(4) . . ?
 C45 C44 C49 120.8(4) . . ?
 C49 C44 N3 119.5(3) . . ?
 O2 C2 C1 113.2(3) . . ?
 C3 C2 O2 119.5(3) . . ?
 C3 C2 C1 127.3(4) . . ?
 C20 C24 C25 111.2(4) . . ?
 C26 C24 C20 112.0(4) . . ?
 C26 C24 C25 109.8(4) . . ?
 C74 C69 C4 123.8(3) . . ?
 C70 C69 C74 117.3(4) . . ?
 C70 C69 C4 118.9(4) . . ?
 C32 C27 N2 120.6(4) . . ?
 C32 C27 C28 121.2(4) . . ?
 C28 C27 N2 118.2(4) . . ?
 C61 C56 N4 120.2(4) . . ?
 C61 C56 C57 121.3(4) . . ?
 C57 C56 N4 118.4(4) . . ?
 C44 C45 C50 122.2(4) . . ?
 C46 C45 C44 118.2(4) . . ?
 C46 C45 C50 119.6(4) . . ?
 C76 C75 C4 119.9(4) . . ?
 C80 C75 C76 119.3(4) . . ?
 C80 C75 C4 120.0(3) . . ?
 C27 C32 C31 118.2(4) . . ?
 C27 C32 C36 123.8(4) . . ?
 C31 C32 C36 118.0(4) . . ?
 C19 C20 C24 119.5(4) . . ?
 C19 C20 C15 116.7(4) . . ?
 C15 C20 C24 123.8(4) . . ?
 O3 C3 C4 108.0(3) . . ?
 C2 C3 O3 122.3(3) . . ?
 C2 C3 C4 129.6(4) . . ?
 C30 C31 C32 120.9(5) . . ?
 C18 C19 C20 121.5(5) . . ?
 N4 C42 C41 122.7(4) . . ?
 N4 C42 C43 121.4(4) . . ?
 C41 C42 C43 115.7(4) . . ?
 C20 C15 N1 119.2(3) . . ?
 C16 C15 N1 118.2(4) . . ?
 C16 C15 C20 122.6(4) . . ?
 N1 C11 C10 121.3(4) . . ?
 N1 C11 C12 122.0(4) . . ?
 C12 C11 C10 116.7(4) . . ?
 C78 C77 C76 120.3(4) . . ?
 C75 C76 C77 119.8(4) . . ?
 C27 C28 C133 119.5(7) . . ?
 C33 C28 C27 125.8(6) . . ?
 C33 C28 C29 115.9(7) . . ?
 C29 C28 C27 118.0(5) . . ?
 C29 C28 C133 121.7(7) . . ?
 C67 C65 C61 109.4(13) . . ?
 C66 C65 C61 110.3(12) . . ?
 C66 C65 C67 114.4(13) . . ?
 C40 C41 C42 127.4(4) . . ?
 C57 C62 C64 110.4(4) . . ?
 C63 C62 C57 111.7(4) . . ?
 C63 C62 C64 109.2(4) . . ?
 C44 C49 C53 122.0(4) . . ?
 C48 C49 C44 118.3(4) . . ?
 C48 C49 C53 119.7(4) . . ?
 O4 C4 C69 110.1(3) . . ?
 O4 C4 C75 106.4(3) . . ?
 O4 C4 C3 112.9(3) . . ?
 C75 C4 C69 112.0(3) . . ?
 C3 C4 C69 105.2(3) . . ?
 C3 C4 C75 110.3(3) . . ?
 C75 C80 C79 120.5(4) . . ?
 C15 C16 C21 121.3(4) . . ?
 C17 C16 C15 116.6(5) . . ?
 C17 C16 C21 121.9(4) . . ?
 C74 C73 C72 120.5(4) . . ?
 C56 C61 C65 120.5(7) . . ?
 C60 C61 C56 118.0(4) . . ?
 C60 C61 C65 121.6(7) . . ?
 C165 C61 C56 124.1(16) . . ?
 C165 C61 C60 117.5(16) . . ?
 N2 C13 C14 119.0(4) . . ?
 N2 C13 C12 122.8(4) . . ?
 C12 C13 C14 118.1(4) . . ?
 C56 C57 C62 122.5(4) . . ?
 C58 C57 C56 117.2(4) . . ?
 C58 C57 C62 120.3(4) . . ?
 C72 C71 C70 120.7(4) . . ?
 C78 C79 C80 119.9(4) . . ?
 C59 C60 C61 122.1(5) . . ?
 C45 C50 C51 112.0(4) . . ?
 C52 C50 C45 109.6(4) . . ?
 C52 C50 C51 111.7(4) . . ?
 C28 C33 C35 109.1(8) . . ?
 C28 C33 C34 116.6(9) . . ?
 C34 C33 C35 106.5(9) . . ?
 C18 C17 C16 121.8(5) . . ?
 C49 C53 C55 111.1(4) . . ?
 C49 C53 C54 112.8(4) . . ?
 C54 C53 C55 111.1(4) . . ?
 N3 C40 C41 123.3(4) . . ?
 N3 C40 C39 119.4(4) . . ?
 C41 C40 C39 117.3(4) . . ?
 O8 C8 W1 169.2(4) . . ?
 C32 C36 C37 111.3(4) . . ?
 C38 C36 C32 111.0(4) . . ?
 C38 C36 C37 111.2(4) . . ?
 C13 C12 C11 127.6(3) . . ?
 C30 C29 C28 121.6(5) . . ?
 C71 C70 C69 121.7(4) . . ?
 C47 C46 C45 121.8(4) . . ?
 C60 C59 C58 119.0(5) . . ?
 C49 C48 C47 121.1(5) . . ?
 C29 C30 C31 120.1(5) . . ?
 C16 C21 C23 115.4(5) . . ?
 C16 C21 C22 110.4(4) . . ?
 C22 C21 C23 109.4(4) . . ?
 C59 C58 C57 122.4(4) . . ?
 C77 C78 C79 120.0(4) . . ?
 C71 C72 C73 118.9(4) . . ?
 C17 C18 C19 120.6(5) . . ?
 C46 C47 C48 119.8(5) . . ?
 C85 C84 C83 120.0 . . ?
 C86 C85 C84 120.0 . . ?
 C85 C86 C81 120.0 . . ?
 C86 C81 C87 125.0(7) . . ?
 C82 C81 C86 120.0 . . ?
 C82 C81 C87 114.4(7) . . ?
 C81 C82 C83 120.0 . . ?
 C82 C83 C84 120.0 . . ?
 C95 C94 C93 102.5(16) . . ?
 C93 C92 C91 105.2(17) . . ?
 C92 C93 C94 104.8(17) . . ?
 C61 C165 C166 115(2) . . ?
 C61 C165 C167 113(3) . . ?
 C167 C165 C166 102(3) . . ?
 C135 C133 C28 114.7(13) . . ?
 C135 C133 C134 112.6(15) . . ?
 C134 C133 C28 107.4(10) . . ?

_shelx_res_file
;
TITL MRC1964 in P-1
    mrc1964.res
    created by SHELXL-2016/6 at 12:57:52 on 06-Aug-2019
CELL 0.71073 13.187459 16.382569 18.698212 99.2996 99.5985 92.9519
ZERR 2 0.000294 0.000457 0.000452 0.0022 0.0019 0.002
LATT 1
SFAC C H Al N O W
UNIT 170.96 202.09 4 8 18 2
DFIX 1.5 C91 C92 C92 C93 C93 C94 C94 C95
SADI C91 C93 C92 C94 C93 C95
SADI C91 C92 C92 C93 C93 C94 C94 C95
SIMU 0.01 0.01 1.5 C94 C95 C93 C91 C92 C84 C85 C86 C81 C82 C83 C87
SIMU 0.01 0.01 1 C67 C66 C166 C167
SIMU 0.01 0.01 1 C33 C35 C133 C135 C134 C34

L.S. 16 0 0
PLAN  20
SIZE 0.13 0.226 0.54
TEMP -100.10(10)
fmap 2 53
acta
OMIT 0 -2 1
OMIT 0 0 2
OMIT 7 -5 7
REM <olex2.extras>
REM <HklSrc "%.\\MRC1964.hkl">
REM </olex2.extras>

WGHT    0.040500    2.133000
FVAR       2.98021   0.73881   0.63245   0.58097
W1    6   -0.065178    0.752672    0.591925    11.00000    0.02172    0.03646 =
         0.02592    0.00456   -0.00471    0.00058
AL1   3    0.205089    0.966576    0.705565    11.00000    0.02094    0.02411 =
         0.02348    0.00904    0.00381   -0.00183
AL2   3    0.200420    0.639866    0.779000    11.00000    0.02153    0.02489 =
         0.03168    0.01305    0.00639    0.00405
O2    5    0.128214    0.698467    0.723251    11.00000    0.03469    0.03290 =
         0.03709    0.01321    0.00047    0.00131
O1    5    0.106806    0.891488    0.658520    11.00000    0.02850    0.02927 =
         0.03326    0.00612    0.00550   -0.00519
O4    5    0.285021    0.715523    0.837350    11.00000    0.02966    0.02874 =
         0.03330    0.00822    0.00906   -0.00319
O3    5    0.270741    0.905778    0.761335    11.00000    0.03273    0.03329 =
         0.02817    0.01560    0.00502    0.00233
C9    1   -0.205976    0.713899    0.534066    11.00000    0.02890    0.03777 =
         0.03441    0.00938   -0.00434   -0.00073
N1    4    0.273810    1.010586    0.637618    11.00000    0.02248    0.03541 =
         0.02849    0.01800    0.00101   -0.00050
N3    4    0.133189    0.576562    0.836103    11.00000    0.02063    0.02597 =
         0.03109    0.01269    0.00085   -0.00097
C5    1   -0.054241    0.645725    0.633161    11.00000    0.05296    0.04020 =
         0.03528    0.00702   -0.00894   -0.00539
N2    4    0.162157    1.065620    0.750220    11.00000    0.03066    0.02337 =
         0.02368    0.00634   -0.00256   -0.00220
N4    4    0.258847    0.550593    0.726579    11.00000    0.02358    0.02871 =
         0.02811    0.00890   -0.00072    0.00492
C6    1   -0.016224    0.694530    0.499943    11.00000    0.03600    0.04947 =
         0.04228   -0.00941   -0.00084    0.00149
O9    5   -0.289048    0.693993    0.503667    11.00000    0.03006    0.06840 =
         0.06763    0.00416   -0.01465   -0.01033
O7    5   -0.054082    0.922656    0.529658    11.00000    0.05720    0.05152 =
         0.06599    0.02594   -0.00243   -0.00581
C7    1   -0.058210    0.861673    0.552232    11.00000    0.02779    0.04027 =
         0.03950    0.00319    0.00364   -0.00088
O5    5   -0.052382    0.581984    0.651830    11.00000    0.09534    0.04016 =
         0.05914    0.01929   -0.02044   -0.01171
O8    5   -0.212622    0.839170    0.692509    11.00000    0.04658    0.09527 =
         0.06076    0.01026    0.02557    0.01467
C1    1    0.083762    0.813435    0.664003    11.00000    0.02187    0.03294 =
         0.02255    0.00923    0.00684    0.00430
O6    5   -0.002093    0.662083    0.444402    11.00000    0.06232    0.09756 =
         0.04770   -0.03303    0.01090   -0.00146
C74   1    0.350009    0.935995    0.922655    11.00000    0.03862    0.04358 =
         0.03239    0.01442    0.00972    0.00066
AFIX  43
H74   2    0.396626    0.954914    0.894095    11.00000   -1.20000
AFIX   0
C44   1    0.104537    0.615118    0.904364    11.00000    0.02934    0.02664 =
         0.03457    0.01836    0.00950   -0.00279
C2    1    0.153889    0.782396    0.719164    11.00000    0.01897    0.03075 =
         0.01888    0.00687    0.00812    0.00196
C24   1    0.222861    0.920743    0.483274    11.00000    0.03774    0.04949 =
         0.02834    0.01412    0.00912    0.00811
AFIX  13
H24   2    0.183646    0.963879    0.508464    11.00000   -1.20000
AFIX   0
C69   1    0.295123    0.858597    0.898723    11.00000    0.02161    0.04002 =
         0.01697    0.00489   -0.00274   -0.00019
C27   1    0.155116    1.087769    0.827913    11.00000    0.04302    0.02540 =
         0.02697    0.00314   -0.00087    0.00963
C56   1    0.352939    0.562844    0.696900    11.00000    0.03024    0.02663 =
         0.03823    0.00698    0.00778    0.00759
C10   1    0.302050    1.115271    0.559775    11.00000    0.04459    0.05319 =
         0.05342    0.03887    0.00832   -0.00061
AFIX 137
H10A  2    0.370234    1.093908    0.560721    11.00000   -1.50000
H10B  2    0.309834    1.176007    0.571660    11.00000   -1.50000
H10C  2    0.260301    1.097897    0.510588    11.00000   -1.50000
AFIX   0
C45   1    0.002326    0.634942    0.905346    11.00000    0.03026    0.03480 =
         0.04178    0.02000    0.01231   -0.00089
C75   1    0.422422    0.802361    0.816639    11.00000    0.02060    0.04077 =
         0.02471    0.00754    0.00304    0.00058
C32   1    0.072464    1.055058    0.855329    11.00000    0.04411    0.04376 =
         0.02732   -0.00032    0.00660    0.01524
C20   1    0.324657    0.917193    0.534011    11.00000    0.03233    0.05706 =
         0.03921    0.02837    0.01597    0.00782
C3    1    0.238227    0.824616    0.765232    11.00000    0.01734    0.03629 =
         0.01956    0.00481    0.00547    0.00717
C31   1    0.066558    1.081714    0.929512    11.00000    0.05366    0.07031 =
         0.03583   -0.00177    0.01524    0.02089
AFIX  43
H31   2    0.011776    1.059374    0.949497    11.00000   -1.20000
AFIX   0
C19   1    0.399158    0.867096    0.508874    11.00000    0.04581    0.07534 =
         0.04546    0.02868    0.02418    0.01926
AFIX  43
H19   2    0.383731    0.834239    0.461076    11.00000   -1.20000
AFIX   0
C42   1    0.218608    0.471886    0.717264    11.00000    0.03128    0.02827 =
         0.03524    0.00621   -0.00547    0.00389
C15   1    0.351160    0.963316    0.606081    11.00000    0.02491    0.04974 =
         0.04046    0.02765    0.01176    0.00293
C14   1    0.068964    1.190324    0.733430    11.00000    0.06299    0.03806 =
         0.04808    0.01032   -0.00038    0.02107
AFIX 137
H14A  2    0.003580    1.163491    0.739588    11.00000   -1.50000
H14B  2    0.055494    1.226449    0.696508    11.00000   -1.50000
H14C  2    0.103009    1.223513    0.780506    11.00000   -1.50000
AFIX   0
C11   1    0.249424    1.081434    0.615693    11.00000    0.03216    0.03789 =
         0.03214    0.01896   -0.00336   -0.00533
C77   1    0.603860    0.806325    0.864946    11.00000    0.02407    0.06452 =
         0.05731    0.03071   -0.00166    0.00193
AFIX  43
H77   2    0.659136    0.815876    0.905765    11.00000   -1.20000
AFIX   0
C76   1    0.502969    0.813683    0.876484    11.00000    0.02426    0.05511 =
         0.03303    0.01488    0.00031   -0.00549
AFIX  43
H76   2    0.489168    0.826416    0.925151    11.00000   -1.20000
AFIX   0
C28   1    0.230613    1.145622    0.873134    11.00000    0.06500    0.02939 =
         0.03161    0.00748   -0.00951   -0.00075
PART 1
C65   1    0.240448    0.600724    0.580942    31.00000    0.03493    0.04298 =
         0.03096    0.01516    0.00189    0.01439
AFIX  13
H65   2    0.190889    0.609621    0.616004    31.00000   -1.20000
AFIX   0
PART 0
C41   1    0.143713    0.447485    0.755936    11.00000    0.03647    0.02373 =
         0.04570    0.00581   -0.00003   -0.00579
AFIX  43
H41   2    0.111126    0.393057    0.739391    11.00000   -1.20000
AFIX   0
C43   1    0.257823    0.403237    0.668300    11.00000    0.05293    0.03447 =
         0.05240    0.00093    0.00660    0.00331
AFIX 137
H43A  2    0.277460    0.424338    0.625976    11.00000   -1.50000
H43B  2    0.203505    0.357877    0.650934    11.00000   -1.50000
H43C  2    0.318093    0.382702    0.696041    11.00000   -1.50000
AFIX   0
C62   1    0.456200    0.527912    0.815730    11.00000    0.02618    0.06348 =
         0.05424    0.02815   -0.00123    0.00494
AFIX  13
H62   2    0.384930    0.519221    0.826304    11.00000   -1.20000
AFIX   0
C49   1    0.179374    0.631397    0.969236    11.00000    0.03570    0.03939 =
         0.03205    0.01710    0.00427   -0.00391
C4    1    0.309463    0.797813    0.829307    11.00000    0.02521    0.02909 =
         0.02748    0.00828    0.00301    0.00107
C80   1    0.443675    0.782346    0.746206    11.00000    0.02533    0.05212 =
         0.03171    0.00894    0.00650    0.00221
AFIX  43
H80   2    0.389033    0.774953    0.705033    11.00000   -1.20000
AFIX   0
C26   1    0.157298    0.838759    0.467560    11.00000    0.04492    0.05607 =
         0.03805    0.01145    0.01015    0.00427
AFIX 137
H26A  2    0.194546    0.795185    0.443429    11.00000   -1.50000
H26B  2    0.092212    0.843826    0.435184    11.00000   -1.50000
H26C  2    0.142827    0.824358    0.513928    11.00000   -1.50000
AFIX   0
C16   1    0.449540    0.964537    0.649738    11.00000    0.02487    0.06060 =
         0.04861    0.03628    0.00816   -0.00043
C73   1    0.337571    0.985526    0.987262    11.00000    0.05153    0.03555 =
         0.04153   -0.00050    0.00446   -0.00701
AFIX  43
H73   2    0.377371    1.037203    1.003529    11.00000   -1.20000
AFIX   0
C61   1    0.347674    0.583259    0.626587    11.00000    0.04231    0.03376 =
         0.03577    0.00295    0.00595    0.00930
C13   1    0.137901    1.124968    0.708334    11.00000    0.03522    0.02343 =
         0.03486    0.00833   -0.00821    0.00055
C57   1    0.448022    0.550168    0.739384    11.00000    0.03371    0.04325 =
         0.04697    0.01519    0.00671    0.01444
C71   1    0.211322    0.885736    1.004273    11.00000    0.04799    0.04159 =
         0.03430    0.00881    0.01928    0.00334
AFIX  43
H71   2    0.162509    0.868099    1.031812    11.00000   -1.20000
AFIX   0
C79   1    0.544236    0.772990    0.735267    11.00000    0.03757    0.05747 =
         0.04587    0.01584    0.02186    0.01107
AFIX  43
H79   2    0.558115    0.758111    0.686807    11.00000   -1.20000
AFIX   0
C60   1    0.438620    0.589200    0.599116    11.00000    0.05389    0.06056 =
         0.04373    0.01518    0.02098    0.01331
AFIX  43
H60   2    0.435988    0.601092    0.550799    11.00000   -1.20000
AFIX   0
C50   1   -0.081015    0.616541    0.836596    11.00000    0.02391    0.05983 =
         0.05069    0.02006    0.01076    0.00410
AFIX  13
H50   2   -0.053116    0.579377    0.797862    11.00000   -1.20000
AFIX   0
PART 1
C33   1    0.311763    1.185808    0.850440    41.00000    0.03720    0.02966 =
         0.03807    0.00401   -0.00542    0.00378
AFIX  13
H33   2    0.310942    1.162350    0.797521    41.00000   -1.20000
AFIX   0
C67   1    0.253904    0.682007    0.550192    31.00000    0.04094    0.04095 =
         0.03839    0.01872    0.00526    0.00592
AFIX 137
H67A  2    0.280804    0.727553    0.590867    31.00000   -1.50000
H67B  2    0.187019    0.694648    0.524568    31.00000   -1.50000
H67C  2    0.302416    0.675319    0.515656    31.00000   -1.50000
AFIX   0
PART 0
C17   1    0.519444    0.913016    0.619866    11.00000    0.02447    0.09097 =
         0.06366    0.03917    0.01793    0.00780
AFIX  43
H17   2    0.586374    0.911850    0.647734    11.00000   -1.20000
AFIX   0
C23   1    0.566604    0.996631    0.776844    11.00000    0.04573    0.07762 =
         0.08164    0.03286   -0.02414   -0.01010
AFIX 137
H23A  2    0.547464    0.941007    0.785687    11.00000   -1.50000
H23B  2    0.577359    1.035944    0.823381    11.00000   -1.50000
H23C  2    0.630403    0.995883    0.756428    11.00000   -1.50000
AFIX   0
C53   1    0.290325    0.609048    0.970116    11.00000    0.03464    0.05876 =
         0.03350    0.01587   -0.00047    0.00188
AFIX  13
H53   2    0.305581    0.610003    0.919620    11.00000   -1.20000
AFIX   0
C40   1    0.111460    0.493761    0.815843    11.00000    0.02584    0.03140 =
         0.04446    0.01686    0.00121   -0.00283
C8    1   -0.152426    0.808446    0.662617    11.00000    0.02862    0.05081 =
         0.03742    0.00685    0.00399   -0.00465
C36   1   -0.012529    0.992804    0.808957    11.00000    0.03900    0.05640 =
         0.03132   -0.00176    0.01192    0.00183
AFIX  13
H36   2    0.006266    0.976955    0.759197    11.00000   -1.20000
AFIX   0
C25   1    0.240247    0.946371    0.410547    11.00000    0.06813    0.07120 =
         0.03516    0.02194    0.01191    0.00445
AFIX 137
H25A  2    0.290489    0.994845    0.420941    11.00000   -1.50000
H25B  2    0.174796    0.960298    0.383799    11.00000   -1.50000
H25C  2    0.266553    0.900329    0.380475    11.00000   -1.50000
AFIX   0
C12   1    0.175484    1.129136    0.644250    11.00000    0.03841    0.02885 =
         0.03394    0.02032   -0.00844   -0.00029
AFIX  43
H12   2    0.148017    1.168977    0.616268    11.00000   -1.20000
AFIX   0
C29   1    0.219269    1.171488    0.946012    11.00000    0.08216    0.03878 =
         0.03759   -0.00401   -0.01352    0.00527
AFIX  43
H29   2    0.268392    1.212013    0.977011    11.00000   -1.20000
AFIX   0
C70   1    0.224707    0.835701    0.940280    11.00000    0.03270    0.03692 =
         0.03961    0.00190    0.01153   -0.00132
AFIX  43
H70   2    0.184449    0.784187    0.924409    11.00000   -1.20000
AFIX   0
C46   1   -0.022226    0.672230    0.971300    11.00000    0.04449    0.05792 =
         0.04914    0.02039    0.02320    0.00968
AFIX  43
H46   2   -0.090809    0.686697    0.972633    11.00000   -1.20000
AFIX   0
C59   1    0.531965    0.578490    0.639349    11.00000    0.05101    0.06395 =
         0.06540    0.02183    0.03629    0.01803
AFIX  43
H59   2    0.593423    0.584063    0.619710    11.00000   -1.20000
AFIX   0
C22   1    0.509399    1.110291    0.709452    11.00000    0.05841    0.06862 =
         0.07274    0.03179    0.00383   -0.01310
AFIX 137
H22A  2    0.562964    1.107870    0.678768    11.00000   -1.50000
H22B  2    0.535557    1.146264    0.756862    11.00000   -1.50000
H22C  2    0.448418    1.132684    0.684441    11.00000   -1.50000
AFIX   0
C55   1    0.303078    0.520548    0.985628    11.00000    0.05307    0.06560 =
         0.07505    0.02613   -0.00721    0.01091
AFIX 137
H55A  2    0.282509    0.515849    1.032894    11.00000   -1.50000
H55B  2    0.375405    0.508465    0.987595    11.00000   -1.50000
H55C  2    0.259457    0.480866    0.946290    11.00000   -1.50000
AFIX   0
C54   1    0.368710    0.671756    1.023767    11.00000    0.04127    0.07043 =
         0.06723    0.02023   -0.01163   -0.00049
AFIX 137
H54A  2    0.357117    0.727835    1.013977    11.00000   -1.50000
H54B  2    0.438722    0.658946    1.017267    11.00000   -1.50000
H54C  2    0.360486    0.668644    1.074412    11.00000   -1.50000
AFIX   0
C39   1    0.052001    0.447348    0.861158    11.00000    0.05350    0.03521 =
         0.06077    0.02307    0.01141   -0.00702
AFIX 137
H39A  2    0.078140    0.467386    0.913621    11.00000   -1.50000
H39B  2    0.060591    0.387887    0.849443    11.00000   -1.50000
H39C  2   -0.021325    0.456642    0.849824    11.00000   -1.50000
AFIX   0
C48   1    0.149853    0.667932    1.033633    11.00000    0.05895    0.05991 =
         0.03246    0.01634    0.00978   -0.00262
AFIX  43
H48   2    0.199120    0.678926    1.077993    11.00000   -1.20000
AFIX   0
C30   1    0.139255    1.139962    0.973871    11.00000    0.08577    0.05408 =
         0.02978   -0.01024    0.00517    0.01931
AFIX  43
H30   2    0.133670    1.158168    1.023840    11.00000   -1.20000
AFIX   0
C21   1    0.480229    1.023223    0.722344    11.00000    0.02276    0.06879 =
         0.05446    0.03073    0.00138   -0.00825
AFIX  13
H21   2    0.417893    1.026661    0.746346    11.00000   -1.20000
AFIX   0
C58   1    0.535570    0.559469    0.708890    11.00000    0.03204    0.06445 =
         0.07271    0.02756    0.01284    0.02170
AFIX  43
H58   2    0.600627    0.552501    0.736870    11.00000   -1.20000
AFIX   0
C37   1   -0.116323    1.031132    0.798593    11.00000    0.04690    0.08889 =
         0.05897    0.01122    0.00206    0.01313
AFIX 137
H37A  2   -0.138165    1.045005    0.846393    11.00000   -1.50000
H37B  2   -0.168109    0.991293    0.765333    11.00000   -1.50000
H37C  2   -0.109122    1.081628    0.777420    11.00000   -1.50000
AFIX   0
C78   1    0.623987    0.785304    0.794778    11.00000    0.02369    0.06810 =
         0.07429    0.03612    0.01580    0.01161
AFIX  43
H78   2    0.692902    0.779260    0.787296    11.00000   -1.20000
AFIX   0
C72   1    0.267618    0.960469    1.028463    11.00000    0.05596    0.04440 =
         0.03000   -0.00690    0.01018    0.00772
AFIX  43
H72   2    0.258829    0.994596    1.072811    11.00000   -1.20000
AFIX   0
C18   1    0.493731    0.864511    0.551763    11.00000    0.04276    0.09430 =
         0.06014    0.03887    0.03240    0.02343
AFIX  43
H18   2    0.541787    0.828679    0.533963    11.00000   -1.20000
AFIX   0
C38   1   -0.020213    0.914525    0.842126    11.00000    0.06713    0.06471 =
         0.06966    0.01478   -0.01097   -0.00080
AFIX 137
H38A  2    0.046813    0.890828    0.847429    11.00000   -1.50000
H38B  2   -0.072255    0.874129    0.809765    11.00000   -1.50000
H38C  2   -0.040160    0.928079    0.890597    11.00000   -1.50000
AFIX   0
PART 1
C35   1    0.414899    1.167632    0.895759    41.00000    0.04534    0.04460 =
         0.05216    0.01014   -0.00050   -0.00117
AFIX 137
H35A  2    0.418767    1.192441    0.947568    41.00000   -1.50000
H35B  2    0.472604    1.191448    0.876833    41.00000   -1.50000
H35C  2    0.418631    1.107499    0.891569    41.00000   -1.50000
AFIX   0
PART 0
C63   1    0.515215    0.596160    0.874311    11.00000    0.05469    0.06402 =
         0.05802    0.02274    0.00897    0.01593
AFIX 137
H63A  2    0.584405    0.607032    0.863579    11.00000   -1.50000
H63B  2    0.520894    0.578935    0.922541    11.00000   -1.50000
H63C  2    0.478601    0.646750    0.874785    11.00000   -1.50000
AFIX   0
C52   1   -0.104213    0.696768    0.808191    11.00000    0.05258    0.08572 =
         0.06057    0.03126    0.01792    0.03484
AFIX 137
H52A  2   -0.125513    0.736391    0.846962    11.00000   -1.50000
H52B  2   -0.159881    0.685187    0.765211    11.00000   -1.50000
H52C  2   -0.042184    0.720391    0.794108    11.00000   -1.50000
AFIX   0
C51   1   -0.178680    0.571309    0.850400    11.00000    0.02831    0.12882 =
         0.07681    0.02559    0.01018   -0.01508
AFIX 137
H51A  2   -0.160257    0.522186    0.871899    11.00000   -1.50000
H51B  2   -0.226658    0.554229    0.803672    11.00000   -1.50000
H51C  2   -0.211576    0.608589    0.884455    11.00000   -1.50000
AFIX   0
C47   1    0.049381    0.688849    1.034596    11.00000    0.06861    0.06266 =
         0.03815    0.00893    0.03057   -0.00089
AFIX  43
H47   2    0.030488    0.714667    1.079193    11.00000   -1.20000
AFIX   0
C64   1    0.509993    0.446279    0.819304    11.00000    0.07862    0.05218 =
         0.07152    0.02675   -0.01326    0.00138
AFIX 137
H64A  2    0.477149    0.403649    0.777745    11.00000   -1.50000
H64B  2    0.503673    0.427404    0.865616    11.00000   -1.50000
H64C  2    0.583137    0.456218    0.816809    11.00000   -1.50000
AFIX   0
PART 1
C34   1    0.312651    1.280550    0.858047    41.00000    0.09013    0.04326 =
         0.09336    0.02366    0.00636   -0.00971
AFIX 137
H34A  2    0.252374    1.294977    0.825615    41.00000   -1.50000
H34B  2    0.375774    1.302484    0.844190    41.00000   -1.50000
H34C  2    0.310373    1.304684    0.909193    41.00000   -1.50000
AFIX   0
C66   1    0.197261    0.525398    0.522801    31.00000    0.06208    0.05777 =
         0.05796    0.01954   -0.01032   -0.00310
AFIX 137
H66A  2    0.247816    0.511191    0.490811    31.00000   -1.50000
H66B  2    0.133341    0.538159    0.493210    31.00000   -1.50000
H66C  2    0.182820    0.478342    0.546946    31.00000   -1.50000
AFIX  66

C84   1    0.166288    0.681560    0.263580    21.00000    0.10756    0.11076 =
         0.10844   -0.01979    0.00132    0.01588
AFIX  43
H84   2    0.101981    0.691268    0.236167    21.00000   -1.20000
AFIX  65
C85   1    0.170783    0.621708    0.308665    21.00000    0.09969    0.11405 =
         0.10134   -0.02002    0.03535   -0.01994
AFIX  43
H85   2    0.109548    0.590510    0.312065    21.00000   -1.20000
AFIX  65
C86   1    0.264875    0.607504    0.348775    21.00000    0.12290    0.09659 =
         0.07979   -0.00415    0.02807   -0.00762
AFIX  43
H86   2    0.267946    0.566598    0.379589    21.00000   -1.20000
AFIX  65
C81   1    0.354472    0.653150    0.343800    21.00000    0.10588    0.09506 =
         0.08324   -0.00934    0.02996    0.01316
C82   1    0.349978    0.713003    0.298715    21.00000    0.11199    0.09437 =
         0.10613   -0.00334    0.01685   -0.00139
AFIX  43
H82   2    0.411214    0.744200    0.295315    21.00000   -1.20000
AFIX  65
C83   1    0.255887    0.727208    0.258605    21.00000    0.12569    0.10727 =
         0.11304    0.00315    0.00795    0.01030
AFIX  43
H83   2    0.252816    0.768114    0.227791    21.00000   -1.20000
AFIX   0
C87   1    0.462028    0.652716    0.394371    21.00000    0.09347    0.11488 =
         0.09421    0.01941    0.01277    0.03107
AFIX 137
H87A  2    0.472936    0.701687    0.433381    21.00000   -1.50000
H87B  2    0.516700    0.653789    0.364809    21.00000   -1.50000
H87C  2    0.463625    0.602400    0.416507    21.00000   -1.50000
AFIX   0
PART 0
PART 2
C94   1    0.210979    0.664926    0.264990   -21.00000    0.10839
AFIX  23
H94A  2    0.184361    0.613077    0.230340   -21.00000   -1.20000
H94B  2    0.187937    0.663282    0.312527   -21.00000   -1.20000
AFIX   0
C91   1    0.473862    0.684697    0.362083   -21.00000    0.09625
AFIX 137
H91A  2    0.494641    0.696146    0.316517   -21.00000   -1.50000
H91B  2    0.501410    0.633100    0.373885   -21.00000   -1.50000
H91C  2    0.501005    0.730577    0.402393   -21.00000   -1.50000
AFIX   0
C95   1    0.177602    0.738261    0.234435   -21.00000    0.09920
AFIX 137
H95A  2    0.226006    0.754045    0.203610   -21.00000   -1.50000
H95B  2    0.176072    0.784308    0.274743   -21.00000   -1.50000
H95C  2    0.108451    0.725376    0.204559   -21.00000   -1.50000
AFIX   0
C92   1    0.360029    0.676054    0.352209   -21.00000    0.09820
AFIX  23
H92A  2    0.335899    0.623185    0.365460   -21.00000   -1.20000
H92B  2    0.334522    0.722569    0.383294   -21.00000   -1.20000
AFIX   0
C93   1    0.324301    0.677284    0.274952   -21.00000    0.10905
AFIX  23
H93A  2    0.352102    0.632191    0.243768   -21.00000   -1.20000
H93B  2    0.345747    0.731092    0.262109   -21.00000   -1.20000
AFIX   0

C165  1    0.257298    0.588514    0.579771   -31.00000    0.04491
AFIX  13
H165  2    0.198198    0.577578    0.605101   -31.00000   -1.20000
AFIX   0
C166  1    0.241028    0.527775    0.503463   -31.00000    0.06265
AFIX 137
H16A  2    0.293642    0.542523    0.475395   -31.00000   -1.50000
H16B  2    0.172344    0.532465    0.475605   -31.00000   -1.50000
H16C  2    0.246990    0.470607    0.511990   -31.00000   -1.50000
AFIX   0
C167  1    0.249174    0.670225    0.556438   -31.00000    0.04033
AFIX 137
H16D  2    0.236839    0.711418    0.597638   -31.00000   -1.50000
H16E  2    0.191744    0.666478    0.515061   -31.00000   -1.50000
H16F  2    0.313547    0.686993    0.541135   -31.00000   -1.50000
AFIX   0
C133  1    0.342400    1.170402    0.842218   -41.00000    0.03132
AFIX  13
H133  2    0.337722    1.137128    0.791823   -41.00000   -1.20000
AFIX   0
C135  1    0.438533    1.151089    0.887886   -41.00000    0.04549
AFIX 137
H13A  2    0.443699    1.180417    0.938533   -41.00000   -1.50000
H13B  2    0.498264    1.168929    0.867654   -41.00000   -1.50000
H13C  2    0.437095    1.091171    0.887616   -41.00000   -1.50000
AFIX   0
C134  1    0.343230    1.263431    0.833949   -41.00000    0.06931
AFIX 137
H13D  2    0.281060    1.272078    0.800116   -41.00000   -1.50000
H13E  2    0.404517    1.278979    0.814336   -41.00000   -1.50000
H13F  2    0.344637    1.297819    0.882187   -41.00000   -1.50000
AFIX   0
HKLF 4


REM  MRC1964 in P-1
REM R1 =  0.0429 for   12739 Fo > 4sig(Fo)  and  0.0594 for all   15462 data
REM    981 parameters refined using    149 restraints

END

WGHT      0.0405      2.1328

REM Highest difference peak  2.177,  deepest hole -1.136,  1-sigma level  0.096
Q1    1  -0.0857  0.7180  0.6207  11.00000  0.05    2.18
Q2    1   0.2374  0.7243  0.7934  11.00000  0.05    1.15
Q3    1  -0.0262  0.7166  0.6212  11.00000  0.05    1.08
Q4    1   0.0788  0.6534  0.6958  11.00000  0.05    0.98
Q5    1   0.3209  0.9451  0.7845  11.00000  0.05    0.93
Q6    1   0.1404  0.8783  0.7013  11.00000  0.05    0.89
Q7    1  -0.0436  0.8247  0.5809  11.00000  0.05    0.87
Q8    1  -0.0156  0.9202  0.5786  11.00000  0.05    0.83
Q9    1   0.0745  0.7346  0.6823  11.00000  0.05    0.78
Q10   1  -0.1208  0.7819  0.5751  11.00000  0.05    0.76
Q11   1  -0.0608  0.7844  0.5390  11.00000  0.05    0.73
Q12   1   0.1489  0.6588  0.2961  11.00000  0.05    0.69
Q13   1  -0.1493  0.5644  0.6501  11.00000  0.05    0.62
Q14   1   0.3044  0.6026  0.3576  11.00000  0.05    0.62
Q15   1  -0.0580  0.8080  0.6222  11.00000  0.05    0.62
Q16   1   0.2020  0.7011  0.2636  11.00000  0.05    0.62
Q17   1   0.3139  0.8730  0.8146  11.00000  0.05    0.61
Q18   1  -0.1225  0.6184  0.6319  11.00000  0.05    0.53
Q19   1   0.2806  0.6242  0.3227  11.00000  0.05    0.52
Q20   1   0.3315  0.4581  0.5235  11.00000  0.05    0.51
;
_shelx_res_checksum                96740
_shelx_hkl_file
;
   0   0   2 18218.6 614.152   2
   0   0   3 2239.23 310.889   3
   0   0  -3 2804.55 344.301   1
   0   0   3 2441.47 310.838   2
   0   0   4 2284.84 386.047   3
   0   0   4 3135.26 424.886   2
   0   0  -4 3241.28 441.655   1
   0   0   5 102890. 2615.09   2
   0   0  -5 96218.3 2561.73   1
   0   0   5 95938.6 2600.63   3
   0   0   6 7721.38 692.727   2
   0   0   6 6037.43 656.033   3
   0   0  -6 6782.06 668.183   1
   0   0   7 101381. 2912.21   2
   0   0   7 98187.7 2944.16   3
   0   0  -7 96034.4 2858.86   1
   0   0   8 6674.78 765.346   3
   0   0  -8 6452.96 780.535   1
   0   0   8 7181.13 762.991   2
   0   0   9 82251.4 2824.23   2
   0   0   9 86856.2 2985.72   3
   0   0  -9 81821.0 2858.57   1
   0   0 -10 27330.0 1657.05   1
   0   0  10 30100.6 1678.35   2
   0   0  10 27823.4 1693.48   3
   0   0 -11 23292.6 1551.12   1
   0   0 -12 23690.1 1640.34   1
   0   0 -13 10077.0 1196.37   1
   0   0 -14 1266.01 478.651   1
   0   0 -15 4878.13 938.678   1
   0   0 -16 68236.1 3307.64   1
   0   0 -17 32373.7 2312.26   1
   0   0 -18 6275.39 1157.47   1
   0   0 -19 4766.24 1045.03   1
   0   0 -20 3733.98 1037.37   1
   0   0 -21 13330.0 1746.42   1
   0   0 -22 7643.87 1404.19   1
   0   1 -22 1239.41 670.664   1
   0   1 -21 2538.02 837.838   1
   0   1 -20 22350.9 2119.72   1
   0   1 -19 21718.5 2010.92   1
   0   1 -18 16670.4 1700.42   1
   0   1 -17 1431.24 673.731   1
   0   1 -16-347.907 609.146   1
   0   1 -15 39483.3 2392.39   1
   0   1 -14 34153.0 2121.99   1
   0   1 -13 95866.7 3655.43   1
   0   1 -12 37180.5 2030.43   1
   0  -1  11 1118.38 507.206   2
   0   1 -11 993.286 404.309   1
   0  -1  10 9201.40 967.342   3
   0  -1  10 9176.85 929.408   2
   0   1 -10 11049.2 1045.46   1
   0  -1   9 64405.2 2447.11   3
   0  -1   9 67456.5 2448.06   2
   0   1  -9 64682.4 2436.42   1
   0   1  -8 39139.4 1723.07   1
   0  -1   8 39971.1 1783.68   3
   0  -1   8 42756.8 1777.08   2
   0  -1   7 92320.2 2689.71   2
   0   1  -7 85377.8 2580.71   2
   0  -1   7 90185.2 2691.56   3
   0  -1   6 582.908 326.280   2
   0   1  -6 23.0231 328.976   2
   0   1  -6 482.157 335.633   3
   0  -1   6 57.1816 311.547   3
   0  -1   5 34.5241 257.802   3
   0   1  -5 132.432 267.596   2
   0  -1   5 336.596 286.165   2
   0   1  -5-216.212 302.414   3
   0  -1   4 159121. 3338.69   2
   0   1  -4 156531. 3394.25   3
   0   1  -4 157866. 3319.28   2
   0  -1   4 148456. 3334.49   3
   0  -1   3 136357. 2540.28   3
   0   1  -3 137308. 2523.99   2
   0  -1   3 140332. 2515.18   2
   0   1  -2-27.3251 193.233   3
   0  -1   2 47230.0 858.180   2
   0  -1  -2 150770. 2378.00   1
   0   1   2 69752.9 2049.46   1
   0   1   3 135484. 2948.91   1
   0  -1  -3 132344. 2917.65   1
   0  -1  -4 263785. 5385.56   1
   0   1   4 273273. 5406.02   1
   0   1   5 7447.07 666.167   1
   0  -1  -5 7199.68 660.293   1
   0  -1  -6 30303.8 1405.78   1
   0   1   6 32237.9 1398.42   2
   0  -1  -7 38833.4 1710.65   1
   0   1   7 38808.8 1711.12   3
   0   1   7 39011.5 1691.51   2
   0   1   8 40468.0 1868.69   3
   0   1   8 41251.4 1843.43   2
   0  -1  -8 38708.1 1839.39   1
   0   1   9 115768. 3593.13   3
   0   1   9 114800. 3571.23   2
   0  -1  -9 110818. 3503.72   1
   0  -1 -10 4714.46 706.003   1
   0   1  10 5421.89 764.848   2
   0   1  10 4044.94 712.697   3
   0  -1 -11 605.746 443.670   1
   0  -1 -12 18214.5 1458.80   1
   0  -1 -13 30802.9 1983.53   1
   0  -1 -14 41765.4 2386.97   1
   0  -1 -15 14784.7 1461.26   1
   0  -1 -16 5502.20 1039.37   1
   0  -1 -17 27852.7 2186.50   1
   0  -1 -18 25429.3 2164.35   1
   0  -1 -19 9603.42 1507.71   1
   0  -1 -20 7464.36 1352.03   1
   0  -1 -21 6324.24 1311.06   1
   0  -1 -22 205.507 626.595   1
   0   2 -23 7238.29 1359.99   1
   0   2 -22 12212.2 1614.47   1
   0   2 -21 24603.3 2206.37   1
   0   2 -20 10426.0 1508.19   1
   0   2 -19 1756.65 726.647   1
   0   2 -18 8975.66 1306.33   1
   0   2 -17 10848.9 1367.75   1
   0   2 -16 43140.2 2544.13   1
   0   2 -15 53981.6 2775.10   1
   0   2 -14 2618.70 721.663   1
   0   2 -13 27483.2 1849.00   1
   0   2 -12 65508.5 2756.80   1
   0  -2  11 62659.7 2547.57   2
   0   2 -11 62930.9 2600.54   1
   0  -2  10 12965.0 1054.65   3
   0   2 -10 13162.3 1021.38   2
   0   2 -10 14815.1 1172.73   1
   0  -2  10 12884.4 1056.53   2
   0  -2   9 791.057 390.196   2
   0   2  -9 740.390 378.261   3
   0   2  -9 559.217 382.627   2
   0  -2   9 1280.04 461.385   3
   0  -2   8 9098.04 834.770   3
   0   2  -8 8104.15 743.164   2
   0   2  -8 8369.44 808.655   3
   0  -2   8 8268.28 761.126   2
   0  -2   7 19496.7 1121.95   3
   0   2  -7 18978.2 1139.98   3
   0   2  -7 20139.1 1115.41   2
   0  -2   7 18499.0 1045.23   2
   0  -2   6 94642.0 2613.06   3
   0   2  -6 102159. 2784.33   3
   0  -2   6 95775.2 2561.95   2
   0   2  -6 94128.3 2575.47   2
   0   2  -5 54023.1 1741.41   3
   0   2  -5 56955.2 1710.14   2
   0  -2   5 57473.7 1709.03   2
   0  -2   5 55045.0 1730.64   3
   0   2  -4 57002.1 1577.52   2
   0  -2   4 61310.9 1673.99   2
   0  -2   4 56601.3 1630.48   3
   0   2  -4 54679.9 1619.42   3
   0   2  -3 4309.39 369.184   3
   0   2  -3 2684.33 220.782   2
   0  -2   3 4463.40 373.903   2
   0  -2   3 4358.96 373.605   3
   0  -2   2 209343. 2003.33   3
   0  -2   2 222797. 1999.41   2
   0   2  -1 35.1623 88.4154   1
   0   2  -1-21.1553 74.5273   3
   0  -2   0 33998.9 767.552   1
   0   2   0-173.762 146.460   1
   0   2   1 27922.4 1282.42   1
   0  -2  -1 181683. 2174.80   1
   0  -2  -2 7065.45 483.730   1
   0   2   2 7105.17 485.459   1
   0  -2  -3 31725.0 1193.97   1
   0   2   3 32952.9 1196.65   1
   0   2   4 7179.57 623.441   1
   0  -2  -4 7662.82 646.060   1
   0  -2  -5 34317.9 1452.62   1
   0   2   5 38815.5 1543.99   1
   0  -2  -6 180992. 4421.36   1
   0   2   6 195889. 4555.24   1
   0   2   7 88076.5 2776.07   1
   0  -2  -7 80010.6 2668.01   1
   0   2   8 45597.0 2055.87   1
   0  -2  -8 45372.9 1981.34   1
   0   2   8 49177.0 2080.88   2
   0   2   9 17813.5 1328.85   3
   0  -2  -9 16512.8 1226.58   1
   0   2   9 18454.3 1327.91   2
   0  -2 -10 42700.8 2094.51   1
   0  -2 -11 149433. 4539.08   1
   0  -2 -12 28448.7 1847.36   1
   0  -2 -13 7417.31 997.326   1
   0  -2 -14 13219.5 1353.69   1
   0  -2 -15 7385.07 1136.58   1
   0  -2 -16 26419.9 2112.60   1
   0  -2 -17 12576.8 1553.26   1
   0  -2 -18 278.038 556.477   1
   0  -2 -19 1032.59 690.862   1
   0  -2 -20 901.570 640.492   1
   0  -2 -21 6718.17 1475.67   1
   0   3 -23 4521.71 1083.88   1
   0   3 -22-1181.97 721.476   1
   0   3 -21 398.053 628.202   1
   0   3 -20 11101.6 1469.94   1
   0   3 -19 12557.1 1538.86   1
   0   3 -18 26642.9 2159.55   1
   0   3 -17 791.110 613.749   1
   0   3 -16 6648.85 1055.64   1
   0   3 -15 37251.9 2283.94   1
   0   3 -14 119614. 4187.32   1
   0   3 -13 41276.0 2245.49   1
   0  -3  12 5137.39 775.373   2
   0   3 -12 3810.95 661.788   2
   0   3 -12 5212.15 842.960   1
   0   3 -11 73.9769 485.227   3
   0  -3  11 185.845 325.054   2
   0  -3  11-163.203 341.559   3
   0   3 -11-230.355 414.229   2
   0  -3  10 5610.93 713.652   2
   0   3 -10 5293.80 742.862   3
   0  -3  10 6613.23 786.265   3
   0   3 -10 4286.48 623.245   2
   0  -3   9 89381.3 2827.09   2
   0   3  -9 86803.1 2798.80   2
   0  -3   9 86379.2 2860.36   3
   0   3  -9 86925.9 2923.29   3
   0   3  -8 118410. 3285.00   2
   0  -3   8 119723. 3382.08   3
   0   3  -8 127819. 3593.03   3
   0  -3   8 122349. 3336.03   2
   0   3  -7 9388.39 783.271   3
   0   3  -7 10996.2 824.765   2
   0  -3   7 10550.6 817.065   2
   0  -3   7 10990.7 863.849   3
   0  -3   6 11225.8 766.057   2
   0  -3   6 12055.4 819.900   3
   0   3  -6 9954.38 766.810   3
   0   3  -6 12116.0 821.273   2
   0   3  -5 13723.9 807.168   3
   0   3  -5 13996.3 776.279   2
   0  -3   5 12994.9 806.992   3
   0  -3   5 14920.8 835.426   2
   0  -3   4 178293. 3689.30   2
   0   3  -4 178508. 3721.70   2
   0   3  -4 180344. 3799.33   3
   0  -3   4 175392. 3764.32   3
   0   3  -3 1237.11 213.098   2
   0  -3   3 1533.60 283.206   2
   0   3  -3 1208.42 252.682   3
   0  -3   3 2115.03 311.819   3
   0  -3   2 185263. 3580.73   2
   0   3  -2 182883. 3591.11   3
   0   3  -2 184027. 3582.38   2
   0  -3   1 39145.6 1186.05   1
   0   3  -1 39989.9 1141.16   1
   0   3   0 1199.03 212.854   1
   0  -3   0 1570.80 287.962   1
   0   3   1 10409.2 620.736   1
   0  -3  -1 11085.6 630.625   1
   0  -3  -2 35839.1 1279.17   1
   0   3   2 35428.8 1279.18   1
   0  -3  -3 131024. 3175.36   1
   0   3   3 131954. 3164.86   1
   0   3   4 57030.0 1903.08   1
   0  -3  -4 57962.3 1941.72   1
   0  -3  -5 76889.4 2455.46   1
   0   3   5 73517.4 2405.89   1
   0  -3  -6 6214.90 720.060   1
   0   3   6 6592.64 768.651   1
   0  -3  -7 92907.8 3040.59   1
   0   3   7 99047.4 3115.30   1
   0  -3  -8 156749. 4365.79   1
   0   3   8 153629. 4377.18   1
   0  -3  -9 68999.8 2733.40   1
   0  -3 -10 24287.9 1647.76   1
   0  -3 -11 1254.80 561.153   1
   0  -3 -12 35750.1 2143.43   1
   0  -3 -13 56458.0 2864.37   1
   0  -3 -14 46525.5 2662.64   1
   0  -3 -15 775.034 522.930   1
   0  -3 -16 1523.95 555.905   1
   0  -3 -17 8917.65 1348.80   1
   0  -3 -18 11069.9 1502.14   1
   0  -3 -19 14290.9 1826.64   1
   0  -3 -20 9174.73 1568.08   1
   0  -3 -21 4590.44 1242.42   1
   0   4 -23 12372.5 1686.06   1
   0   4 -22 18272.3 2016.72   1
   0   4 -21 6374.78 1200.98   1
   0   4 -20 5635.87 1091.93   1
   0   4 -19-129.322 586.266   1
   0   4 -18 11059.0 1472.20   1
   0   4 -17 21398.8 1865.53   1
   0   4 -16 21168.5 1758.08   1
   0   4 -15 55697.4 2789.40   1
   0   4 -14 129.831 480.068   2
   0   4 -14 443.256 514.692   1
   0   4 -13 32378.9 1862.03   2
   0   4 -12 26145.4 1622.63   2
   0   4 -12 26011.7 1724.43   3
   0  -4  12 26803.5 1709.14   2
   0  -4  11 19967.8 1396.38   3
   0  -4  11 21398.0 1406.94   2
   0   4 -11 18749.1 1388.21   3
   0   4 -11 19307.2 1327.26   2
   0   4 -10 87676.9 3110.49   3
   0  -4  10 91701.2 2998.91   2
   0  -4  10 87692.5 3003.27   3
   0   4 -10 83259.1 2879.32   2
   0  -4   9 122628. 3430.80   2
   0   4  -9 111862. 3488.61   3
   0   4  -9 115597. 3368.46   2
   0  -4   9 115957. 3434.75   3
   0  -4   8 45311.8 1905.37   3
   0  -4   8 49799.2 1893.80   2
   0   4  -8 48037.5 1862.82   2
   0   4  -8 47135.2 1917.94   3
   0  -4   7 109324. 2920.18   2
   0   4  -7 100358. 2919.17   3
   0  -4   7 105024. 2928.59   3
   0   4  -7 104136. 2839.99   2
   0  -4   6 132974. 3330.86   3
   0  -4   6 136472. 3248.84   2
   0   4  -6 135067. 3381.03   3
   0   4  -6 132445. 3256.38   2
   0  -4   5 232752. 4751.18   2
   0  -4   5 227995. 4797.29   3
   0   4  -5 221248. 4711.69   2
   0   4  -5 222873. 4810.23   3
   0   4  -4 13445.3 777.480   3
   0  -4   4 13301.0 764.808   3
   0  -4   4 12721.4 713.395   2
   0   4  -4 11073.5 636.036   2
   0   4  -3 13490.2 725.160   3
   0  -4   3 12981.5 709.009   3
   0  -4   3 13383.2 707.986   2
   0   4  -3 14052.9 729.490   2
   0   4  -2 13141.2 680.772   3
   0   4  -2 13946.8 695.798   1
   0   4  -2 14915.9 729.717   2
   0  -4   1 317620. 6028.33   1
   0   4  -1 317135. 6033.59   1
   0  -4   0 3036.08 403.790   1
   0   4   0 1828.34 303.993   1
   0   4   1 9830.10 655.186   1
   0  -4  -1 8196.88 612.502   1
   0   4   2 45230.5 1589.46   1
   0  -4  -2 46572.7 1622.27   1
   0   4   3 418.229 326.122   1
   0  -4  -3 1013.18 441.130   1
   0   4   4 4218.93 583.570   1
   0  -4  -4 3047.37 530.233   1
   0   4   5 118679. 3367.10   1
   0  -4  -5 121625. 3395.40   1
   0   4   6 49593.7 2070.61   1
   0  -4  -6 47895.8 2029.50   1
   0   4   7 58001.0 2390.44   1
   0  -4  -7 58221.8 2353.93   1
   0  -4  -8 9453.11 997.687   1
   0   4   8 9936.34 986.724   1
   0  -4  -9 97594.8 3486.90   1
   0  -4 -10 112485. 3915.40   1
   0  -4 -11 53203.9 2652.76   1
   0  -4 -12 54196.4 2781.19   1
   0  -4 -13 2905.07 700.198   1
   0  -4 -14 5274.05 1016.13   1
   0  -4 -15 27425.5 2157.24   1
   0  -4 -16 15964.9 1691.95   1
   0  -4 -17 30142.9 2446.16   1
   0  -4 -18 11690.6 1644.63   1
   0  -4 -19 1004.57 791.364   1
   0  -4 -20 3930.68 1129.99   1
   0   5 -23 947.733 748.716   1
   0   5 -22 974.323 714.152   1
   0   5 -21 1544.49 722.079   1
   0   5 -20 17025.2 1792.08   1
   0   5 -19 19588.6 1877.82   1
   0   5 -18 22293.2 1935.60   1
   0   5 -17 512.364 490.576   1
   0   5 -16 5978.26 1004.78   1
   0   5 -15 34157.2 2068.72   2
   0   5 -14 35453.7 2183.24   3
   0   5 -14 36394.5 2062.00   2
   0   5 -13 20138.7 1470.10   2
   0   5 -13 18516.4 1511.53   3
   0   5 -12 9174.74 1034.11   3
   0  -5  12 8480.36 944.556   2
   0   5 -12 9688.34 984.980   2
   0   5 -11-19.0359 466.813   3
   0  -5  11 427.631 390.303   2
   0  -5  11-0.53017 362.175   3
   0   5 -11 287.244 356.552   2
   0   5 -10 1501.81 515.346   2
   0  -5  10 771.061 383.801   3
   0  -5  10 1339.96 468.685   2
   0   5 -10 449.775 371.682   3
   0  -5   9 28754.2 1460.87   2
   0  -5   9 24973.4 1439.49   3
   0   5  -9 27538.1 1520.07   3
   0   5  -9 27970.8 1449.21   2
   0  -5   8 177004. 4253.63   2
   0  -5   8 176160. 4422.84   3
   0   5  -8 171871. 4390.80   3
   0   5  -8 173836. 4192.48   2
   0   5  -7 32526.7 1508.22   3
   0   5  -7 32535.3 1431.72   2
   0  -5   7 32757.1 1507.48   3
   0  -5   7 33998.4 1485.24   2
   0   5  -6 9885.17 698.863   2
   0   5  -6 11840.6 867.639   3
   0  -5   6 12596.8 842.697   3
   0  -5   6 12671.5 845.205   2
   0  -5   5 20866.3 1018.62   2
   0   5  -5 19127.1 974.604   2
   0  -5   5 20789.6 1040.73   3
   0   5  -5 19630.5 1051.09   3
   0   5  -4 205539. 4478.55   3
   0   5  -4 214126. 4479.57   2
   0  -5   4 205473. 4453.42   3
   0  -5   4 208124. 4409.12   2
   0   5  -3 268391. 5445.42   1
   0   5  -3 274474. 5472.12   2
   0   5  -3 273721. 5495.38   3
   0   5  -2 740925. 13201.4   3
   0   5  -2 751974. 13218.3   1
   0  -5   1 183923. 4076.69   1
   0   5  -1 187542. 4038.66   1
   0   5   0 5398.61 526.165   1
   0  -5   0 5336.65 556.705   1
   0   5   1 30180.5 1285.84   1
   0  -5  -1 31222.1 1328.03   1
   0   5   2 50915.6 1864.52   1
   0  -5  -2 53752.4 1882.15   1
   0  -5  -3 30537.3 1452.75   1
   0   5   3 29303.2 1401.05   1
   0  -5  -4 19955.4 1202.36   1
   0   5   4 21725.5 1232.46   1
   0  -5  -5-253.868 437.058   1
   0   5   5 744.012 348.933   1
   0  -5  -6 4360.77 634.812   1
   0   5   6 3770.86 555.220   1
   0  -5  -7 28153.3 1656.59   1
   0   5   7 27258.2 1619.60   1
   0  -5  -8 146489. 4415.28   1
   0  -5  -9 66602.4 2848.03   1
   0  -5 -10-57.8482 477.728   1
   0  -5 -11 9984.57 1185.75   1
   0  -5 -12 6187.19 1043.88   1
   0  -5 -13 37372.9 2415.02   1
   0  -5 -14 40558.5 2620.92   1
   0  -5 -15 11560.7 1462.92   1
   0  -5 -16 1261.75 754.912   1
   0  -5 -17 6499.81 1224.67   1
   0  -5 -18 22411.4 2188.67   1
   0  -5 -19 21105.5 2195.32   1
   0  -5 -20 12123.5 1749.04   1
   0   6 -23-219.228 654.115   1
   0   6 -22 9968.41 1460.13   1
   0   6 -21 6153.84 1202.25   1
   0   6 -20 8697.28 1355.08   1
   0   6 -19 1605.80 785.628   1
   0   6 -18 30545.2 2267.16   1
   0   6 -17 28898.7 2134.09   1
   0   6 -16 17181.0 1512.87   2
   0   6 -15 14365.3 1333.69   2
   0   6 -15 15487.2 1514.62   3
   0   6 -14 8577.52 1123.22   3
   0   6 -14 9409.78 1078.91   2
   0   6 -13 2295.02 636.669   2
   0   6 -13 1522.91 588.797   3
   0   6 -12 98758.2 3378.40   2
   0  -6  12 92835.8 3302.21   2
   0   6 -12 100888. 3651.99   3
   0   6 -11 101952. 3313.88   2
   0   6 -11 93064.3 3364.23   3
   0  -6  11 99195.2 3348.21   3
   0  -6  11 91552.6 3125.71   2
   0   6 -10 4951.71 725.606   2
   0   6 -10 4563.24 689.440   3
   0  -6  10 5657.35 715.733   2
   0  -6  10 5199.24 691.029   3
   0   6  -9 26453.8 1498.77   3
   0  -6   9 28720.6 1493.16   2
   0  -6   9 28609.1 1533.04   3
   0   6  -9 25584.9 1385.17   2
   0   6  -8 199.626 286.654   2
   0  -6   8 268.316 276.614   3
   0  -6   8 203.785 270.633   2
   0   6  -8-106.620 371.792   3
   0  -6   7 76852.1 2400.99   2
   0   6  -7 79289.5 2484.71   2
   0   6  -7 77681.2 2559.64   3
   0  -6   7 79542.7 2525.48   3
   0   6  -6 136582. 3600.53   3
   0   6  -6 140759. 3564.64   2
   0  -6   6 146647. 3560.09   2
   0  -6   6 143317. 3614.05   3
   0   6  -5 105106. 2869.15   2
   0  -6   5 109118. 2862.19   2
   0  -6   5 108797. 2908.70   3
   0   6  -5 109453. 2947.66   3
   0   6  -4 259762. 5451.32   3
   0   6  -4 256599. 5396.38   2
   0  -6   4 253454. 5386.94   3
   0   6  -3 3416.31 469.501   2
   0   6  -3 4089.78 520.134   3
   0   6  -3 3908.04 498.230   1
   0   6  -2 17538.7 969.043   1
   0   6  -1 374001. 7430.62   1
   0  -6   1 388926. 7521.58   1
   0  -6   0 61838.3 2082.85   1
   0   6   0 59976.7 1999.56   1
   0   6   1 58426.0 2010.05   1
   0  -6  -1 60152.4 2088.22   1
   0  -6  -2 6796.89 738.081   1
   0   6   2 6707.35 725.414   1
   0   6   3 4125.71 594.429   1
   0  -6  -3 3454.55 563.351   1
   0   6   4 101629. 3154.37   1
   0  -6  -4 100570. 3155.41   1
   0   6   5 79455.3 2784.47   1
   0  -6  -5 81947.7 2837.06   1
   0   6   6 51349.3 2270.36   1
   0  -6  -6 55087.5 2364.07   1
   0  -6  -7 13986.0 1201.50   1
   0  -6  -8 3736.33 655.565   1
   0  -6  -9 56278.2 2681.02   1
   0  -6 -10 47118.8 2543.99   1
   0  -6 -11 20259.2 1692.34   1
   0  -6 -12 57497.6 2997.24   1
   0  -6 -13 1253.68 599.950   1
   0  -6 -14 193.910 721.513   1
   0  -6 -15 29098.8 2311.73   1
   0  -6 -16 36515.7 2687.54   1
   0  -6 -17 18365.3 1968.33   1
   0  -6 -18 1881.31 927.210   1
   0  -6 -19 853.348 716.188   1
   0   7 -23 5188.29 1159.41   1
   0   7 -22-378.241 631.743   1
   0   7 -21 6277.46 1208.89   1
   0   7 -20 7695.83 1234.25   1
   0   7 -19 34023.6 2428.91   1
   0   7 -18 1468.68 770.996   1
   0   7 -17 7183.33 1072.82   2
   0   7 -16 4716.08 825.290   2
   0   7 -16 5792.63 1115.57   3
   0   7 -15 31914.6 2187.74   3
   0   7 -15 33114.5 2068.49   2
   0   7 -14 65285.8 3077.23   3
   0   7 -14 64117.2 2859.95   2
   0   7 -13 85053.6 3460.68   3
   0   7 -13 81848.0 3158.56   2
   0  -7  12 5040.16 755.864   2
   0   7 -12 6394.10 861.673   2
   0   7 -12 6815.97 964.664   3
   0   7 -11 8045.11 976.239   3
   0  -7  11 8913.21 904.321   2
   0  -7  11 7742.48 880.026   3
   0   7 -11 10587.1 1011.94   2
   0  -7  10 40926.4 1974.13   3
   0  -7  10 40114.6 1898.03   2
   0   7 -10 39160.5 1963.62   3
   0   7 -10 38648.3 1801.57   2
   0   7  -9 6638.59 805.978   3
   0  -7   9 8335.29 820.806   2
   0   7  -9 7489.46 799.417   2
   0  -7   9 8516.16 851.400   3
   0  -7   8 80537.1 2617.49   2
   0   7  -8 86711.3 2777.41   2
   0  -7   8 81569.8 2724.04   3
   0   7  -8 82289.4 2796.42   3
   0  -7   7 153555. 3881.11   2
   0   7  -7 143931. 3940.42   3
   0  -7   7 152911. 3972.90   3
   0   7  -7 148680. 3902.52   2
   0   7  -6 2081.56 400.897   3
   0  -7   6 2163.50 399.237   2
   0   7  -6 1694.98 353.568   2
   0  -7   6 2136.77 409.190   3
   0  -7   5 62985.4 2145.32   3
   0   7  -5 65244.7 2198.31   2
   0   7  -5 63108.3 2165.90   3
   0   7  -4 71916.1 2282.16   3
   0   7  -4 69965.9 2245.17   2
   0   7  -4 69539.2 2225.81   1
   0   7  -3 164614. 3956.27   1
   0   7  -3 166070. 3990.14   3
   0   7  -3 170676. 4058.20   2
   0   7  -2 16424.9 993.940   1
   0  -7   2 19458.3 1107.16   1
   0  -7   1 42864.5 1701.63   1
   0   7  -1 39944.6 1612.34   1
   0  -7   0 5504.32 633.747   1
   0   7   0 5513.61 625.930   1
   0  -7  -1 15103.0 1041.00   1
   0   7   1 16299.8 1043.48   1
   0  -7  -2 35821.5 1675.08   1
   0   7   2 36322.2 1687.84   1
   0  -7  -3 218303. 5317.74   1
   0   7   3 209107. 5224.05   1
   0   7   4 108621. 3424.10   1
   0  -7  -4 106477. 3397.06   1
   0  -7  -5 138.833 344.628   1
   0   7   5-214.350 330.715   1
   0  -7  -6 71169.5 2832.90   1
   0  -7  -7 36912.8 2042.49   1
   0  -7  -8 63591.6 2851.52   1
   0  -7  -9 13660.2 1339.03   1
   0  -7 -10 17011.8 1542.09   1
   0  -7 -11-546.849 660.022   1
   0  -7 -12 19058.2 1759.41   1
   0  -7 -13 30423.3 2313.77   1
   0  -7 -14 18790.5 1886.96   1
   0  -7 -15 6546.98 1182.60   1
   0  -7 -16 7.72516 689.551   1
   0  -7 -17 4595.60 1158.19   1
   0  -7 -18 2993.66 1070.58   1
   0   8 -23 5550.34 1183.38   1
   0   8 -22 13811.7 1732.22   1
   0   8 -21 2074.29 745.133   1
   0   8 -20 1664.60 725.846   1
   0   8 -19 843.100 753.081   1
   0   8 -18 1828.87 645.241   2
   0   8 -17 21464.0 1758.38   2
   0   8 -17 22014.3 1962.60   3
   0   8 -16 43961.8 2671.62   3
   0   8 -16 47924.4 2613.24   2
   0   8 -15 2329.31 685.675   2
   0   8 -15 2884.34 793.416   3
   0   8 -14 5704.48 932.655   2
   0   8 -14 7546.22 1078.11   3
   0   8 -13 11209.5 1133.70   2
   0   8 -13 10771.5 1235.96   3
   0  -8  12 17932.2 1372.18   2
   0   8 -12 20083.6 1459.31   2
   0   8 -12 19916.8 1519.37   3
   0   8 -11 26475.6 1702.82   3
   0   8 -11 27188.4 1602.89   2
   0  -8  11 28669.5 1649.24   2
   0   8 -10 55774.8 2304.50   2
   0   8 -10 54184.1 2406.60   3
   0  -8  10 55909.5 2372.58   3
   0  -8  10 54750.0 2257.68   2
   0  -8   9 616.309 318.029   3
   0   8  -9-218.565 398.888   2
   0   8  -9 795.210 452.792   3
   0  -8   9 510.461 390.276   2
   0  -8   8 218.489 286.962   2
   0   8  -8-152.510 388.969   3
   0  -8   8-14.1118 287.250   3
   0   8  -7 31383.1 1607.88   3
   0  -8   7 29638.1 1504.77   3
   0  -8   7 32165.5 1524.69   2
   0   8  -7 26939.0 1416.97   2
   0  -8   6 103194. 3068.53   3
   0   8  -6 97232.6 3039.37   3
   0   8  -6 103248. 3077.06   2
   0   8  -5 93049.1 2825.32   2
   0   8  -5 87209.2 2718.83   1
   0   8  -5 90533.4 2819.35   3
   0   8  -4 23171.3 1277.05   2
   0   8  -4 22143.3 1248.74   3
   0   8  -4 21346.3 1189.49   1
   0   8  -3 56468.2 2075.94   2
   0   8  -3 55671.6 2043.53   1
   0   8  -3 50490.5 1904.83   3
   0  -8   2 11558.2 942.041   1
   0   8  -2 12757.3 924.676   1
   0  -8   1 49925.0 2024.46   1
   0   8  -1 46568.6 1890.15   1
   0  -8   0 4288.11 629.644   1
   0   8   0 4035.12 602.597   1
   0   8   1 33508.9 1641.88   1
   0  -8  -1 34695.3 1726.92   1
   0  -8  -2 35137.4 1755.41   1
   0   8   2 34401.2 1757.92   1
   0   8   3 1081.89 384.084   1
   0  -8  -3 1154.94 476.720   1
   0  -8  -4 55261.6 2396.55   1
   0   8   4 54073.7 2396.73   1
   0  -8  -5 130795. 4144.70   1
   0  -8  -6 32713.3 1936.86   1
   0  -8  -7 2596.25 652.979   1
   0  -8  -8 5664.51 892.324   1
   0  -8  -9 5089.03 903.116   1
   0  -8 -10 91887.7 3846.82   1
   0  -8 -11 27808.2 2131.02   1
   0  -8 -12 10215.1 1341.95   1
   0  -8 -13-602.162 791.134   1
   0  -8 -14 4786.83 1092.82   1
   0  -8 -15 8409.67 1358.42   1
   0  -8 -16 17528.0 1991.80   1
   0  -8 -17 14053.4 1854.20   1
   0  -8 -18 4890.48 1253.60   1
   0   9 -23 6004.29 1201.04   1
   0   9 -22 564.674 651.269   1
   0   9 -21 1946.17 939.384   1
   0   9 -20 11354.9 1486.20   1
   0   9 -19 20489.6 1834.32   2
   0   9 -18 4843.06 968.635   3
   0   9 -18 4760.84 928.856   2
   0   9 -17 3696.52 809.806   2
   0   9 -17 3568.28 885.094   3
   0   9 -16 1895.86 709.356   2
   0   9 -16 2690.12 917.589   3
   0   9 -15 13569.4 1366.20   2
   0   9 -15 13655.2 1564.24   3
   0   9 -14 4297.80 832.926   2
   0   9 -14 4644.27 878.403   3
   0   9 -13 15714.7 1347.17   2
   0   9 -13 15015.1 1418.51   3
   0   9 -12 25234.1 1751.03   3
   0   9 -12 27034.3 1688.28   2
   0   9 -11 12678.1 1121.36   2
   0   9 -11 11966.0 1162.31   3
   0  -9  11 12982.6 1113.79   2
   0   9 -10 21390.1 1461.08   2
   0  -9  10 24042.2 1568.91   3
   0   9 -10 21449.9 1519.43   3
   0  -9  10 21341.2 1412.86   2
   0  -9   9 84413.2 2895.66   2
   0  -9   9 86049.9 3039.98   3
   0   9  -9 82431.3 3033.27   3
   0   9  -9 82920.8 2941.17   2
   0   9  -8 59474.7 2411.99   3
   0  -9   8 59103.5 2301.67   3
   0   9  -8 59429.2 2348.34   2
   0  -9   7 32614.2 1675.27   3
   0   9  -7 32315.4 1715.87   3
   0   9  -7 31242.8 1592.84   2
   0   9  -6 7466.48 795.653   1
   0   9  -6 9586.92 912.056   2
   0   9  -6 9450.35 883.411   3
   0   9  -5 75207.4 2602.64   3
   0   9  -5 73858.6 2563.63   2
   0   9  -5 69476.4 2487.61   1
   0   9  -4 1042.72 359.168   2
   0   9  -4 194.286 301.418   1
   0   9  -4 1211.58 378.663   3
   0   9  -3 109355. 3218.51   1
   0   9  -3 107078. 3247.60   2
   0   9  -3 103384. 3076.47   3
   0  -9   2 100208. 3137.73   1
   0   9  -2 96321.7 3028.12   1
   0  -9   1 2671.66 528.519   1
   0   9  -1 2607.54 537.459   1
   0   9   0 2237.50 517.964   1
   0  -9   0 2691.20 528.142   1
   0  -9  -1 25228.3 1543.80   1
   0   9   1 21355.0 1381.16   1
   0   9   2 17548.1 1282.87   1
   0  -9  -2 17452.4 1300.96   1
   0  -9  -3 14526.1 1220.00   1
   0  -9  -4 42309.4 2152.89   1
   0  -9  -5 5782.12 843.359   1
   0  -9  -6 13426.1 1295.04   1
   0  -9  -7 55323.2 2759.13   1
   0  -9  -8 28572.1 1993.75   1
   0  -9  -9 53713.0 2896.79   1
   0  -9 -10 5971.71 1068.45   1
   0  -9 -11 12.9202 590.074   1
   0  -9 -12 15938.1 1685.61   1
   0  -9 -13 27930.7 2311.77   1
   0  -9 -14 15488.7 1837.92   1
   0  -9 -15 8909.44 1487.17   1
   0  -9 -16 1463.54 799.364   1
   0  -9 -17 2176.74 872.028   1
   0  10 -22 11514.9 1639.38   1
   0  10 -21 31975.9 2537.06   1
   0  10 -20 6532.43 1187.69   2
   0  10 -19 990.274 787.103   3
   0  10 -19 2430.14 728.377   2
   0  10 -18 15505.9 1561.07   2
   0  10 -18 15845.8 1761.52   3
   0  10 -17 15635.2 1539.79   2
   0  10 -17 17938.0 1824.53   3
   0  10 -16 24686.3 1856.87   2
   0  10 -16 22077.1 1980.30   3
   0  10 -15 8909.37 1254.72   3
   0  10 -15 8926.88 1162.24   2
   0  10 -14 1128.89 522.807   3
   0  10 -14 1096.30 548.662   2
   0  10 -13 761.883 544.794   3
   0  10 -13 504.190 438.528   2
   0  10 -12 9469.16 1100.97   3
   0  10 -12 7796.93 945.050   2
   0  10 -11 50256.5 2469.72   3
   0  10 -11 50354.5 2333.50   2
   0  10 -10 78607.3 3082.94   3
   0  10 -10 78222.9 2975.10   2
   0 -10  10 74418.9 2820.41   2
   0  10  -9 730.383 469.771   3
   0 -10   9 347.051 347.399   3
   0  10  -8 19287.5 1369.23   3
   0  10  -8 20534.2 1350.41   1
   0  10  -8 18461.3 1294.41   2
   0  10  -7 63768.5 2512.13   2
   0  10  -7 57592.1 2356.48   1
   0  10  -7 66291.1 2560.58   3
   0  10  -6 82285.2 2882.20   2
   0  10  -6 85037.8 2927.80   3
   0  10  -5 42485.6 1945.53   3
   0  10  -5 40667.3 1906.66   2
   0  10  -5 37389.7 1799.87   1
   0  10  -4 12607.7 1067.30   2
   0  10  -4 10537.6 941.886   1
   0  10  -4 12846.8 1086.32   3
   0  10  -3 6567.20 751.355   1
   0  10  -3 5095.06 663.541   3
   0 -10   2 49461.0 2180.18   1
   0  10  -2 45324.0 2037.12   1
   0  10  -1 56516.4 2340.58   1
   0 -10   1 63404.1 2497.82   1
   0  10   0 31071.8 1704.76   1
   0 -10   0 30491.4 1735.71   1
   0 -10  -1 7610.18 911.812   1
   0  10   1 6900.88 839.643   1
   0 -10  -2 187.372 375.177   1
   0 -10  -3 2670.37 646.300   1
   0 -10  -4 14233.1 1296.01   1
   0 -10  -5 25563.1 1769.76   1
   0 -10  -6 113877. 4186.17   1
   0 -10  -7 10557.1 1267.64   1
   0 -10  -8 3879.41 845.139   1
   0 -10  -9 13167.8 1485.79   1
   0 -10 -10 9152.81 1309.97   1
   0 -10 -11 35819.6 2585.60   1
   0 -10 -12 1472.07 736.345   1
   0 -10 -13-73.5336 651.298   1
   0 -10 -14 1797.16 784.793   1
   0 -10 -15 6007.19 1200.04   1
   0 -10 -16 17040.6 2075.09   1
   0  11 -21 11895.3 1615.17   1
   0  11 -19 19892.0 2050.83   3
   0  11 -19 22385.0 1981.38   2
   0  11 -18-152.453 682.730   3
   0  11 -18 1089.61 627.341   2
   0  11 -17 1157.27 658.951   2
   0  11 -17 403.020 622.773   3
   0  11 -16 2534.25 762.680   2
   0  11 -16 2124.84 714.951   3
   0  11 -15 16577.3 1657.74   3
   0  11 -15 15198.2 1476.12   2
   0  11 -14 13023.2 1421.81   3
   0  11 -14 13751.9 1356.09   2
   0  11 -13 1638.67 528.554   2
   0  11 -13 2054.10 673.678   3
   0  11 -12 12917.3 1327.07   3
   0  11 -12 14482.5 1299.17   2
   0  11 -11 664.092 541.947   3
   0  11 -11 369.203 503.553   2
   0  11 -10 26271.8 1758.70   3
   0  11 -10 25032.3 1620.30   2
   0  11  -9 53079.6 2479.79   3
   0  11  -9 51783.5 2375.36   2
   0  11  -8 16093.1 1306.17   3
   0  11  -8 16941.0 1297.14   1
   0  11  -8 15828.4 1247.76   2
   0  11  -7 6679.85 807.350   1
   0  11  -7 7526.70 910.033   3
   0  11  -7 8090.72 913.740   2
   0  11  -6 1302.40 380.720   1
   0  11  -6 965.341 406.008   3
   0  11  -5 5383.91 775.986   2
   0  11  -5 6602.27 797.248   1
   0  11  -5 6111.31 811.292   3
   0  11  -4 21779.1 1463.59   3
   0  11  -4 18844.7 1336.80   1
   0  11  -4 20343.3 1427.18   2
   0  11  -3 86155.1 3028.77   1
   0  11  -3 85365.3 2976.18   3
   0 -11   2 25048.0 1607.48   1
   0  11  -2 23353.6 1484.02   1
   0 -11   1 505.664 399.973   1
   0 -11   0 325.616 454.733   1
   0 -11  -1 22995.7 1619.19   1
   0 -11  -2 148483. 4682.76   1
   0 -11  -3 8732.15 1073.19   1
   0 -11  -4 4022.60 780.029   1
   0 -11  -5 707.771 477.739   1
   0 -11  -6 7274.01 1065.66   1
   0 -11  -7 55843.1 3000.92   1
   0 -11  -8 27967.6 2127.79   1
   0 -11  -9 21965.1 1939.86   1
   0 -11 -10-499.017 647.214   1
   0 -11 -11 1187.82 793.282   1
   0 -11 -12 6260.02 1221.16   1
   0 -11 -13 20272.3 2077.13   1
   0 -11 -14 9806.65 1583.21   1
   0 -11 -15 8787.84 1485.51   1
   0  12 -20-34.5823 703.698   3
   0  12 -19 5094.56 1205.69   3
   0  12 -18 4843.41 1123.40   3
   0  12 -18 4593.98 1009.35   2
   0  12 -17 14685.9 1520.64   2
   0  12 -17 14437.8 1746.01   3
   0  12 -16 15373.3 1537.03   2
   0  12 -16 14385.8 1672.67   3
   0  12 -15 13145.3 1506.49   3
   0  12 -15 12358.4 1343.01   2
   0  12 -14 2090.27 684.915   2
   0  12 -14 4103.80 902.935   3
   0  12 -13 3048.77 740.833   2
   0  12 -13 2710.53 723.623   3
   0  12 -12 12656.0 1339.01   3
   0  12 -12 9874.42 1122.75   2
   0  12 -11 37635.5 2235.72   3
   0  12 -11 38829.0 2188.11   2
   0  12 -10 16511.4 1331.75   2
   0  12 -10 18293.8 1499.63   3
   0  12  -9-68.9525 411.716   3
   0  12  -9-247.524 415.423   2
   0  12  -8 5675.00 835.329   3
   0  12  -8 5043.37 792.110   2
   0  12  -7 3747.32 718.451   2
   0  12  -7 2637.71 559.123   3
   0  12  -6 21516.7 1510.14   3
   0  12  -6 23130.6 1596.04   2
   0  12  -5 35477.9 1970.88   2
   0  12  -5 35748.0 1938.38   3
   0  12  -4 17365.2 1372.65   2
   0  12  -4 16987.4 1329.76   3
   0  12  -3 4672.29 734.587   3
   0 -12   2 41721.9 2214.40   1
   0 -12   1 13796.2 1281.17   1
   0 -12   0 23007.8 1681.59   1
   0 -12  -1 59507.9 2754.94   1
   0 -12  -2 24987.8 1836.12   1
   0 -12  -3 13477.4 1415.65   1
   0 -12  -4 64503.2 3092.29   1
   0 -12  -5 83266.3 3639.84   1
   0 -12  -6 32057.6 2240.02   1
   0 -12  -7 489.236 594.945   1
   0 -12  -8 1133.34 688.164   1
   0 -12  -9 8923.53 1320.75   1
   0 -12 -10 2463.17 801.192   1
   0 -12 -11 26391.2 2345.66   1
   0 -12 -12 14250.6 1910.19   1
   0 -12 -13-112.407 629.854   1
   0 -12 -14 3146.04 1096.73   1
   0  13 -20 1788.61 806.798   3
   0  13 -19 11243.7 1610.12   3
   0  13 -18 13991.7 1718.39   3
   0  13 -17 612.732 667.811   3
   0  13 -16 3266.17 893.786   3
   0  13 -16 2654.20 804.953   2
   0  13 -15 11527.1 1437.61   3
   0  13 -15 12335.3 1428.80   2
   0  13 -14 46132.8 2442.26   2
   0  13 -14 45818.9 2689.68   3
   0  13 -13 17071.0 1630.32   3
   0  13 -13 16583.2 1477.96   2
   0  13 -12 7428.05 1101.78   3
   0  13 -12 7103.94 1024.86   2
   0  13 -11 1165.73 489.329   2
   0  13 -11 2019.02 708.679   3
   0  13 -10 36653.9 2195.90   3
   0  13 -10 35925.2 2133.73   2
   0  13  -9 20920.1 1541.94   2
   0  13  -9 21938.0 1635.12   3
   0  13  -8 45804.1 2402.27   3
   0  13  -8 48940.0 2450.41   2
   0  13  -7 29500.8 1858.29   3
   0  13  -7 28580.6 1873.25   2
   0  13  -6 4027.00 776.792   2
   0  13  -6 3537.62 740.789   3
   0  13  -5 111.271 421.078   3
   0  13  -5 489.797 446.373   2
   0  13  -4 4647.50 791.144   3
   0  13  -4 5930.43 917.362   2
   0  13  -3 18114.8 1473.71   2
   0  13  -3 16820.8 1348.34   3
   0 -13   1 1939.40 622.943   1
   0 -13   0 738.753 480.864   1
   0 -13  -1 5410.10 918.501   1
   0 -13  -2 69919.0 3221.19   1
   0 -13  -3 67202.1 3220.42   1
   0 -13  -4 27550.1 2103.99   1
   0 -13  -5 647.925 513.700   1
   0 -13  -6 17272.6 1705.07   1
   0 -13  -7 19145.0 1852.38   1
   0 -13  -8 13315.7 1618.80   1
   0 -13  -9 2461.62 862.295   1
   0 -13 -10 8107.08 1318.78   1
   0 -13 -11-747.152 746.550   1
   0 -13 -12 12431.6 1716.83   1
   0 -13 -13 16342.3 2053.41   1
   0  14 -19-274.261 803.425   3
   0  14 -18 5210.67 1285.65   3
   0  14 -17 19295.7 1998.30   3
   0  14 -16 12602.1 1597.66   3
   0  14 -15 1151.61 640.850   3
   0  14 -15 1964.68 666.676   2
   0  14 -14-708.352 567.622   3
   0  14 -14 974.091 632.062   2
   0  14 -13 11432.2 1258.04   2
   0  14 -13 12396.7 1405.95   3
   0  14 -12 13116.2 1334.37   2
   0  14 -12 15595.0 1590.83   3
   0  14 -11 32092.4 2061.65   2
   0  14 -11 33181.8 2205.35   3
   0  14 -10 13694.2 1405.93   3
   0  14 -10 12831.4 1299.64   2
   0  14  -9 557.066 441.618   2
   0  14  -9 665.294 570.024   3
   0  14  -8 12975.7 1303.62   3
   0  14  -8 14082.8 1362.29   2
   0  14  -7 47742.2 2451.58   3
   0  14  -7 43772.6 2417.17   2
   0  14  -6 11793.4 1239.39   3
   0  14  -6 14495.7 1352.32   2
   0  14  -5-113.851 458.067   3
   0  14  -5 816.887 464.782   2
   0  14  -4 13842.7 1378.60   2
   0  14  -4 13300.2 1282.60   3
   0  14  -3 25197.4 1833.66   2
   0  14  -3 21549.0 1578.39   3
   0  14  -2 20223.4 1597.93   3
   0 -14   1 38313.0 2292.02   1
   0 -14   0 16184.9 1521.28   1
   0 -14  -1 5820.57 963.925   1
   0 -14  -2 1052.64 578.057   1
   0 -14  -3 5939.10 1075.60   1
   0 -14  -4 3667.05 907.844   1
   0 -14  -5 34832.6 2483.02   1
   0 -14  -6 18655.9 1919.67   1
   0 -14  -7 6598.39 1115.35   1
   0 -14  -8 672.529 587.225   1
   0 -14  -9 4540.42 1071.66   1
   0 -14 -10 15219.5 1842.32   1
   0 -14 -11 15109.1 1887.61   1
   0 -14 -12 5223.29 1320.98   1
   0  15 -17 268.320 642.590   3
   0  15 -16 4351.47 988.793   3
   0  15 -15 3168.31 858.230   3
   0  15 -14 16866.1 1725.25   3
   0  15 -14 17517.4 1591.20   2
   0  15 -13 20361.2 1853.23   3
   0  15 -13 21129.2 1791.05   2
   0  15 -12 1759.71 450.389   2
   0  15 -12 3348.12 949.244   3
   0  15 -11-261.431 756.575   2
   0  15 -11 3006.89 823.024   3
   0  15 -10 15904.6 1495.67   2
   0  15 -10 18299.9 1633.59   3
   0  15  -9 32422.7 2101.74   2
   0  15  -9 34660.9 2218.98   3
   0  15  -8 11637.8 1295.25   3
   0  15  -8 13512.7 1377.58   2
   0  15  -7 11041.6 1243.09   3
   0  15  -7 11026.0 1275.41   2
   0  15  -6 1648.35 636.810   3
   0  15  -6 938.001 526.538   2
   0  15  -5 459.399 426.505   3
   0  15  -5 918.472 570.318   2
   0  15  -4-175.304 593.606   3
   0  15  -4 2021.48 682.384   2
   0  15  -3 32566.4 2165.01   2
   0  15  -3 31404.8 2017.22   3
   0  15  -2 34750.2 2160.78   3
   0 -15   1 1739.39 764.831   1
   0 -15   0 4137.64 917.440   1
   0 -15  -1 4713.21 913.505   1
   0 -15  -2 9374.62 1281.67   1
   0 -15  -3 14203.7 1578.28   1
   0 -15  -4 4419.11 977.868   1
   0 -15  -5 152.179 567.463   1
   0 -15  -6 3636.86 920.847   1
   0 -15  -7 10679.0 1624.37   1
   0 -15  -8 9569.08 1497.24   1
   0 -15  -9 4629.75 1142.77   1
   0 -15 -10-559.771 650.059   1
   0 -15 -11 1111.73 831.343   1
   0  16 -14 1962.82 833.231   3
   0  16 -13 6529.10 1177.44   3
   0  16 -12 24319.5 1888.21   2
   0  16 -12 29174.8 2220.76   3
   0  16 -11 9105.82 1184.00   2
   0  16 -11 11045.8 1384.26   3
   0  16 -10 2292.88 729.625   3
   0  16 -10 1119.02 511.497   2
   0  16  -9 879.379 495.665   2
   0  16  -9 1568.06 681.574   3
   0  16  -8 1206.51 710.422   2
   0  16  -8 383.555 494.377   3
   0  16  -7 16747.6 1615.12   2
   0  16  -7 14857.0 1464.19   3
   0  16  -6 36921.4 2363.01   2
   0  16  -6 41782.8 2469.83   3
   0  16  -5 21398.0 1777.04   3
   0  16  -5 18231.9 1704.40   2
   0  16  -4 4713.42 910.073   3
   0  16  -4 5310.71 981.632   2
   0  16  -3-167.174 432.332   3
   0  16  -3 598.657 599.607   2
   0  16  -2 12903.2 1371.36   3
   0 -16   1 26314.6 2090.48   1
   0 -16   0 11619.7 1434.84   1
   0 -16  -1 284.018 492.111   1
   0 -16  -2-456.381 576.394   1
   0 -16  -3 89.5196 588.621   1
   0 -16  -4 8708.28 1357.91   1
   0 -16  -5 10126.1 1515.33   1
   0 -16  -6 1646.68 778.308   1
   0 -16  -7 243.036 786.992   1
   0 -16  -8 1021.73 755.780   1
   0 -16  -9 783.167 801.834   1
   0 -16 -10 9628.52 1662.58   1
   0  17 -12 78.3303 621.462   3
   0  17 -11 2142.33 812.220   3
   0  17 -11-802.898 768.334   2
   0  17 -10 10913.7 1403.70   3
   0  17 -10 7499.85 1107.44   2
   0  17  -9 5608.74 1017.53   2
   0  17  -9 5448.37 955.387   3
   0  17  -8 6696.89 1094.80   3
   0  17  -8 7844.27 1179.32   2
   0  17  -7 3302.20 775.328   3
   0  17  -7 6248.58 1104.39   2
   0  17  -6 155.931 508.703   3
   0  17  -6 1559.48 720.058   2
   0  17  -5 5113.42 955.507   3
   0  17  -5 5384.97 971.679   2
   0  17  -4 21100.4 1904.49   2
   0  17  -4 20437.3 1804.90   3
   0  17  -3 26915.4 2142.87   2
   0  17  -3 27952.3 2073.74   3
   0  17  -2 2748.74 777.959   3
   0  17  -2 3953.76 979.972   2
   0  17  -1-1041.11 658.182   3
   0 -17   0 1912.58 740.386   1
   0 -17  -1 11523.1 1573.29   1
   0 -17  -2 6525.73 1243.54   1
   0 -17  -3 11412.4 1535.67   1
   0 -17  -4 4053.66 1037.19   1
   0 -17  -5 832.565 654.519   1
   0 -17  -6 5074.95 1145.10   1
   0 -17  -7 1151.74 780.118   1
   0 -17  -8 1643.28 794.020   1
   0 -17  -9 6387.84 1423.36   1
   0  18  -9 119.481 495.102   2
   0  18  -9 743.227 610.852   3
   0  18  -8 1403.15 712.545   2
   0  18  -8-130.446 626.168   3
   0  18  -7 3508.85 836.850   3
   0  18  -7 5697.82 1103.65   2
   0  18  -6 7275.86 1253.11   2
   0  18  -6 8587.80 1282.65   3
   0  18  -5 6146.57 1112.39   3
   0  18  -5 5289.42 991.869   2
   0  18  -4 50.4074 601.277   2
   0  18  -4 555.153 608.532   3
   0  18  -3 2458.33 831.815   2
   0  18  -3 362.501 537.148   3
   0  18  -2 2247.33 779.995   2
   0  18  -2 1036.54 626.022   3
   0  18  -1 11607.9 1464.20   3
   0 -18   0 20737.7 2059.86   1
   0 -18  -1 17019.0 1861.84   1
   0 -18  -2 952.832 758.451   1
   0 -18  -3 3955.83 1105.18   1
   0 -18  -4 12385.7 1708.96   1
   0 -18  -5 7100.15 1413.94   1
   0 -18  -6 2321.00 867.988   1
   0 -18  -7 488.500 698.775   1
   0  19  -7 992.387 727.765   2
   0  19  -6 518.956 606.875   2
   0  19  -6-337.340 583.097   3
   0  19  -5 886.224 640.038   2
   0  19  -5 1403.07 713.574   3
   0  19  -4 9924.57 1392.29   2
   0  19  -4 9575.60 1338.58   3
   0  19  -3 5247.20 1117.73   2
   0  19  -3 4516.28 965.642   3
   0  19  -2 9894.18 1329.36   3
   0  19  -2 9036.75 1377.14   2
   0  19  -1 2319.27 795.181   3
   0  19   0 3934.86 1058.52   3
   0 -19  -1 16082.7 1962.32   1
   0 -19  -2 10288.4 1595.83   1
   0 -19  -3 3845.44 1189.40   1
   0 -19  -4 3658.45 1111.67   1
   0 -19  -5-202.479 731.129   1
   0  20  -5 5482.23 1186.82   2
   0  20  -4 2186.93 862.270   2
   0  20  -3 2736.02 919.275   2
   0  20  -2 3387.75 1016.10   2
   0  20  -1 5179.18 1059.62   3
   0  20  -1 5971.27 1277.94   2
   0  20   0 3730.49 944.846   3
   0 -20  -2 1554.54 816.678   1
   0 -20  -3 641.010 715.812   1
   0 -20  -4 5489.44 1374.61   1
   0  21  -2 559.016 592.736   2
   0  21  -1 9.35138 632.842   2
   0  21   0-895.355 830.588   2
  -1  21   1 346.765 686.583   3
  -1  21   0 1911.14 898.352   3
   1 -20  -5 2669.63 1002.43   1
   1 -20  -4 2827.29 1094.85   1
   1 -20  -3 6599.23 1334.85   1
   1 -20  -2 2880.64 963.755   1
  -1  20   1 2306.80 895.820   3
   1 -20  -1 1285.10 722.024   1
  -1  20   0 1220.78 731.619   3
  -1  20  -1 4040.02 1044.43   3
  -1  20  -1 6237.27 1230.61   2
  -1  20  -2 5539.49 1161.47   2
  -1  20  -2 6273.64 1207.26   3
  -1  20  -3 900.675 748.369   3
  -1  20  -4 598.239 686.668   3
  -1  20  -5-541.515 619.700   3
   1 -19  -6 2773.52 1063.60   1
   1 -19  -5-15.3357 664.312   1
   1 -19  -4 1027.22 672.808   1
   1 -19  -3 1452.37 770.087   1
   1 -19  -2 14835.6 1804.55   1
   1 -19  -1 9070.53 1410.10   1
  -1  19   0 1949.43 815.213   3
  -1  19  -1 249.918 644.942   3
  -1  19  -2-18.9428 576.326   3
  -1  19  -2 1277.35 712.757   2
  -1  19  -3 1880.74 839.033   3
  -1  19  -3 4405.57 1013.04   2
  -1  19  -4 6307.68 1163.10   2
  -1  19  -4 5723.05 1147.04   3
  -1  19  -5 6059.85 1058.98   3
  -1  19  -5 5380.01 1010.46   2
  -1  19  -6 1857.22 817.595   3
  -1  19  -7 381.920 625.644   3
  -1  19  -8 3697.98 1026.92   3
  -1  19  -9 9721.35 1455.40   3
   1 -18  -8-312.142 1010.16   1
   1 -18  -7-315.117 741.926   1
   1 -18  -6 1441.17 899.437   1
   1 -18  -5 4875.75 1127.19   1
   1 -18  -4 8139.54 1437.68   1
   1 -18  -3 6501.19 1265.97   1
   1 -18  -2 2154.30 826.868   1
   1 -18  -1 2763.19 940.678   1
   1 -18   0 2256.09 783.308   1
  -1  18  -1 4245.02 895.269   3
  -1  18  -2 11467.5 1523.80   2
  -1  18  -2 9314.98 1325.72   3
  -1  18  -3 8303.78 1281.76   3
  -1  18  -3 6955.36 1194.06   2
  -1  18  -4 346.636 575.193   2
  -1  18  -4-40.5981 600.349   3
  -1  18  -5 6337.42 1152.99   3
  -1  18  -5 4002.70 897.437   2
  -1  18  -6 12607.9 1487.66   2
  -1  18  -6 12764.2 1551.63   3
  -1  18  -7 5510.64 1025.43   3
  -1  18  -7 6730.35 1078.96   2
  -1  18  -8 4510.67 1042.78   3
  -1  18  -9-690.764 619.533   3
  -1  18 -10 1947.83 812.634   3
  -1  18 -11 1027.55 761.161   3
  -1  18 -12 8310.96 1346.70   3
   1 -17  -9 422.310 679.398   1
   1 -17  -8 1409.83 853.815   1
   1 -17  -7 11342.0 1689.40   1
   1 -17  -6 13224.9 1770.22   1
   1 -17  -5 459.694 648.211   1
   1 -17  -4-778.290 719.830   1
   1 -17  -3 925.485 609.897   1
   1 -17  -2 5707.81 1134.63   1
   1 -17  -1 22795.5 1988.02   1
   1 -17   0 11799.2 1432.29   1
  -1  17  -1 2056.52 708.103   3
  -1  17  -2 5491.70 997.500   3
  -1  17  -3 19852.5 1838.68   2
  -1  17  -3 22112.9 1914.86   3
  -1  17  -4 22058.2 1854.53   2
  -1  17  -4 22574.6 1983.40   3
  -1  17  -5 9808.15 1317.50   3
  -1  17  -5 9068.97 1237.41   2
  -1  17  -6-615.690 652.782   3
  -1  17  -6 626.582 640.139   2
  -1  17  -7 1942.80 721.647   2
  -1  17  -7 435.690 539.316   3
  -1  17  -8 4543.08 932.987   3
  -1  17  -8 3452.80 811.848   2
  -1  17  -9 9416.22 1197.47   2
  -1  17  -9 9936.32 1398.96   3
  -1  17 -10 13523.8 1572.97   3
  -1  17 -11 5601.92 1132.04   3
  -1  17 -12 976.112 722.361   3
  -1  17 -13-72.6835 637.416   3
  -1  17 -14 6990.86 1283.71   3
   1 -16 -11 7603.10 1607.24   1
   1 -16 -10 6037.50 1334.42   1
   1 -16  -9 7461.66 1424.20   1
   1 -16  -8 13411.7 1754.60   1
   1 -16  -7 272.573 564.178   1
   1 -16  -6 5278.59 1079.90   1
   1 -16  -5 19156.1 1935.41   1
   1 -16  -4 11253.6 1476.01   1
   1 -16  -3 8801.32 1302.54   1
   1 -16  -2 6419.15 1110.25   1
   1 -16  -1 177.705 462.145   1
   1 -16   0 32423.1 2313.78   1
   1 -16   1 30973.7 2195.04   1
  -1  16  -1 30375.5 2212.90   3
  -1  16  -2 4716.14 978.447   3
  -1  16  -3 1257.37 624.485   3
  -1  16  -3 715.423 548.594   2
  -1  16  -4 771.578 600.299   2
  -1  16  -4 850.665 597.091   3
  -1  16  -5 16460.7 1539.33   2
  -1  16  -5 20518.6 1799.16   3
  -1  16  -6 12457.1 1357.17   2
  -1  16  -6 12028.0 1397.67   3
  -1  16  -7 12503.9 1337.06   2
  -1  16  -7 12303.5 1355.38   3
  -1  16  -8 2929.88 743.311   3
  -1  16  -8 4522.64 848.164   2
  -1  16  -9 4428.16 953.654   3
  -1  16  -9 3519.12 710.968   2
  -1  16 -10-625.975 556.743   2
  -1  16 -10 925.303 726.102   3
  -1  16 -11 17250.6 1755.43   3
  -1  16 -12 21718.4 2025.45   3
  -1  16 -13 5482.30 1118.42   3
  -1  16 -14 2345.09 773.700   3
  -1  16 -15 115.884 613.658   3
  -1  16 -16 3569.38 1068.52   3
  -1  16 -17 13815.1 1761.00   3
   1 -15 -12 15353.7 2026.11   1
   1 -15 -11 5354.86 1281.06   1
   1 -15 -10 87.3234 636.514   1
   1 -15  -9 467.236 663.784   1
   1 -15  -8 8370.30 1353.55   1
   1 -15  -7 5419.47 1083.80   1
   1 -15  -6 13517.8 1653.44   1
   1 -15  -5 1131.87 676.242   1
   1 -15  -4 511.545 516.601   1
   1 -15  -3 16502.0 1698.96   1
   1 -15  -2 10634.4 1302.10   1
   1 -15  -1 17052.8 1587.62   1
   1 -15   0 13389.3 1415.68   1
   1 -15   1 608.486 510.954   1
  -1  15  -2 6419.62 961.863   3
  -1  15  -3 1019.88 534.200   2
  -1  15  -3 221.813 474.953   3
  -1  15  -4 15552.7 1447.02   2
  -1  15  -4 16906.5 1610.61   3
  -1  15  -5 26410.1 1936.66   3
  -1  15  -5 25418.8 1788.04   2
  -1  15  -6 481.405 472.016   3
  -1  15  -6 268.474 431.285   2
  -1  15  -7 195.833 553.974   3
  -1  15  -7 793.633 539.449   2
  -1  15  -8 7954.32 1134.03   3
  -1  15  -8 7580.88 1059.71   2
  -1  15  -9 29199.7 1897.21   2
  -1  15  -9 32268.6 2247.57   3
  -1  15 -10 26521.3 2069.16   3
  -1  15 -10 23830.6 1770.55   2
  -1  15 -11 7507.00 981.622   2
  -1  15 -11 5972.36 1049.75   3
  -1  15 -12 422.266 627.676   3
  -1  15 -12-1148.90 664.409   2
  -1  15 -13 7330.94 1224.52   3
  -1  15 -14 2049.28 692.520   3
  -1  15 -15 4145.52 1000.32   3
  -1  15 -16 11758.0 1604.18   3
  -1  15 -17 96.6497 696.824   3
  -1  15 -18 3621.83 1159.85   3
   1 -14 -13 1077.28 790.155   1
   1 -14 -12 1332.58 943.667   1
   1 -14 -11 4052.29 1159.69   1
   1 -14 -10 9665.95 1502.19   1
   1 -14  -9 8551.24 1407.01   1
   1 -14  -8 5130.36 1128.84   1
   1 -14  -7-137.800 645.907   1
   1 -14  -6 4207.31 948.888   1
   1 -14  -5 2208.24 769.577   1
   1 -14  -4 22654.9 1962.53   1
   1 -14  -3 33155.9 2254.73   1
   1 -14  -2 310.969 473.175   1
   1 -14  -1 589.098 457.295   1
   1 -14   0 20792.6 1667.98   1
   1 -14   1 44159.2 2391.41   1
  -1  14  -2 174.561 433.066   3
  -1  14  -3 315.803 435.484   3
  -1  14  -3 458.082 481.414   2
  -1  14  -4 11246.0 1259.82   3
  -1  14  -4 11216.2 1179.21   2
  -1  14  -5 5262.84 841.340   2
  -1  14  -5 4843.59 903.793   3
  -1  14  -6 52982.3 2496.81   2
  -1  14  -6 56575.7 2813.31   3
  -1  14  -7 38466.4 2303.70   3
  -1  14  -7 37999.0 2114.26   2
  -1  14  -8 17338.5 1422.53   2
  -1  14  -8 15724.4 1507.59   3
  -1  14  -9 3088.13 757.209   3
  -1  14  -9 2857.40 613.409   2
  -1  14 -10 2530.89 636.459   2
  -1  14 -10 1971.63 727.557   3
  -1  14 -11 22684.4 1664.52   2
  -1  14 -11 22563.3 1872.92   3
  -1  14 -12 6231.35 845.826   2
  -1  14 -12 5341.94 1029.50   3
  -1  14 -13 18560.2 1512.71   2
  -1  14 -13 17932.8 1781.83   3
  -1  14 -14 5505.45 1108.75   3
  -1  14 -15-214.562 647.417   3
  -1  14 -16 8619.64 1369.94   3
  -1  14 -17 8879.81 1523.65   3
  -1  14 -18 5563.07 1209.17   3
  -1  14 -19 673.071 753.045   3
  -1  14 -20-34.7931 798.369   3
   1 -13 -14 7704.48 1584.10   1
   1 -13 -13 15444.5 1979.93   1
   1 -13 -12 6511.08 1254.02   1
   1 -13 -11 2180.80 850.447   1
   1 -13 -10-315.276 613.245   1
   1 -13  -9 2105.21 738.225   1
   1 -13  -8 25877.2 2144.14   1
   1 -13  -7 32318.6 2329.28   1
   1 -13  -6 18056.4 1735.13   1
   1 -13  -5 1499.17 673.702   1
   1 -13  -4 3166.81 772.616   1
   1 -13  -3 36201.7 2296.30   1
   1 -13  -2 16294.2 1464.82   1
   1 -13  -1 15521.7 1370.75   1
   1 -13   0 15252.9 1344.48   1
   1 -13   1-126.607 432.370   1
  -1  13  -2 6464.15 916.295   3
  -1  13  -3 13381.5 1260.98   3
  -1  13  -4 22895.6 1725.11   3
  -1  13  -4 20081.3 1493.08   2
  -1  13  -5 26282.0 1819.73   3
  -1  13  -5 24966.2 1630.84   2
  -1  13  -6 6066.09 956.704   3
  -1  13  -6 5485.80 809.182   2
  -1  13  -7 5914.90 955.702   3
  -1  13  -7 5322.23 825.182   2
  -1  13  -8 14065.9 1214.44   2
  -1  13  -8 14079.5 1365.74   3
  -1  13  -9 26855.2 1721.76   2
  -1  13  -9 29417.4 2030.74   3
  -1  13 -10 41636.9 2151.51   2
  -1  13 -10 41395.7 2423.02   3
  -1  13 -11 12709.9 1195.89   2
  -1  13 -11 13122.6 1437.89   3
  -1  13 -12 472.083 419.300   2
  -1  13 -12 1538.71 774.729   3
  -1  13 -13 9766.00 1064.79   2
  -1  13 -13 9232.56 1276.93   3
  -1  13 -14 21157.9 1919.91   3
  -1  13 -14 20182.6 1621.28   2
  -1  13 -15 16427.3 1722.18   3
  -1  13 -15 15606.6 1448.61   2
  -1  13 -16 8185.03 1306.60   3
  -1  13 -17 620.474 765.508   3
  -1  13 -18 2859.79 1005.60   3
  -1  13 -19 4863.28 1239.05   3
  -1  13 -20 2246.60 939.336   3
  -1  13 -21 10075.5 1670.30   3
   1 -12 -15 17405.5 2138.90   1
   1 -12 -14 12443.9 1733.86   1
   1 -12 -13-569.192 657.812   1
   1 -12 -12 7720.32 1329.76   1
   1 -12 -11 653.531 641.707   1
   1 -12 -10 8114.46 1276.69   1
   1 -12  -9 32718.5 2391.02   1
   1 -12  -8 3984.13 884.851   1
   1 -12  -7-497.773 547.619   1
   1 -12  -6 38933.3 2434.57   1
   1 -12  -5 43205.4 2474.52   1
   1 -12  -4 37286.8 2230.51   1
   1 -12  -3 393.656 430.758   1
   1 -12  -2 2902.10 703.382   1
   1 -12  -1 6269.02 883.447   1
   1 -12   0 10074.5 1075.46   1
   1 -12   1 54855.5 2497.43   1
  -1  12  -2 76919.2 2921.88   1
   1 -12   2 87617.6 3114.68   1
  -1  12  -2 83687.1 3227.54   3
  -1  12  -3 6295.74 895.777   3
  -1  12  -3 5607.57 759.141   1
  -1  12  -4 13501.6 1289.02   3
  -1  12  -4 11175.6 1009.37   1
  -1  12  -4 13323.7 1161.70   2
  -1  12  -5 13030.1 1091.96   2
  -1  12  -5 13287.1 1246.00   3
  -1  12  -5 13295.1 1091.10   1
  -1  12  -6 4555.54 715.833   2
  -1  12  -6 4364.05 750.010   3
  -1  12  -6 3979.93 613.280   1
  -1  12  -7 35284.9 1800.03   1
  -1  12  -7 37587.9 2130.47   3
  -1  12  -7 39411.4 1982.05   2
  -1  12  -8 50447.0 2218.53   1
  -1  12  -8 55399.1 2655.78   3
  -1  12  -8 53209.9 2306.79   2
  -1  12  -9 504.839 346.883   1
  -1  12  -9 100.968 379.499   2
  -1  12  -9 464.900 453.184   3
  -1  12 -10-448.275 481.770   2
  -1  12 -10 1188.84 623.304   3
  -1  12 -11 24572.9 1854.01   3
  -1  12 -11 23522.8 1568.53   2
  -1  12 -12 38815.3 2051.51   2
  -1  12 -12 39329.0 2438.29   3
  -1  12 -13 22776.7 1889.52   3
  -1  12 -13 27122.6 1754.07   2
  -1  12 -14-111.984 424.390   2
  -1  12 -14-292.468 604.012   3
  -1  12 -15 252.618 423.052   2
  -1  12 -15-405.464 618.378   3
  -1  12 -16 2238.88 784.095   3
  -1  12 -16 2113.01 697.651   2
  -1  12 -17 15395.8 1761.07   3
  -1  12 -18 20546.9 2224.25   3
  -1  12 -19 6548.28 1341.54   3
  -1  12 -20 1330.69 905.308   3
  -1  12 -21 1294.39 819.762   3
   1 -11 -16-900.186 754.758   1
   1 -11 -15 1204.83 805.823   1
   1 -11 -14 9531.43 1494.86   1
   1 -11 -13 18446.0 2013.95   1
   1 -11 -12 10366.4 1483.61   1
   1 -11 -11 14388.8 1691.05   1
   1 -11 -10 1669.90 746.025   1
   1 -11  -9 4837.71 1011.19   1
   1 -11  -8 29900.9 2162.18   1
   1 -11  -7 75428.2 3404.94   1
   1 -11  -6 4103.95 832.946   1
   1 -11  -5 21396.9 1646.61   1
   1 -11  -4 7633.82 1008.82   1
   1 -11  -3 23412.7 1635.77   1
   1 -11  -2 41565.9 2166.86   1
   1 -11  -1 3665.60 672.587   1
   1 -11   0 26912.1 1633.99   1
  -1  11   0 22768.2 1463.67   1
  -1  11  -1-469.224 405.523   1
   1 -11   1-227.790 421.727   1
  -1  11  -2 36090.1 1945.94   3
  -1  11  -2 33358.6 1713.83   1
   1 -11   2 36152.2 1860.80   1
  -1  11  -3 102332. 3246.38   1
  -1  11  -3 108491. 3523.62   3
  -1  11  -4 41017.9 1873.27   1
  -1  11  -4 41718.4 1952.74   2
  -1  11  -5 8777.94 960.280   3
  -1  11  -5 9281.03 897.054   2
  -1  11  -5 7786.49 801.518   1
  -1  11  -6 403.870 449.900   3
  -1  11  -6 870.904 362.321   1
  -1  11  -6 1694.91 435.794   2
  -1  11  -7 10676.9 990.782   2
  -1  11  -7 9059.20 877.954   1
  -1  11  -7 9041.21 1038.43   3
  -1  11  -8 24055.3 1690.15   3
  -1  11  -8 24596.8 1468.86   2
  -1  11  -8 22350.5 1406.84   1
  -1  11  -9 84978.8 2971.12   2
  -1  11  -9 78628.8 3198.15   3
  -1  11  -9 74332.7 2770.66   1
  -1  11 -10 34943.7 2131.49   3
  -1  11 -10 33729.2 1836.42   2
  -1  11 -11 1680.74 644.268   3
  -1  11 -11 1777.23 558.703   2
  -1  11 -12-65.6443 488.758   3
  -1  11 -12 285.207 383.129   2
  -1  11 -13 10582.1 1291.56   3
  -1  11 -13 12437.8 1195.93   2
  -1  11 -14 36994.9 2444.54   3
  -1  11 -14 39589.0 2183.95   2
  -1  11 -15 7343.27 1001.34   2
  -1  11 -15 8983.45 1330.96   3
  -1  11 -16 10454.9 1467.86   3
  -1  11 -16 11106.2 1242.61   2
  -1  11 -17 10372.3 1269.68   2
  -1  11 -17 10056.5 1456.87   3
  -1  11 -18 3204.76 1041.23   3
  -1  11 -19 19018.9 2100.40   3
  -1  11 -20 13804.8 1831.70   3
   1 -10 -16 7263.19 1359.57   1
   1 -10 -15 9374.96 1501.75   1
   1 -10 -14 11177.2 1567.50   1
   1 -10 -13 10244.4 1458.14   1
   1 -10 -12 867.442 666.859   1
   1 -10 -11 31057.2 2309.82   1
   1 -10 -10 16298.1 1592.38   1
   1 -10  -9 36090.1 2381.98   1
   1 -10  -8 20416.9 1711.79   1
   1 -10  -7 41595.1 2399.48   1
   1 -10  -6 15933.7 1445.44   1
   1 -10  -5 26572.2 1785.28   1
   1 -10  -4 81506.1 3194.19   1
   1 -10  -3 37055.7 1963.88   1
  -1  10   2 3924.82 702.643   1
   1 -10  -2 3402.04 650.486   1
  -1  10   1 7478.64 850.958   1
   1 -10  -1 7826.67 897.107   1
  -1  10   0 58541.6 2334.54   1
   1 -10   0 60462.2 2394.26   1
  -1  10  -1 36666.1 1752.36   1
   1 -10   1 41352.4 1894.48   1
  -1  10  -2 57937.9 2220.27   1
  -1  10  -2 59480.7 2435.71   3
   1 -10   2 60150.7 2302.16   1
  -1  10  -3 9416.62 917.934   3
  -1  10  -3 9299.73 864.193   1
  -1  10  -4 3329.67 534.450   1
  -1  10  -4 2994.42 611.504   3
  -1  10  -4 3749.80 599.869   2
  -1  10  -5 47414.7 2166.24   3
  -1  10  -5 43135.1 1859.57   1
  -1  10  -5 43694.3 1883.75   2
  -1  10  -6 85092.5 2766.05   2
  -1  10  -6 81947.3 3015.03   3
  -1  10  -6 76883.1 2598.81   1
  -1  10  -7 78855.8 2675.48   1
  -1  10  -7 84482.9 3108.13   3
  -1  10  -7 80001.2 2679.66   2
  -1  10  -8 38249.5 1790.29   1
  -1  10  -8 42385.2 2178.20   3
  -1  10  -8 39873.6 1864.87   2
  -1  10  -9-709.166 494.113   3
  -1  10  -9-269.726 399.570   2
  -1  10 -10 29215.3 1609.87   2
  -1  10 -10 29135.2 1896.19   3
  -1  10 -11 16233.5 1199.43   2
   1 -10  11 15849.8 1182.84   2
  -1  10 -11 17004.8 1500.43   3
   1 -10  12 1692.62 487.000   2
  -1  10 -12 1495.70 519.295   3
  -1  10 -12 2316.83 599.629   2
  -1  10 -13 11676.3 1109.08   2
  -1  10 -13 11354.6 1358.16   3
  -1  10 -14 3592.77 866.957   3
  -1  10 -14 2979.37 701.573   2
  -1  10 -15 2306.98 762.685   3
  -1  10 -15 2727.01 739.503   2
  -1  10 -16 4773.17 1055.43   3
  -1  10 -16 5872.96 971.464   2
  -1  10 -17 14816.1 1408.20   2
  -1  10 -17 14462.4 1727.53   3
  -1  10 -18 28736.2 2031.96   2
  -1  10 -18 29948.5 2511.29   3
  -1  10 -19 2458.84 893.848   3
  -1  10 -19 3994.17 985.523   1
  -1  10 -20 137.866 606.237   1
  -1  10 -20 183.896 759.714   3
   1  -9 -17 7038.37 1432.82   1
   1  -9 -16 630.915 646.243   1
   1  -9 -15-970.588 959.159   1
   1  -9 -14 4309.79 1049.06   1
   1  -9 -13 21444.0 2047.00   1
   1  -9 -12 20660.6 1944.78   1
   1  -9 -11 9151.69 1253.52   1
   1  -9 -10 326.660 467.090   1
   1  -9  -9 10592.3 1248.36   1
   1  -9  -8 28539.8 1935.58   1
   1  -9  -7 101245. 3755.29   1
   1  -9  -6 16150.2 1376.36   1
   1  -9  -5 3930.13 728.316   1
   1  -9  -4 722.441 442.664   1
   1  -9  -3 26313.6 1581.12   1
  -1   9   3 26789.6 1601.30   1
  -1   9   2 146942. 4195.85   1
   1  -9  -2 156026. 4282.56   1
  -1   9   1 67609.8 2510.05   1
   1  -9  -1 73724.6 2621.22   1
  -1   9   0-123.006 254.196   1
   1  -9   0 149.824 306.202   1
   1  -9   1 1151.30 364.555   1
  -1   9  -1 524.545 290.272   1
  -1   9  -2 43670.1 1983.17   3
  -1   9  -2 42964.9 1780.55   1
   1  -9   2 45824.5 1877.15   1
  -1   9  -3 46752.6 1823.39   1
  -1   9  -3 44726.5 1983.93   3
  -1   9  -4 159099. 4340.38   3
  -1   9  -4 154745. 3982.57   2
  -1   9  -4 154426. 3950.99   1
  -1   9  -5 60366.6 2389.19   3
  -1   9  -5 55958.8 2050.68   2
  -1   9  -5 53489.4 1970.71   1
  -1   9  -6 19100.9 1134.25   1
  -1   9  -6 18371.8 1314.49   3
  -1   9  -6 19613.5 1182.30   2
  -1   9  -7 14000.1 1199.72   3
  -1   9  -7 14343.2 1000.86   1
   1  -9   7 17178.7 1268.43   3
  -1   9  -7 15040.9 1010.24   2
   1  -9   8 24964.7 1533.32   3
  -1   9  -8 24330.9 1611.89   3
  -1   9  -8 25008.1 1363.27   2
  -1   9  -9 48241.3 2043.90   2
   1  -9   9 46593.9 1921.09   2
  -1   9  -9 45037.0 2252.32   3
  -1   9 -10 2705.12 544.945   2
  -1   9 -10 1485.82 512.184   3
   1  -9  10 2365.99 476.247   2
  -1   9 -11 2088.70 569.737   3
  -1   9 -11 3282.87 682.625   2
   1  -9  11 2005.55 418.661   2
  -1   9 -12 706.670 468.327   3
   1  -9  12 177.197 373.356   2
  -1   9 -12 51.4012 385.786   2
  -1   9 -13 2887.96 741.729   3
  -1   9 -13 2454.39 622.741   2
  -1   9 -14 16126.7 1584.68   3
  -1   9 -14 20815.3 1520.80   2
  -1   9 -15 15266.7 1610.17   3
  -1   9 -15 15168.0 1362.55   2
  -1   9 -16 17342.2 1810.82   3
  -1   9 -16 15312.5 1415.20   2
  -1   9 -17 5252.77 863.860   2
  -1   9 -17 6137.83 1158.94   3
  -1   9 -18 3177.64 892.361   1
  -1   9 -18 2042.00 727.280   3
  -1   9 -19 14089.9 1591.91   1
  -1   9 -19 14875.7 1793.85   3
  -1   9 -20 13203.1 1639.41   1
  -1   9 -21 21669.2 2013.24   1
   1  -8 -18-83.4013 673.670   1
   1  -8 -17 6280.73 1273.57   1
   1  -8 -16 9808.34 1475.57   1
   1  -8 -15 18818.6 1977.25   1
   1  -8 -14 10456.7 1438.27   1
   1  -8 -13 591.333 639.841   1
   1  -8 -12-973.175 771.570   1
   1  -8 -11 31676.3 2240.94   1
   1  -8 -10 29111.0 2087.76   1
   1  -8  -9 4952.96 893.368   1
   1  -8  -8 15433.8 1432.30   1
   1  -8  -7 9913.87 1135.48   1
   1  -8  -6 10178.1 1055.60   1
   1  -8  -5 46524.0 2207.63   1
   1  -8  -4 87797.6 3041.47   1
  -1   8   4 83467.8 2961.87   1
  -1   8   3 30455.9 1605.63   1
   1  -8  -3 30175.9 1635.38   1
  -1   8   2 6157.74 719.921   1
   1  -8  -2 6210.97 714.216   1
   1  -8  -1 16233.5 1089.01   1
  -1   8   1 15248.4 1028.96   1
  -1   8   0 62009.3 2171.48   1
   1  -8   0 68520.1 2327.49   1
  -1   8  -1 36479.5 1542.76   1
   1  -8   1 37438.7 1611.61   1
  -1   8  -2 60630.8 2043.83   1
  -1   8  -2 60170.0 2273.03   3
   1  -8   2 66278.9 2149.58   1
  -1   8  -3 29481.1 1518.62   3
  -1   8  -3 30641.1 1348.02   1
  -1   8  -3 29929.8 1365.32   2
  -1   8  -4 11708.7 838.978   2
  -1   8  -4 11612.8 800.497   1
  -1   8  -4 11358.9 967.831   3
  -1   8  -5 51828.2 1853.16   2
  -1   8  -5 48779.0 1805.39   1
  -1   8  -5 50776.0 2099.29   3
   1  -8   6 31343.8 1619.46   3
  -1   8  -6 32975.2 1696.10   3
  -1   8  -6 31744.2 1399.90   2
  -1   8  -7 47974.4 1845.98   2
  -1   8  -7 45506.3 2118.41   3
   1  -8   7 49772.3 2119.17   3
   1  -8   8 25237.9 1287.64   2
  -1   8  -8 23834.2 1571.13   3
  -1   8  -8 23028.4 1273.35   2
   1  -8   8 25208.9 1559.98   3
   1  -8   9 13361.3 1149.39   3
  -1   8  -9 13330.3 1215.48   3
   1  -8   9 11964.7 915.911   2
  -1   8  -9 12744.5 963.358   2
  -1   8 -10 28819.3 1514.47   2
  -1   8 -10 28395.5 1782.00   3
   1  -8  10 28130.3 1484.85   2
  -1   8 -11 17948.7 1230.20   2
   1  -8  11 15390.2 1138.17   2
  -1   8 -11 15926.5 1364.99   3
  -1   8 -12 78974.7 2899.45   2
   1  -8  12 76703.9 2847.60   2
  -1   8 -12 78126.0 3262.19   3
  -1   8 -13 23941.5 1556.79   2
   1  -8  13 21114.5 1469.74   2
  -1   8 -13 20737.1 1729.27   3
  -1   8 -14 1510.57 598.948   2
  -1   8 -14 1062.26 638.502   3
  -1   8 -15 6338.15 1135.33   3
  -1   8 -15 6070.18 897.110   2
  -1   8 -16 15390.1 1346.15   2
  -1   8 -16 14977.8 1672.71   3
  -1   8 -17 38852.5 2414.76   1
  -1   8 -17 39035.0 2695.03   3
  -1   8 -18 23451.6 2170.76   3
  -1   8 -18 22458.2 1894.48   1
  -1   8 -19 4785.33 928.310   1
  -1   8 -20 2022.41 774.208   1
  -1   8 -21 7614.48 1294.29   1
  -1   8 -22 15373.9 1754.14   1
   1  -7 -19 10517.4 1730.60   1
   1  -7 -18 12345.9 1777.82   1
   1  -7 -17 15922.9 1895.74   1
   1  -7 -16 8600.40 1332.69   1
   1  -7 -15 2019.06 756.610   1
   1  -7 -14 11404.6 1472.46   1
   1  -7 -13 20961.1 1901.95   1
   1  -7 -12 22720.0 1899.88   1
   1  -7 -11 1773.70 600.566   1
   1  -7 -10 137.907 531.196   1
   1  -7  -9 6030.49 930.457   1
   1  -7  -8 43807.1 2298.26   1
   1  -7  -7 92289.7 3411.23   1
   1  -7  -6 50593.1 2304.62   1
  -1   7   6 50441.7 2310.60   1
   1  -7  -5 7499.04 849.090   1
  -1   7   5 7890.46 868.071   1
  -1   7   4 47913.0 2021.04   1
   1  -7  -4 49667.5 2080.45   1
  -1   7   3 13997.0 1046.43   1
   1  -7  -3 13892.2 1035.39   1
   1  -7  -2 46442.8 1871.89   1
  -1   7   2 45213.9 1841.66   1
   1  -7  -1 168936. 4090.92   1
  -1   7   1 164455. 4082.85   1
  -1   7   0 104644. 2891.67   1
   1  -7   0 117323. 3071.98   1
   1  -7   1 999.180 325.414   1
  -1   7  -1 1108.23 306.354   1
   1  -7   2 3302.59 458.185   1
  -1   7  -2 3233.46 494.416   3
  -1   7  -2 3904.14 474.392   1
  -1   7  -3 47601.5 1637.28   1
  -1   7  -3 47673.0 1903.95   3
  -1   7  -3 45594.3 1629.79   2
  -1   7  -4 138321. 3333.06   1
  -1   7  -4 142906. 3760.18   3
  -1   7  -4 138468. 3346.61   2
   1  -7   5 70337.7 2410.55   3
  -1   7  -5 70536.5 2160.23   2
  -1   7  -5 70447.6 2451.76   3
  -1   7  -6 3418.56 425.083   2
  -1   7  -6 4452.62 630.211   3
   1  -7   6 3922.85 446.814   2
   1  -7   6 4204.92 617.677   3
   1  -7   7 470.924 309.349   3
  -1   7  -7-21.1911 356.590   3
   1  -7   7-9.61970 223.284   2
  -1   7  -8 3791.07 648.499   3
   1  -7   8 3847.89 607.700   3
   1  -7   8 3796.91 502.489   2
  -1   7  -8 2933.34 446.089   2
  -1   7  -9 95638.3 2849.30   2
   1  -7   9 92118.1 2821.71   2
   1  -7   9 95682.8 3242.85   3
  -1   7  -9 93288.4 3282.06   3
   1  -7  10 75586.5 2579.21   2
  -1   7 -10 77744.6 2621.64   2
  -1   7 -10 70637.8 2907.44   3
  -1   7 -11 7292.13 1004.73   3
   1  -7  11 8261.58 859.624   2
  -1   7 -11 7671.43 840.500   2
  -1   7 -12 12287.2 1099.15   2
  -1   7 -12 13922.7 1325.98   3
   1  -7  12 13183.4 1085.61   2
   1  -7  13 33993.1 1849.99   2
  -1   7 -13 40823.5 2052.58   2
  -1   7 -13 38659.5 2312.77   3
  -1   7 -14 21559.9 1513.41   2
  -1   7 -14 24001.8 1908.04   3
  -1   7 -15 11944.0 1444.90   3
  -1   7 -15 10929.2 1123.58   2
  -1   7 -16 12566.2 1464.88   3
  -1   7 -16 12009.5 1338.82   1
  -1   7 -17 467.631 532.396   1
  -1   7 -17 769.928 669.476   3
  -1   7 -18 14466.9 1560.13   1
  -1   7 -19 17586.1 1770.63   1
  -1   7 -20 10047.9 1371.54   1
  -1   7 -21 18738.6 1891.05   1
  -1   7 -22-494.869 704.738   1
  -1   7 -23 427.022 581.686   1
   1  -6 -19 4924.65 1244.75   1
   1  -6 -18-567.299 705.972   1
   1  -6 -17 14029.1 1801.18   1
   1  -6 -16 53480.1 3236.43   1
   1  -6 -15 28099.4 2324.65   1
   1  -6 -14 2177.03 745.515   1
   1  -6 -13-101.825 571.730   1
   1  -6 -12 3526.14 765.821   1
   1  -6 -11 29777.7 2037.57   1
   1  -6 -10 72974.0 3157.54   1
   1  -6  -9 30251.9 1885.65   1
   1  -6  -8 2854.01 644.340   1
   1  -6  -7 1152.33 467.858   1
  -1   6   6 18360.6 1300.50   1
   1  -6  -6 19762.7 1353.62   1
  -1   6   5 100608. 3194.99   1
   1  -6  -5 104165. 3267.25   1
   1  -6  -4 78996.5 2618.87   1
  -1   6   4 74116.6 2514.12   1
  -1   6   3 16967.4 1062.89   1
   1  -6  -3 17256.7 1083.35   1
   1  -6  -2 2928.41 481.556   1
  -1   6   2 2963.33 482.305   1
   1  -6  -1 35500.2 1423.86   1
  -1   6   1 31808.3 1356.65   1
   1  -6   0 164193. 3675.41   1
  -1   6   0 149352. 3545.87   1
  -1   6  -1 28993.9 1174.72   1
   1  -6   1 29201.1 1196.97   1
  -1   6  -2 74060.5 2040.48   1
  -1   6  -2 71531.3 2269.24   3
  -1   6  -3 64551.0 1868.11   2
  -1   6  -3 64967.4 2195.06   3
  -1   6  -3 63357.5 1831.59   1
   1  -6   4 59461.1 2035.64   3
  -1   6  -4 55652.4 1731.13   1
  -1   6  -4 58262.8 2071.70   3
  -1   6  -4 60146.2 1763.38   2
  -1   6  -5 40973.1 1440.60   2
   1  -6   5 44460.7 1477.25   2
   1  -6   5 47008.3 1839.21   3
  -1   6  -5 44153.5 1817.81   3
   1  -6   6 66355.7 2315.99   3
  -1   6  -6 63985.8 1977.90   2
  -1   6  -6 63086.7 2298.51   3
   1  -6   6 67156.1 1980.45   2
   1  -6   7 71606.2 2141.05   2
  -1   6  -7 68086.4 2136.23   2
   1  -6   7 72135.4 2497.58   3
  -1   6  -7 68557.0 2520.05   3
  -1   6  -8 24776.4 1512.47   3
  -1   6  -8 26123.2 1282.49   2
   1  -6   8 23090.5 1389.26   3
   1  -6   8 25189.4 1252.03   2
  -1   6  -9 1453.55 512.674   3
  -1   6  -9 1333.80 417.183   2
   1  -6   9 1696.91 479.962   3
   1  -6   9 1530.23 394.176   2
  -1   6 -10 41381.0 1810.28   2
   1  -6  10 38991.7 1963.71   3
   1  -6  10 36571.0 1672.07   2
  -1   6 -10 36581.2 1963.88   3
  -1   6 -11 129123. 4229.41   3
  -1   6 -11 137161. 3867.87   2
   1  -6  11 133776. 3827.46   2
  -1   6 -12 47752.8 2146.34   2
   1  -6  12 44710.9 2104.51   2
  -1   6 -12 45363.1 2432.09   3
  -1   6 -13 7042.12 1062.51   3
  -1   6 -13 6884.94 832.711   2
   1  -6  13 6316.11 841.123   2
  -1   6 -14 4817.32 875.931   3
  -1   6 -14 5436.31 776.344   2
  -1   6 -15 3852.20 790.192   1
  -1   6 -15 2635.46 759.064   3
  -1   6 -16 18228.8 1627.88   1
  -1   6 -16 19402.1 1856.61   3
  -1   6 -17 66958.7 3239.11   1
  -1   6 -18 18468.5 1721.13   1
  -1   6 -19-766.401 638.490   1
  -1   6 -20 928.146 636.913   1
  -1   6 -21 7609.26 1256.69   1
  -1   6 -22 3328.63 947.866   1
  -1   6 -23 17118.6 1943.85   1
   1  -5 -20 3188.02 1032.17   1
   1  -5 -19 15348.2 1903.04   1
   1  -5 -18 9845.48 1487.96   1
   1  -5 -17 9036.32 1441.21   1
   1  -5 -16 815.382 638.664   1
   1  -5 -15 1679.05 684.611   1
   1  -5 -14 16735.1 1685.07   1
   1  -5 -13 21742.0 1828.58   1
   1  -5 -12 57914.7 2937.19   1
   1  -5 -11 40514.1 2340.30   1
   1  -5 -10 2189.67 544.039   1
   1  -5  -9 76177.8 3088.45   1
   1  -5  -8 110770. 3693.98   1
  -1   5   7 2222.52 541.284   1
   1  -5  -7 1631.37 555.257   1
  -1   5   6 56002.2 2279.80   1
   1  -5  -6 56585.2 2287.09   1
   1  -5  -5 506.256 380.051   1
  -1   5   5 794.461 382.211   1
   1  -5  -4 13211.8 963.523   1
  -1   5   4 12544.9 923.193   1
  -1   5   3 113462. 3016.07   1
   1  -5  -3 111003. 3042.51   1
  -1   5   2 135280. 3318.97   1
   1  -5  -2 131059. 3238.99   1
  -1   5   1 1849.85 392.440   1
   1  -5  -1 3087.27 432.250   1
   1  -5   0 18213.3 862.412   1
  -1   5   0 15325.0 733.981   1
   1  -5   1 48841.4 1472.67   1
  -1   5  -1 47272.4 1432.19   1
  -1   5  -2 72459.8 2169.02   3
  -1   5  -2 76233.7 1928.41   1
  -1   5  -3 118626. 3081.84   3
   1  -5   3 121290. 3050.68   3
  -1   5  -3 116014. 2674.66   1
  -1   5  -3 120111. 2675.24   2
  -1   5  -4 92965.1 2681.98   3
  -1   5  -4 93446.8 2295.34   2
   1  -5   4 96787.3 2296.06   2
   1  -5   4 100810. 2785.50   3
   1  -5   5 141125. 3584.10   3
  -1   5  -5 142315. 3187.37   2
  -1   5  -5 139198. 3615.79   3
   1  -5   5 141262. 3135.35   2
   1  -5   6 13949.0 983.382   3
  -1   5  -6 13477.1 1017.22   3
  -1   5  -6 14379.2 785.587   2
   1  -5   6 13279.8 787.209   2
   1  -5   7 29740.3 1260.12   2
   1  -5   7 30285.2 1545.37   3
  -1   5  -7 31278.9 1570.07   3
  -1   5  -7 34422.7 1373.58   2
   1  -5   8 112487. 3009.02   2
  -1   5  -8 115412. 3049.67   2
   1  -5   8 112703. 3371.15   3
  -1   5  -8 104035. 3360.67   3
   1  -5   9 21861.6 1405.21   3
   1  -5   9 22766.5 1273.64   2
  -1   5  -9 22215.8 1429.47   3
  -1   5  -9 22091.7 1226.28   2
   1  -5  10 25475.3 1400.28   2
  -1   5 -10 25078.0 1621.11   3
   1  -5  10 24842.5 1529.98   3
  -1   5 -10 25606.2 1392.92   2
   1  -5  11 506.602 365.678   2
  -1   5 -11-25.1395 393.747   2
  -1   5 -11 356.507 380.102   3
   1  -5  12-29.3633 338.980   2
  -1   5 -12 13.9974 490.917   3
  -1   5 -12-109.592 439.591   2
   1  -5  13 42842.5 2141.37   2
  -1   5 -13 43028.1 2095.06   2
  -1   5 -13 43689.8 2225.92   1
  -1   5 -13 42393.7 2425.73   3
  -1   5 -14 58194.8 2664.94   1
  -1   5 -14 56159.8 2908.80   3
  -1   5 -15 34412.4 2297.72   3
  -1   5 -15 33253.5 2092.04   1
  -1   5 -16 43323.9 2481.05   1
  -1   5 -17 1056.13 561.656   1
  -1   5 -18 11163.7 1379.59   1
  -1   5 -19 7712.96 1200.44   1
  -1   5 -20 18761.0 1931.70   1
  -1   5 -21 6238.64 1193.17   1
  -1   5 -22 3861.93 1050.95   1
  -1   5 -23 1036.03 727.247   1
   1  -4 -20 5130.27 1242.66   1
   1  -4 -19 659.210 675.334   1
   1  -4 -18 1255.04 776.601   1
   1  -4 -17 2874.44 919.388   1
   1  -4 -16 7408.41 1211.35   1
   1  -4 -15 36105.0 2466.44   1
   1  -4 -14 19653.1 1761.81   1
   1  -4 -13 1192.61 549.611   1
   1  -4 -12 4225.40 863.436   1
   1  -4 -11 87962.1 3440.87   1
   1  -4 -10 221680. 5923.72   1
   1  -4  -9 104761. 3555.72   1
  -1   4   8 2901.45 614.887   1
   1  -4  -8 2331.10 591.684   1
  -1   4   7 969.743 451.009   1
   1  -4  -7 472.204 422.955   1
   1  -4  -6 3309.75 566.352   1
  -1   4   6 3746.66 603.399   1
   1  -4  -5 162371. 4151.35   1
  -1   4   5 167433. 4174.06   1
   1  -4  -4 213175. 4843.28   1
  -1   4   4 214134. 4818.78   1
  -1   4   3 33096.8 1362.35   1
   1  -4  -3 34099.4 1381.11   1
  -1   4   2 51486.9 1644.94   1
   1  -4  -2 49938.2 1639.21   1
   1  -4  -1 289590. 5521.00   1
  -1   4   1 280254. 5487.32   1
  -1   4   0 11008.3 542.399   1
   1  -4   0 12898.7 648.439   1
   1  -4   1 207594. 4010.04   1
  -1   4  -1 206745. 3986.64   1
  -1   4  -2 94641.5 2130.81   1
  -1   4  -2 103690. 2592.49   3
  -1   4  -2 98274.2 2142.24   2
  -1   4  -3 345638. 6313.21   2
   1  -4   3 358647. 6891.62   3
  -1   4  -3 344059. 6798.47   3
   1  -4   4 4730.91 552.987   3
  -1   4  -4 5479.74 612.602   3
   1  -4   4 5100.38 413.611   2
  -1   4  -5 34696.3 1170.13   2
   1  -4   5 34116.7 1173.42   2
  -1   4  -5 33252.3 1462.33   3
   1  -4   5 31938.4 1433.95   3
   1  -4   6 392385. 7390.42   2
  -1   4  -6 384526. 7904.50   3
  -1   4  -6 390847. 7372.00   2
   1  -4   6 384775. 7830.79   3
  -1   4  -7 54582.6 2110.15   3
  -1   4  -7 57262.0 1858.98   2
   1  -4   7 55287.1 2079.07   3
   1  -4   7 57748.3 1865.01   2
   1  -4   8 14201.8 1040.97   3
  -1   4  -8 11815.3 1006.02   3
  -1   4  -8 13932.5 918.560   2
   1  -4   8 13290.7 887.579   2
   1  -4   9 5514.42 701.618   3
  -1   4  -9 5523.58 636.074   2
   1  -4   9 5643.07 691.780   2
  -1   4  -9 5129.83 746.745   3
   1  -4  10 3692.02 591.395   2
   1  -4  10 3764.86 662.592   3
  -1   4 -10 3332.13 637.013   3
  -1   4 -10 2997.08 499.970   2
   1  -4  11 11279.3 983.238   2
  -1   4 -11 9589.95 1064.98   3
  -1   4 -11 10060.5 882.840   2
  -1   4 -12 94712.8 3282.52   1
  -1   4 -12 92420.2 3533.98   3
   1  -4  12 94449.1 3233.69   2
  -1   4 -13 46052.8 2511.64   3
  -1   4 -13 43198.8 2244.60   1
  -1   4 -14 333.459 563.214   1
  -1   4 -14 32.2971 507.547   3
  -1   4 -15 7966.36 1134.35   1
  -1   4 -16 3283.60 769.009   1
  -1   4 -17 57091.8 3010.66   1
  -1   4 -18 9503.42 1298.31   1
  -1   4 -19 5319.91 1024.79   1
  -1   4 -20 871.641 700.660   1
  -1   4 -21 2090.61 777.133   1
  -1   4 -22 15315.6 1774.17   1
  -1   4 -23 12525.0 1753.65   1
   1  -3 -21 789.989 784.266   1
   1  -3 -20 1794.33 794.944   1
   1  -3 -19 11245.8 1651.62   1
   1  -3 -18 27562.5 2375.87   1
   1  -3 -17 13739.1 1673.91   1
   1  -3 -16 14107.2 1558.42   1
   1  -3 -15 415.415 566.166   1
   1  -3 -14 63629.4 3056.43   1
   1  -3 -13 42512.6 2401.29   1
   1  -3 -12 45503.8 2450.23   1
   1  -3 -11 38218.0 2105.48   1
   1  -3 -10 8508.83 937.329   1
   1  -3  -9 23315.5 1502.61   1
  -1   3   9 26877.8 1630.26   2
  -1   3   8 101309. 3281.64   2
   1  -3  -8 99903.9 3234.01   1
  -1   3   7 76387.7 2665.24   2
  -1   3   7 76369.7 2640.91   1
   1  -3  -7 72357.3 2572.74   1
   1  -3  -6 80380.3 2624.01   1
  -1   3   6 88258.9 2728.45   1
  -1   3   5 808.619 423.935   1
   1  -3  -5 1017.90 397.451   1
  -1   3   4 5350.37 579.592   1
   1  -3  -4 4972.02 592.239   1
   1  -3  -3 17511.7 912.565   1
  -1   3   3 17087.2 886.292   1
   1  -3  -2 317945. 5942.64   1
  -1   3   2 302265. 5876.78   1
  -1   3   1 598973. 10481.5   1
   1  -3  -1 600687. 10488.2   1
  -1   3   0 27671.8 831.734   1
   1  -3   0 26971.1 840.278   1
   1  -3   1 6944.07 368.954   1
  -1   3  -1 6885.89 520.292   3
  -1   3  -1 8346.30 395.069   1
  -1   3  -2 793.070 278.321   3
   1  -3   2 1326.92 297.704   3
  -1   3  -2 1072.24 171.971   2
  -1   3  -3 581230. 9820.38   2
  -1   3  -3 572533. 10357.0   3
   1  -3   3 557644. 9791.47   2
   1  -3   3 576871. 10324.6   3
   1  -3   4 27225.9 940.794   2
  -1   3  -4 28216.1 922.417   2
  -1   3  -4 25193.1 1167.14   3
   1  -3   4 27158.9 1175.34   3
  -1   3  -5 162228. 3928.48   3
   1  -3   5 159897. 3848.77   3
   1  -3   5 173036. 3543.52   2
  -1   3  -5 165048. 3499.11   2
  -1   3  -6 11297.7 721.048   2
  -1   3  -6 11608.2 887.206   3
   1  -3   6 11044.5 844.805   3
   1  -3   6 11002.7 693.489   2
   1  -3   7 94732.2 2841.89   3
  -1   3  -7 95002.3 2583.53   2
   1  -3   7 95116.8 2546.76   2
  -1   3  -7 91162.7 2852.49   3
  -1   3  -8 183079. 4742.71   3
   1  -3   8 182711. 4282.46   2
  -1   3  -8 184306. 4308.23   2
   1  -3   8 190643. 4724.12   3
  -1   3  -9 24742.9 1551.69   3
  -1   3  -9 23279.7 1243.55   2
   1  -3   9 25221.8 1487.32   3
   1  -3   9 23188.5 1252.06   2
   1  -3  10 62424.8 2305.57   2
  -1   3 -10 68320.5 2507.00   1
   1  -3  10 69541.9 2685.29   3
  -1   3 -10 68917.7 2786.45   3
  -1   3 -11 34868.6 1831.31   1
  -1   3 -11 31931.1 1955.93   3
   1  -3  11 32803.0 1672.63   2
   1  -3  12 1.51602 356.165   2
  -1   3 -12-276.908 434.138   1
  -1   3 -12 358.103 482.780   3
  -1   3 -13 53553.3 2532.92   1
  -1   3 -14 60227.6 2772.58   1
  -1   3 -15 41505.3 2357.62   1
  -1   3 -16 36769.7 2358.42   1
  -1   3 -17 9309.10 1216.51   1
  -1   3 -18 11776.1 1412.30   1
  -1   3 -19 15000.8 1633.03   1
  -1   3 -20 11426.9 1476.01   1
  -1   3 -21 8006.49 1307.33   1
  -1   3 -22 3802.07 1006.68   1
  -1   3 -23 1561.49 913.777   1
   1  -2 -21 2985.60 966.066   1
   1  -2 -20 6982.92 1311.30   1
   1  -2 -19 13508.4 1624.48   1
   1  -2 -18 902.912 686.683   1
   1  -2 -17 27816.3 2230.55   1
   1  -2 -16 25600.7 2040.26   1
   1  -2 -15 33288.6 2264.83   1
   1  -2 -14 15297.3 1497.40   1
   1  -2 -13 206.946 560.830   1
   1  -2 -12 23717.5 1750.66   1
   1  -2 -11 15327.3 1362.54   1
   1  -2 -10 138776. 4226.12   1
  -1   2   9 48509.5 2221.22   2
   1  -2  -9 46798.3 2149.67   1
  -1   2   8 34795.1 1745.27   2
   1  -2  -8 34897.7 1751.97   1
   1  -2  -7 2347.14 523.360   1
  -1   2   7 1923.88 451.603   2
   1  -2  -6 232213. 5291.84   1
  -1   2   6 236574. 5328.96   2
   1  -2  -5 159804. 3824.77   1
  -1   2   5 154044. 3806.80   2
  -1   2   5 165290. 3845.01   1
   1  -2  -4 1514.20 363.973   1
  -1   2   4 3344.99 490.435   1
  -1   2   3 56415.1 1656.51   1
   1  -2  -3 54986.8 1627.41   1
  -1   2   2 71631.1 1746.02   1
   1  -2  -2 66851.8 1721.01   1
   1  -2  -1 133711. 1546.37   1
  -1   2   1 2687.16 488.335   1
   1  -2   1 478614. 6028.20   3
  -1   2  -1 219617. 5606.64   3
  -1   2  -2 677404. 11916.4   3
   1  -2   2 689647. 11913.5   3
  -1   2  -3 26932.6 1058.79   3
  -1   2  -3 27104.4 790.925   2
   1  -2   3 26945.5 1057.19   3
   1  -2   3 26284.1 788.542   2
   1  -2   4 16175.5 887.640   3
   1  -2   4 17677.5 711.701   2
  -1   2  -4 17405.6 722.724   2
  -1   2  -4 14337.7 855.935   3
  -1   2  -5 11675.2 834.797   3
   1  -2   5 12302.2 692.749   2
   1  -2   5 11436.3 820.105   3
  -1   2  -5 11888.5 668.260   2
  -1   2  -6 19290.9 1146.38   3
   1  -2   6 19558.5 972.478   2
   1  -2   6 19026.7 1128.05   3
  -1   2  -6 20240.7 957.388   2
   1  -2   7 16167.9 955.407   2
   1  -2   7 15002.9 1045.73   3
  -1   2  -7 14169.1 1032.20   3
  -1   2  -7 15340.5 962.155   1
   1  -2   8 18076.6 1077.89   2
  -1   2  -8 17387.9 1100.87   1
  -1   2  -8 18332.2 1277.10   3
   1  -2   8 17156.1 1169.38   3
   1  -2   9 592.118 384.105   2
   1  -2   9 266.969 330.155   3
  -1   2  -9 675.881 470.295   3
  -1   2  -9 289.317 365.565   1
   1  -2  10 48547.5 2239.23   3
   1  -2  10 51914.4 2127.31   2
  -1   2 -10 47717.8 2261.29   3
  -1   2 -10 48955.4 2126.68   1
   1  -2  11 73209.5 2721.22   2
  -1   2 -11 70395.4 2717.69   1
  -1   2 -11 66425.6 2852.91   3
  -1   2 -12 91443.1 3319.03   1
   1  -2  12 90080.3 3247.33   2
  -1   2 -13 18634.2 1516.34   1
  -1   2 -14 1344.19 449.391   1
  -1   2 -15 18994.1 1618.52   1
  -1   2 -16 27055.0 2013.47   1
  -1   2 -17 38924.0 2467.40   1
  -1   2 -18 24719.4 2032.47   1
  -1   2 -19 7296.68 1167.87   1
  -1   2 -20 2980.60 932.633   1
  -1   2 -21 4455.69 1057.60   1
  -1   2 -22 14093.9 1757.02   1
  -1   2 -23 9506.29 1630.21   1
   1  -1 -22 511.224 762.890   1
   1  -1 -21 862.530 619.846   1
   1  -1 -20 88.3526 639.131   1
   1  -1 -19 23447.2 2130.61   1
   1  -1 -18 58299.2 3307.74   1
   1  -1 -17 26481.6 2185.93   1
   1  -1 -16 8104.00 1202.53   1
   1  -1 -15-118.072 485.861   1
   1  -1 -14 16686.6 1536.17   1
   1  -1 -13 49059.8 2589.21   1
   1  -1 -12 30059.4 1937.93   1
   1  -1 -11 13238.0 1195.25   1
  -1   1  10 332.860 391.994   2
   1  -1 -10 106.767 401.019   1
  -1   1  10 209.834 342.817   3
  -1   1   9 17824.7 1267.54   2
   1  -1  -9 16574.5 1249.28   1
  -1   1   8 68888.1 2494.39   2
   1  -1  -8 66308.7 2455.94   1
  -1   1   7 121236. 3365.48   2
   1  -1  -7 113392. 3295.73   1
  -1   1   6 8201.13 742.011   2
   1  -1  -6 9014.22 788.642   1
  -1   1   5 119548. 3011.37   2
   1  -1  -5 108066. 2939.51   1
   1  -1  -4 106439. 2677.00   1
  -1   1   4 108821. 2708.44   2
   1  -1  -3 298399. 5826.10   2
   1  -1  -3 305198. 5817.88   1
  -1   1   2 110691. 2853.90   2
   1  -1  -2 205465. 3159.63   2
   1  -1   2 166220. 1945.77   3
  -1   1  -2 85516.6 1436.58   3
  -1   1  -3 161609. 3145.66   1
  -1   1  -3 154572. 3356.10   3
   1  -1   3 163325. 3095.65   2
   1  -1   4 125317. 3056.79   3
  -1   1  -4 128718. 3081.52   3
  -1   1  -4 130326. 2878.14   1
   1  -1   5 8028.16 694.871   3
   1  -1   5 8831.19 633.726   2
  -1   1  -5 8504.24 739.153   3
  -1   1  -5 8207.67 651.429   1
   1  -1   6 34329.6 1522.08   3
  -1   1  -6 36475.5 1458.15   1
  -1   1  -6 37686.5 1646.93   3
   1  -1   6 38076.1 1437.83   2
   1  -1   7 9492.39 768.556   2
   1  -1   7 9094.98 809.479   3
  -1   1  -7 8837.34 822.544   3
  -1   1  -7 8805.74 793.526   1
   1  -1   8 19353.7 1150.31   2
  -1   1  -8 17367.8 1212.24   3
  -1   1  -8 19219.6 1185.16   1
   1  -1   8 17410.9 1165.41   3
  -1   1  -9 130378. 3726.10   1
   1  -1   9 128926. 3790.74   3
   1  -1   9 132539. 3700.96   2
   1  -1  10 36375.7 1808.64   2
   1  -1  10 35215.6 1865.98   3
  -1   1 -10 35331.5 1820.44   1
   1  -1  11 31937.8 1783.48   2
  -1   1 -11 29388.1 1729.16   1
  -1   1 -12 5756.13 792.194   1
  -1   1 -13 15033.6 1324.24   1
  -1   1 -14 27467.4 1869.64   1
  -1   1 -15 94263.3 3811.61   1
  -1   1 -16 6109.51 1072.97   1
  -1   1 -17 1482.69 632.136   1
  -1   1 -18 8006.01 1192.56   1
  -1   1 -19 22187.9 2019.55   1
  -1   1 -20 19066.7 2061.61   1
  -1   1 -21 3452.96 1018.11   1
  -1   1 -22 901.311 734.295   1
   1   0 -22 5333.31 1261.52   1
   1   0 -21 11207.4 1599.12   1
   1   0 -20 17528.7 1927.72   1
   1   0 -19 14722.3 1746.99   1
   1   0 -18 5839.21 1178.78   1
   1   0 -17 18992.9 1842.49   1
   1   0 -16 35965.9 2379.49   1
   1   0 -15 17074.0 1623.68   1
   1   0 -14 42317.9 2420.32   1
   1   0 -13 2588.89 727.884   1
   1   0 -12 15830.7 1385.91   1
   1   0 -11 34600.9 1971.65   1
  -1   0  10 77388.4 2826.75   3
   1   0 -10 71149.1 2801.71   1
  -1   0  10 75419.7 2843.64   2
   1   0  -9 58134.3 2335.55   1
  -1   0   9 57762.3 2309.97   3
  -1   0   9 63469.1 2461.59   2
  -1   0   8 26956.0 1473.38   2
  -1   0   8 25142.9 1402.05   3
   1   0  -8 25530.9 1403.08   2
   1   0  -8 24703.9 1394.57   1
  -1   0   7 17840.6 1102.06   2
  -1   0   7 15571.0 998.599   3
   1   0  -7 14673.4 991.053   2
   1   0  -6 13023.0 884.249   2
  -1   0   6 14377.7 955.504   2
   1   0  -5 50419.6 1733.36   2
  -1   0   5 53379.6 1770.53   2
   1   0  -4 78069.9 2112.79   2
  -1   0   4 82020.4 2165.89   2
   1   0  -3 13233.0 679.768   2
  -1   0   3 14033.3 703.140   2
  -1   0   2 331.525 153.962   2
   1   0  -2 812.654 192.943   2
   1   0   2 271562. 3270.47   1
   1   0   2 257497. 3429.95   3
   1   0   3 21681.1 907.396   3
  -1   0  -3 21395.3 816.844   1
   1   0   3 23411.6 855.265   1
  -1   0  -3 21934.1 963.371   3
   1   0   4 3498.96 444.851   3
   1   0   4 4163.63 442.834   1
  -1   0  -4 3897.81 418.413   1
  -1   0  -4 3459.63 462.077   3
   1   0   5 119676. 3055.51   3
  -1   0  -5 117371. 3072.38   3
   1   0   5 123222. 2975.25   1
  -1   0  -5 118729. 2953.02   1
  -1   0  -6 61912.8 2203.35   3
   1   0   6 64961.6 2210.92   3
   1   0   6 65126.7 2097.27   1
  -1   0  -6 63354.5 2091.19   1
   1   0   6 66615.7 2074.59   2
   1   0   7 25788.2 1286.96   2
  -1   0  -7 25924.5 1371.20   1
   1   0   7 26246.2 1401.28   3
  -1   0  -8 27206.7 1459.86   1
   1   0   8 28056.9 1434.35   2
   1   0   8 27890.1 1505.01   3
  -1   0  -9 76.2692 313.741   1
   1   0   9 398.860 320.302   3
   1   0   9 525.755 372.141   2
  -1   0 -10 466.002 400.550   1
   1   0  10 925.995 375.562   2
   1   0  11 83468.6 3126.19   2
  -1   0 -11 91034.3 3210.77   1
  -1   0 -12 76192.5 3034.43   1
  -1   0 -13 38847.5 2186.78   1
  -1   0 -14 20363.4 1633.32   1
  -1   0 -15 5907.91 952.381   1
  -1   0 -16 70834.7 3366.07   1
  -1   0 -17 10670.1 1383.77   1
  -1   0 -18 8907.01 1327.18   1
  -1   0 -19 6379.16 1137.87   1
  -1   0 -20 1412.73 744.940   1
  -1   0 -21 2925.99 981.913   1
  -1   0 -22 12162.0 1839.31   1
   1   1 -22 642.993 819.062   1
   1   1 -21 1411.49 899.123   1
   1   1 -20 6995.67 1304.99   1
   1   1 -19 10958.2 1469.85   1
   1   1 -18 10861.6 1441.60   1
   1   1 -17 19948.0 1857.27   1
   1   1 -16 853.628 711.368   1
   1   1 -15 25097.5 1899.54   1
   1   1 -14 44103.7 2453.51   1
   1   1 -13 101700. 3783.95   1
   1   1 -12 32791.2 1970.02   1
  -1  -1  11 39666.5 2041.40   2
   1   1 -11 37678.7 2047.11   1
  -1  -1  11 41135.7 2075.42   3
  -1  -1  10 21592.6 1418.69   3
  -1  -1  10 20264.1 1360.35   2
   1   1 -10 20071.2 1315.35   2
  -1  -1   9 148903. 4054.77   2
  -1  -1   9 151371. 4079.23   3
  -1  -1   8 46739.0 1935.35   2
  -1  -1   8 49298.1 1962.28   3
   1   1  -7 23028.5 1248.44   2
  -1  -1   7 23770.9 1260.52   2
  -1  -1   7 24516.5 1248.36   3
  -1  -1   6 56657.2 1841.87   3
   1   1  -6 54371.8 1899.83   2
  -1  -1   6 58434.9 1903.89   2
   1   1  -5 1661.88 468.589   2
  -1  -1   5 754.380 271.425   3
  -1  -1   5 1701.90 375.066   2
  -1  -1   4 691.355 296.407   2
   1   1  -4 804.593 318.742   2
  -1  -1   4 958.900 266.718   3
  -1  -1   3 240950. 4508.90   3
   1   1  -3 242837. 4761.35   2
  -1  -1   2 263009. 4351.60   2
   1   1  -2 195929. 4220.08   2
   1   1   1 140.610 121.010   3
  -1  -1  -1 750.831 170.350   1
   1   1   2 65849.2 1633.08   1
  -1  -1  -2 64818.7 1634.57   1
   1   1   2 61689.2 1611.30   3
   1   1   3 30424.1 1113.81   1
   1   1   3 29740.8 1125.38   3
  -1  -1  -3 29709.5 1090.85   1
   1   1   4 489848. 8939.43   1
   1   1   4 466346. 8973.46   3
  -1  -1  -4 482311. 8928.55   1
   1   1   5 10191.8 780.510   1
   1   1   5 9072.27 782.572   3
  -1  -1  -5 9727.87 747.298   1
  -1  -1  -6 3841.65 531.690   1
   1   1   6 3766.78 528.838   1
   1   1   6 4523.35 632.397   3
   1   1   7 5268.80 629.700   1
  -1  -1  -7 5346.76 638.069   1
   1   1   7 6328.93 767.561   3
   1   1   8 112082. 3404.39   1
  -1  -1  -8 107574. 3269.65   1
   1   1   8 115722. 3385.49   2
  -1  -1  -9 118048. 3572.91   1
   1   1   9 125668. 3942.77   3
   1   1   9 120597. 3640.20   2
  -1  -1 -10 65808.2 2589.44   1
   1   1  10 67571.8 2661.07   2
  -1  -1 -11 2936.28 619.416   1
  -1  -1 -12 5781.02 869.637   1
  -1  -1 -13 41953.2 2337.48   1
  -1  -1 -14 41631.4 2388.46   1
  -1  -1 -15 62660.7 3127.67   1
  -1  -1 -16 1160.97 548.450   1
  -1  -1 -17 10837.4 1429.98   1
  -1  -1 -18 1063.72 670.160   1
  -1  -1 -19 7432.26 1270.60   1
  -1  -1 -20 23923.2 2276.41   1
  -1  -1 -21 15996.5 1984.91   1
   1   2 -22 15447.8 1885.50   1
   1   2 -21 29936.0 2595.67   1
   1   2 -20 3053.17 905.700   1
   1   2 -19 6113.95 1142.27   1
   1   2 -18-983.852 701.036   1
   1   2 -17 11093.6 1377.49   1
   1   2 -16 58004.7 3027.11   1
   1   2 -15 24351.2 1936.59   1
   1   2 -14 4197.61 877.268   1
   1   2 -13-60.7512 409.713   1
   1   2 -13-196.356 390.692   2
   1   2 -12 764.104 408.038   2
  -1  -2  11 17302.4 1289.71   2
   1   2 -11 15946.3 1236.31   2
  -1  -2  11 17718.4 1282.56   3
   1   2 -10 23512.7 1465.07   2
  -1  -2  10 25172.2 1497.77   2
  -1  -2  10 25597.3 1506.86   3
  -1  -2   9 37166.7 1693.94   3
   1   2  -9 39470.7 1822.24   2
  -1  -2   9 39107.3 1801.17   2
  -1  -2   8-125.911 354.508   2
  -1  -2   8 298.817 310.024   3
   1   2  -8 104.973 348.642   2
   1   2  -7 30061.4 1426.58   2
  -1  -2   7 27721.0 1272.89   3
  -1  -2   7 29274.3 1415.18   2
   1   2  -6 61468.1 2036.46   2
   1   2  -6 59819.4 1880.92   3
  -1  -2   6 62975.4 1912.55   3
  -1  -2   6 67514.1 2154.81   2
  -1  -2   5 314625. 6131.65   2
   1   2  -5 304942. 5852.95   3
  -1  -2   5 297154. 5813.39   3
   1   2  -5 300429. 6021.83   2
  -1  -2   4 22961.2 1019.84   2
   1   2  -4 23613.5 1034.24   2
  -1  -2   4 21403.1 813.204   3
   1   2  -4 22622.8 859.838   3
   1   2  -3 539315. 9228.69   3
   1   2  -3 543219. 9635.59   2
  -1  -2   3 525132. 9224.42   3
  -1  -2   3 551746. 9627.54   2
   1   2  -2 4309.10 379.600   2
  -1  -2   2 4403.68 380.558   2
   1   2  -1 2013.69 267.282   2
   1   2  -1 1385.15 235.190   1
  -1  -2   0 594564. 9573.38   1
   1   2   0 497631. 9486.94   1
   1   2   1 632120. 11057.9   1
  -1  -2  -1 628313. 11069.2   1
   1   2   2 133765. 3032.18   1
  -1  -2  -2 133021. 2987.03   1
  -1  -2  -3 160105. 3648.49   1
   1   2   3 166318. 3670.66   1
  -1  -2  -4 26654.8 1198.29   1
   1   2   4 25459.4 1143.89   1
  -1  -2  -5 115924. 3131.78   1
   1   2   5 114920. 3094.14   1
   1   2   6 345146. 7146.46   1
   1   2   6 334990. 7144.44   3
  -1  -2  -6 336769. 7175.53   1
   1   2   7 164377. 4253.34   1
   1   2   7 159004. 4257.15   3
  -1  -2  -7 159296. 4218.24   1
   1   2   8 21422.0 1380.70   3
  -1  -2  -8 20486.6 1322.44   1
   1   2   8 21783.3 1365.77   1
   1   2   9 7725.73 862.618   1
   1   2   9 6797.74 912.944   3
  -1  -2  -9 8238.25 892.962   1
  -1  -2 -10 68490.8 2795.48   1
  -1  -2 -11 96236.1 3539.65   1
  -1  -2 -12 10795.3 1218.57   1
  -1  -2 -13 46088.4 2530.09   1
  -1  -2 -14 690.809 555.667   1
  -1  -2 -15-811.860 789.753   1
  -1  -2 -16 36353.5 2497.10   1
  -1  -2 -17 1884.43 793.463   1
  -1  -2 -18 15369.8 1784.22   1
  -1  -2 -19 7861.71 1366.05   1
  -1  -2 -20-630.726 763.026   1
  -1  -2 -21 15276.8 1933.50   1
   1   3 -23 7301.04 1341.39   1
   1   3 -22 6006.86 1183.15   1
   1   3 -21 27.3879 590.996   1
   1   3 -20 6562.37 1237.71   1
   1   3 -19 22342.8 2018.29   1
   1   3 -18 53595.8 3094.98   1
   1   3 -17 7317.45 1112.29   1
   1   3 -16 10049.3 1309.18   1
   1   3 -15 25589.6 1889.85   1
   1   3 -14 9496.28 1098.14   2
   1   3 -13 25064.7 1666.98   2
   1   3 -12 64873.1 2705.88   2
  -1  -3  11 52824.6 2376.53   2
   1   3 -11 52147.9 2306.10   2
  -1  -3  11 48719.0 2168.11   3
   1   3 -10 16196.5 1243.97   2
  -1  -3  10 17344.7 1177.72   3
   1   3  -9 60075.4 2353.16   2
  -1  -3   9 63015.8 2432.00   2
  -1  -3   9 59286.0 2188.09   3
  -1  -3   8 102653. 2937.28   3
   1   3  -8 105582. 3108.87   2
   1   3  -8 102207. 2950.19   3
  -1  -3   8 107430. 3143.76   2
   1   3  -7 145778. 3563.25   3
  -1  -3   7 150056. 3748.23   2
  -1  -3   7 141219. 3487.78   3
   1   3  -7 141487. 3639.26   2
  -1  -3   6 41816.4 1466.60   3
   1   3  -6 39880.7 1581.71   2
   1   3  -6 42728.5 1546.00   3
  -1  -3   6 44708.1 1689.77   2
  -1  -3   5 14000.8 839.164   2
  -1  -3   5 13142.2 721.349   3
   1   3  -5 14302.6 888.840   2
   1   3  -5 12424.8 718.224   3
  -1  -3   4 131048. 2847.44   3
  -1  -3   4 143592. 3235.33   2
   1   3  -4 136675. 2865.45   3
   1   3  -4 139172. 3229.98   2
  -1  -3   3 411692. 7499.85   2
  -1  -3   3 388981. 7072.79   3
   1   3  -3 400664. 7064.13   3
   1   3  -3 420528. 7566.22   2
  -1  -3   2 752965. 13017.5   2
   1   3  -2 741436. 12531.6   3
   1   3  -2 736028. 13016.1   2
  -1  -3   1 4871.75 470.045   1
   1   3  -1 4349.54 436.419   1
   1   3   0 347846. 6505.75   1
  -1  -3   0 340623. 6516.76   1
  -1  -3  -1 4310.52 463.115   1
   1   3   1 5208.86 495.712   1
   1   3   2 98508.0 2553.86   1
  -1  -3  -2 97117.7 2556.35   1
   1   3   3 37028.8 1446.51   1
  -1  -3  -3 36220.5 1429.62   1
   1   3   4 26703.3 1309.33   1
  -1  -3  -4 27222.2 1309.53   1
   1   3   5 26417.4 1352.15   1
  -1  -3  -5 26948.5 1368.34   1
  -1  -3  -6 4396.96 597.717   1
   1   3   6 5154.86 683.186   1
   1   3   7 84076.8 2861.98   1
  -1  -3  -7 83592.6 2857.15   1
  -1  -3  -8 57684.4 2405.49   1
   1   3   8 53518.6 2343.34   1
   1   3   8 54174.7 2354.90   3
  -1  -3  -9 98570.8 3461.53   1
  -1  -3 -10 137447. 4362.55   1
  -1  -3 -11 1211.29 549.636   1
  -1  -3 -12 39627.0 2307.62   1
  -1  -3 -13 3544.95 820.850   1
  -1  -3 -14 22491.7 1855.39   1
  -1  -3 -15 18872.8 1768.53   1
  -1  -3 -16 1796.70 611.342   1
  -1  -3 -17-423.170 642.773   1
  -1  -3 -18 2547.15 783.299   1
  -1  -3 -19 13998.3 1839.69   1
  -1  -3 -20 22215.8 2236.62   1
  -1  -3 -21 5961.27 1294.42   1
   1   4 -23 3915.80 1105.54   1
   1   4 -22 6103.97 1285.28   1
   1   4 -21 23824.2 2277.71   1
   1   4 -20 15094.6 1790.67   1
   1   4 -19 8214.77 1301.41   1
   1   4 -18 4797.14 1024.27   1
   1   4 -17 18506.3 1715.10   1
   1   4 -16 36469.6 2272.88   2
   1   4 -16 35914.4 2284.64   1
   1   4 -15 33323.4 2097.64   2
   1   4 -14 12256.4 1235.62   2
   1   4 -13-148.024 423.433   2
  -1  -4  12 1292.88 472.327   3
   1   4 -12 1074.78 481.157   2
   1   4 -11 72740.9 2790.14   2
  -1  -4  11 72360.4 2814.02   2
  -1  -4  11 73065.2 2711.10   3
   1   4 -10 214003. 5375.41   3
  -1  -4  10 222317. 5392.97   3
  -1  -4  10 231303. 5642.36   2
   1   4 -10 224143. 5561.09   2
  -1  -4   9 16109.3 1168.40   2
   1   4  -9 17547.5 1209.95   2
   1   4  -9 15953.5 1097.14   3
  -1  -4   9 16770.7 1094.27   3
  -1  -4   8 9.47386 277.951   3
  -1  -4   8 307.632 385.957   2
   1   4  -8 624.385 365.153   3
   1   4  -8 861.697 397.054   2
  -1  -4   7 2580.74 435.367   3
   1   4  -7 2700.03 498.352   2
  -1  -4   7 2543.80 480.012   2
   1   4  -7 3142.74 485.025   3
   1   4  -6 105820. 2951.11   2
   1   4  -6 101937. 2644.79   3
  -1  -4   6 104352. 2656.61   3
  -1  -4   6 107376. 2910.84   2
  -1  -4   5 254007. 5127.07   3
   1   4  -5 259496. 5517.72   2
  -1  -4   5 272889. 5542.19   2
   1   4  -5 258869. 5148.98   3
  -1  -4   4 180485. 3961.31   2
  -1  -4   4 171815. 3587.49   3
   1   4  -4 179385. 4007.85   2
   1   4  -4 176212. 3612.69   3
   1   4  -3 55332.5 1424.08   3
  -1  -4   3 49708.7 1372.80   3
  -1  -4   3 56140.4 1730.75   2
   1   4  -3 51563.4 1683.44   2
   1   4  -2 5871.17 408.590   3
   1   4  -2 4622.34 487.711   2
   1   4  -2 4375.22 482.528   1
  -1  -4   1 2605.56 413.273   1
   1   4  -1 1889.67 356.654   1
   1   4   0 129652. 3120.41   1
  -1  -4   0 134483. 3178.47   1
  -1  -4  -1 376621. 7305.31   1
   1   4   1 370014. 7275.40   1
  -1  -4  -2 22878.8 1160.71   1
   1   4   2 21604.4 1097.35   1
  -1  -4  -3 4682.30 602.892   1
   1   4   3 4539.24 572.145   1
   1   4   4 12582.1 939.834   1
  -1  -4  -4 13515.2 979.754   1
   1   4   5 1592.63 439.206   1
  -1  -4  -5 1560.76 476.335   1
  -1  -4  -6 143436. 4018.97   1
   1   4   6 138481. 3884.59   1
  -1  -4  -7 196266. 5135.94   1
   1   4   7 195671. 5140.97   1
  -1  -4  -8 9883.07 1025.84   1
  -1  -4  -9 1646.57 515.272   1
  -1  -4 -10 20262.4 1540.17   1
  -1  -4 -11 143825. 4767.47   1
  -1  -4 -12 19022.2 1605.96   1
  -1  -4 -13 16981.7 1585.21   1
  -1  -4 -14 5342.64 1032.03   1
  -1  -4 -15 15170.0 1606.50   1
  -1  -4 -16 19929.5 1911.56   1
  -1  -4 -17 23117.9 2095.44   1
  -1  -4 -18 13105.7 1701.03   1
  -1  -4 -19 848.011 674.756   1
  -1  -4 -20 1322.60 812.819   1
   1   5 -23 2945.11 968.883   1
   1   5 -22 5424.58 1164.18   1
   1   5 -21 824.451 745.692   1
   1   5 -20 10750.6 1506.92   1
   1   5 -19 12860.5 1550.83   1
   1   5 -18 28736.4 2246.97   1
   1   5 -17 13656.7 1472.14   2
   1   5 -17 14462.7 1553.21   1
   1   5 -16 127.769 562.426   2
   1   5 -15 235.801 516.337   2
   1   5 -14 31685.0 2032.31   2
   1   5 -13 43869.7 2295.01   2
  -1  -5  12 25611.2 1611.59   3
   1   5 -12 26610.4 1651.67   3
   1   5 -12 29739.3 1793.09   2
  -1  -5  11 7871.10 843.984   3
   1   5 -11 8905.92 948.663   2
   1   5 -11 6962.72 850.289   3
  -1  -5  11 8843.93 959.374   2
   1   5 -10 20679.6 1349.63   3
  -1  -5  10 20133.7 1272.01   3
   1   5 -10 21203.2 1394.99   2
  -1  -5  10 18794.3 1316.35   2
  -1  -5   9 91439.4 2920.48   2
   1   5  -9 91280.5 2870.62   3
   1   5  -9 85892.8 2814.01   2
  -1  -5   9 84082.7 2707.47   3
  -1  -5   8 12963.0 988.069   2
   1   5  -8 10854.9 935.828   2
  -1  -5   8 11908.8 864.530   3
   1   5  -8 10948.5 861.478   3
   1   5  -7 2179.20 459.854   2
  -1  -5   7 3006.43 458.512   3
  -1  -5   7 2864.33 484.626   2
   1   5  -7 3598.02 496.876   3
  -1  -5   6 4733.52 495.145   3
   1   5  -6 5929.11 689.475   2
  -1  -5   6 5017.23 608.821   2
   1   5  -6 4216.55 478.038   3
   1   5  -5 38576.4 1369.31   3
  -1  -5   5 37739.3 1542.07   2
   1   5  -5 35377.7 1505.85   2
  -1  -5   5 35914.8 1300.51   3
   1   5  -4 209374. 4271.29   3
  -1  -5   4 223244. 4726.59   2
   1   5  -4 218435. 4717.52   2
   1   5  -3 169945. 3531.96   3
   1   5  -3 165185. 3904.34   2
   1   5  -3 168920. 3890.51   1
   1   5  -2 110799. 2851.66   1
   1   5  -2 107829. 2859.91   2
   1   5  -1 2771.81 466.345   1
  -1  -5   1 2934.07 498.944   1
   1   5   0 69531.4 2192.58   1
  -1  -5   0 71337.1 2238.14   1
   1   5   1 94.6357 377.638   1
  -1  -5  -1 1089.45 489.503   1
  -1  -5  -2 39353.8 1659.72   1
   1   5   2 38412.3 1605.54   1
  -1  -5  -3 35321.4 1602.15   1
   1   5   3 32347.0 1546.00   1
   1   5   4 150090. 4028.32   1
  -1  -5  -4 153351. 4069.17   1
   1   5   5 49392.1 2106.16   1
  -1  -5  -5 49955.2 2083.94   1
   1   5   6 35072.2 1796.40   1
  -1  -5  -6 40301.2 1941.72   1
  -1  -5  -7 25591.2 1579.64   1
   1   5   7 23231.7 1540.02   1
  -1  -5  -8 95624.6 3480.62   1
  -1  -5  -9 36896.5 2088.87   1
  -1  -5 -10 4188.60 752.843   1
  -1  -5 -11 11309.0 1273.02   1
  -1  -5 -12 1105.34 508.030   1
  -1  -5 -13 16676.4 1668.23   1
  -1  -5 -14 52919.0 3027.17   1
  -1  -5 -15 21102.2 2013.75   1
  -1  -5 -16 4411.46 986.524   1
  -1  -5 -17 642.657 720.889   1
  -1  -5 -18 13514.2 1720.83   1
  -1  -5 -19 12726.3 1774.90   1
   1   6 -23 498.556 648.019   1
   1   6 -22 6935.17 1314.14   1
   1   6 -21 8835.52 1388.03   1
   1   6 -20 18091.2 1924.02   1
   1   6 -19 4401.61 1074.67   1
   1   6 -18 223.005 539.081   2
   1   6 -17 19417.8 1729.59   2
   1   6 -16 19033.2 1708.60   2
   1   6 -15 61358.4 2950.01   2
   1   6 -14 41482.8 2300.05   2
   1   6 -13 3903.82 811.023   2
   1   6 -13 3988.11 739.225   3
  -1  -6  12 102159. 3448.32   3
   1   6 -12 104006. 3562.89   3
   1   6 -12 103553. 3615.25   2
   1   6 -11 31395.5 1790.36   2
   1   6 -11 34279.9 1870.70   3
  -1  -6  11 32378.6 1710.68   3
  -1  -6  11 32938.7 1814.48   2
  -1  -6  10 19182.7 1327.85   2
   1   6 -10 16965.5 1224.07   2
  -1  -6  10 17573.0 1199.28   3
   1   6 -10 17568.1 1218.51   3
  -1  -6   9 26720.6 1409.04   3
  -1  -6   9 27639.2 1563.36   2
   1   6  -9 25993.3 1421.67   3
   1   6  -9 26191.0 1498.52   2
   1   6  -8 20249.4 1175.62   3
  -1  -6   8 20875.6 1291.90   2
  -1  -6   8 20436.0 1161.75   3
   1   6  -8 19880.3 1308.17   2
  -1  -6   7 15554.8 955.949   3
   1   6  -7 14754.2 943.395   3
   1   6  -7 15855.1 1102.69   2
  -1  -6   7 14554.1 1045.02   2
   1   6  -6 17680.1 1118.38   2
  -1  -6   6 16216.8 922.164   3
   1   6  -6 18441.0 1010.85   3
  -1  -6   6 18389.2 1125.55   2
  -1  -6   5 36750.6 1552.94   2
   1   6  -5 32621.6 1285.24   3
  -1  -6   5 31507.4 1244.70   3
   1   6  -5 33851.9 1528.02   2
   1   6  -4 229380. 5175.39   2
   1   6  -4 232275. 4795.14   3
   1   6  -3 553.432 282.438   1
   1   6  -3 164.391 296.884   2
   1   6  -3 581.575 227.349   3
   1   6  -2 7406.66 705.421   1
   1   6  -1 8517.19 749.556   1
  -1  -6   1 10207.2 882.183   1
   1   6   0 10658.5 841.169   1
  -1  -6   0 9429.22 822.772   1
   1   6   1 37350.8 1625.52   1
  -1  -6  -1 39059.1 1709.03   1
   1   6   2 10743.3 887.020   1
  -1  -6  -2 10681.0 895.025   1
  -1  -6  -3 22851.6 1366.67   1
   1   6   3 22833.5 1348.35   1
   1   6   4 18735.3 1262.13   1
  -1  -6  -4 20348.6 1321.39   1
  -1  -6  -5 53958.1 2329.87   1
   1   6   5 53831.7 2332.26   1
  -1  -6  -6 40383.2 2028.75   1
  -1  -6  -7 51853.3 2403.82   1
  -1  -6  -8 232.375 432.936   1
  -1  -6  -9 1209.14 428.802   1
  -1  -6 -10 4194.54 803.801   1
  -1  -6 -11 35869.5 2283.69   1
  -1  -6 -12 95001.1 4085.50   1
  -1  -6 -13 1750.91 673.354   1
  -1  -6 -14 2669.35 881.775   1
  -1  -6 -15 17983.5 1889.12   1
  -1  -6 -16 14396.4 1756.26   1
  -1  -6 -17 18598.5 1995.91   1
  -1  -6 -18 7082.55 1359.31   1
  -1  -6 -19 5139.65 1227.96   1
   1   7 -23 7463.83 1402.15   1
   1   7 -22 1173.09 767.340   1
   1   7 -21 1241.33 777.002   1
   1   7 -20 7549.88 1293.46   1
   1   7 -19 11338.1 1415.80   2
   1   7 -18 11502.5 1381.12   2
   1   7 -17 10514.9 1293.09   2
   1   7 -16 502.802 626.860   2
   1   7 -15 5013.49 942.804   3
   1   7 -15 6549.65 987.520   2
   1   7 -14 38148.1 2241.70   2
   1   7 -14 37689.6 2200.38   3
   1   7 -13 47043.1 2384.59   3
   1   7 -13 49252.9 2455.24   2
  -1  -7  12 3781.43 654.662   3
   1   7 -12 5029.50 841.983   3
   1   7 -12 5079.97 804.948   2
   1   7 -11 703.501 359.459   3
  -1  -7  11-13.8103 394.405   2
   1   7 -11 513.662 439.673   2
  -1  -7  11 483.342 323.507   3
   1   7 -10 2082.12 501.438   3
  -1  -7  10 2410.03 595.949   2
   1   7 -10 2330.82 587.763   2
  -1  -7  10 2023.76 450.009   3
  -1  -7   9 7460.93 766.747   3
   1   7  -9 6207.79 807.815   2
   1   7  -9 6217.29 714.374   3
  -1  -7   9 7657.43 840.456   2
   1   7  -8 182456. 4498.94   3
   1   7  -8 184759. 4797.17   2
  -1  -7   8 181447. 4444.17   3
  -1  -7   8 186448. 4710.56   2
   1   7  -7 107161. 3268.78   2
  -1  -7   7 108217. 3015.73   3
   1   7  -7 103060. 2989.62   3
  -1  -7   7 110825. 3256.65   2
   1   7  -6 1500.72 377.895   3
  -1  -7   6 1906.31 354.221   3
   1   7  -6 942.302 357.419   2
   1   7  -5 60037.4 2212.51   2
   1   7  -5 61706.0 1976.28   3
   1   7  -4 34632.7 1586.42   2
   1   7  -4 34214.4 1548.48   1
   1   7  -4 33562.6 1351.40   3
   1   7  -3 135609. 3577.22   1
   1   7  -3 137455. 3680.96   2
   1   7  -3 134924. 3236.16   3
   1   7  -2 64177.4 2303.89   1
  -1  -7   1 111488. 3301.15   1
   1   7  -1 110338. 3171.33   1
  -1  -7   0 6340.12 710.679   1
   1   7   0 4912.30 620.518   1
   1   7   1 20086.2 1244.54   1
  -1  -7  -1 22014.0 1348.55   1
  -1  -7  -2 42889.7 1965.33   1
   1   7   2 45750.6 1966.08   1
  -1  -7  -3 215036. 5367.49   1
   1   7   3 208002. 5330.69   1
  -1  -7  -4 36768.3 1886.06   1
   1   7   4 35676.0 1852.35   1
  -1  -7  -5 4700.94 732.940   1
  -1  -7  -6-43.7819 394.529   1
  -1  -7  -7 6953.62 959.752   1
  -1  -7  -8 41169.6 2297.72   1
  -1  -7  -9 54291.0 2711.27   1
  -1  -7 -10 33143.1 2166.52   1
  -1  -7 -11 1555.29 660.414   1
  -1  -7 -12 3212.14 856.300   1
  -1  -7 -13 11994.8 1466.45   1
  -1  -7 -14 41596.3 2774.42   1
  -1  -7 -15 23204.5 2154.62   1
  -1  -7 -16 4222.74 991.427   1
  -1  -7 -17-1531.75 932.665   1
  -1  -7 -18 1839.52 771.227   1
   1   8 -23 3937.14 1029.44   1
   1   8 -22 8953.92 1473.97   1
   1   8 -21 9604.22 1449.83   1
   1   8 -20 13486.4 1572.20   2
   1   8 -20 16114.3 1769.08   1
   1   8 -19 567.200 656.531   2
   1   8 -18 4034.71 871.273   2
   1   8 -17 26426.5 2050.59   2
   1   8 -16 13752.9 1457.51   2
   1   8 -16 13782.6 1449.55   3
   1   8 -15 468.347 556.600   2
   1   8 -15 754.577 509.776   3
   1   8 -14 7213.06 1004.24   2
   1   8 -14 6949.00 1002.69   3
   1   8 -13 5.68147 475.914   3
   1   8 -13 236.194 426.763   2
   1   8 -12 5341.78 832.052   2
   1   8 -12 5438.94 802.357   3
  -1  -8  11 66679.0 2602.40   3
   1   8 -11 63272.6 2592.66   3
   1   8 -11 64364.8 2669.97   2
  -1  -8  10 44350.0 2105.21   2
   1   8 -10 44826.2 2038.86   3
   1   8 -10 44969.9 2189.10   2
  -1  -8  10 45577.7 2007.07   3
  -1  -8   9 111750. 3525.04   2
   1   8  -9 110290. 3562.39   2
  -1  -8   9 112552. 3334.15   3
   1   8  -9 107086. 3322.26   3
  -1  -8   8 3654.86 615.005   2
   1   8  -8 3771.07 661.990   2
  -1  -8   8 3636.44 564.321   3
   1   8  -8 4385.70 615.398   3
   1   8  -7 4874.00 671.946   2
  -1  -8   7 4759.71 567.235   3
  -1  -8   7 5221.30 653.263   2
   1   8  -7 4897.96 620.782   3
   1   8  -6 175118. 4603.76   2
   1   8  -6 171586. 4202.44   3
   1   8  -5 158458. 4223.56   2
   1   8  -5 155972. 4143.04   1
   1   8  -5 158873. 3869.94   3
   1   8  -4 232014. 5091.02   3
   1   8  -4 229186. 5476.73   2
   1   8  -4 222162. 5359.82   1
   1   8  -3 3249.19 521.465   2
   1   8  -3 2645.91 401.378   3
   1   8  -3 2379.41 460.204   1
   1   8  -2 4001.21 581.355   1
  -1  -8   2 5079.55 739.027   1
   1   8  -1 1943.70 445.640   1
  -1  -8   1 1986.76 457.906   1
   1   8   0 70643.0 2590.71   1
  -1  -8   0 74848.5 2654.37   1
  -1  -8  -1 109727. 3454.27   1
   1   8   1 101633. 3300.14   1
  -1  -8  -2 2923.40 618.327   1
   1   8   2 3562.85 655.676   1
  -1  -8  -3 21800.8 1491.14   1
   1   8   3 21511.3 1448.66   1
  -1  -8  -4 47687.4 2268.44   1
  -1  -8  -5 40233.6 2156.21   1
  -1  -8  -6 33677.5 2024.22   1
  -1  -8  -7 71975.9 3100.25   1
  -1  -8  -8 45879.4 2543.78   1
  -1  -8  -9 3631.80 849.022   1
  -1  -8 -10 112769. 4344.52   1
  -1  -8 -11 1061.34 617.080   1
  -1  -8 -12 19800.5 1871.11   1
  -1  -8 -13 4529.93 996.685   1
  -1  -8 -14 860.894 655.230   1
  -1  -8 -15 8544.78 1503.98   1
  -1  -8 -16 14636.9 1937.62   1
  -1  -8 -17 20149.8 2165.79   1
   1   9 -23 4345.96 1150.35   1
   1   9 -22 4432.65 1055.94   1
   1   9 -21 4280.83 1111.58   1
   1   9 -21 2340.42 790.442   2
   1   9 -20 10276.1 1406.26   2
   1   9 -19 23775.9 2048.49   2
   1   9 -18 14338.7 1580.12   2
   1   9 -17 7130.82 1097.98   3
   1   9 -17 7270.51 1145.07   2
   1   9 -16 1402.51 689.797   3
   1   9 -16 227.959 478.078   2
   1   9 -15 2654.21 759.964   3
   1   9 -15 1698.76 706.031   2
   1   9 -14 5967.64 956.707   2
   1   9 -14 8018.27 1123.84   3
   1   9 -13 34876.0 2073.20   2
   1   9 -13 32699.5 2001.47   3
   1   9 -12 58244.9 2605.60   3
   1   9 -12 57093.8 2613.71   2
  -1  -9  11 1208.95 478.923   3
   1   9 -11-153.848 360.315   3
   1   9 -11 789.109 537.312   2
  -1  -9  10 20496.7 1355.56   3
   1   9 -10 18077.7 1310.88   3
   1   9 -10 19256.7 1434.32   2
  -1  -9  10 19985.6 1424.92   2
   1   9  -9 20475.4 1327.19   3
  -1  -9   9 18437.1 1310.21   2
   1   9  -9 21240.8 1458.30   2
  -1  -9   9 18462.8 1233.51   3
   1   9  -8 108228. 3497.09   2
  -1  -9   8 106176. 3194.86   3
   1   9  -8 105723. 3262.80   3
  -1  -9   8 112288. 3503.67   2
   1   9  -7 148089. 4267.52   2
   1   9  -7 143521. 3897.59   3
   1   9  -6 109394. 3143.86   3
   1   9  -6 106492. 3423.91   2
   1   9  -6 102467. 3332.76   1
   1   9  -5 2241.05 436.100   2
   1   9  -5 2723.08 451.643   3
   1   9  -5 3704.85 567.112   1
   1   9  -4 20622.4 1362.94   2
   1   9  -4 23290.6 1256.08   3
   1   9  -4 20147.7 1272.36   1
   1   9  -3 111383. 3506.61   2
   1   9  -3 115859. 3555.50   1
   1   9  -3 114926. 3174.53   3
  -1  -9   2 3222.69 594.505   1
   1   9  -2 2209.13 519.835   1
   1   9  -1 79923.6 2849.13   1
  -1  -9   1 83967.9 2943.27   1
  -1  -9   0 1207.57 495.175   1
   1   9   0 2384.14 452.122   1
  -1  -9  -1 2785.16 589.645   1
   1   9   1 2813.78 534.891   1
  -1  -9  -2 15890.4 1300.25   1
  -1  -9  -3 106118. 3652.89   1
  -1  -9  -4 34733.7 2013.02   1
  -1  -9  -5 15547.1 1426.04   1
  -1  -9  -6 1658.78 566.974   1
  -1  -9  -7 22597.0 1785.55   1
  -1  -9  -8 51066.1 2802.46   1
  -1  -9  -9 72778.6 3408.52   1
  -1  -9 -10 8790.81 1275.18   1
  -1  -9 -11-797.719 676.888   1
  -1  -9 -12 4233.81 990.962   1
  -1  -9 -13 14074.8 1635.04   1
  -1  -9 -14 23394.5 2235.49   1
  -1  -9 -15 6687.08 1234.82   1
  -1  -9 -16 1354.17 612.368   1
  -1  -9 -17-1166.74 750.407   1
   1  10 -23 4396.34 1147.57   1
   1  10 -22 14686.9 1915.50   1
   1  10 -21 15317.4 1777.03   2
   1  10 -20 2666.62 748.336   2
   1  10 -19 70.3925 678.248   2
   1  10 -18 17000.8 1771.94   2
   1  10 -17 9260.79 1257.78   3
   1  10 -17 11345.2 1422.55   2
   1  10 -16 26998.7 2058.82   2
   1  10 -16 25082.3 1982.54   3
   1  10 -15 11162.1 1320.04   3
   1  10 -15 10413.1 1281.66   2
   1  10 -14-305.172 539.929   2
   1  10 -14 72.5026 467.752   3
   1  10 -13 9777.80 1125.73   2
   1  10 -13 9694.45 1117.36   3
   1  10 -12 12557.4 1265.76   2
   1  10 -12 10120.7 1131.06   3
   1  10 -11 98697.8 3463.40   3
  -1 -10  11 99454.5 3438.24   3
   1  10 -11 105312. 3775.99   2
  -1 -10  10 17203.4 1233.01   3
   1  10 -10 17633.6 1318.31   3
   1  10 -10 16410.7 1363.41   2
   1  10  -9 754.686 486.252   2
   1  10  -9 746.810 377.966   3
  -1 -10   9 15.7383 390.387   3
   1  10  -8 11659.1 1095.78   2
   1  10  -8 12464.7 1084.72   3
   1  10  -7 1141.84 385.737   2
   1  10  -7 1695.09 440.537   3
   1  10  -6 42389.8 2044.11   1
   1  10  -6 44117.0 2109.48   2
   1  10  -6 43669.6 1881.21   3
   1  10  -5 74054.2 2526.92   3
   1  10  -5 72790.7 2813.26   2
   1  10  -5 67472.3 2622.63   1
   1  10  -4 56949.9 2182.87   3
   1  10  -4 54182.4 2378.94   2
   1  10  -4 54024.7 2324.34   1
   1  10  -3 8271.32 873.602   1
   1  10  -3 8914.45 937.701   2
   1  10  -3 8483.65 797.164   3
   1  10  -2 418.016 307.052   1
  -1 -10   2 567.722 434.498   1
   1  10  -1 24960.7 1575.99   1
  -1 -10   1 26814.8 1675.09   1
  -1 -10   0 38131.8 2102.15   1
  -1 -10  -1 48726.4 2335.93   1
  -1 -10  -2 70842.0 2985.30   1
  -1 -10  -3 28731.5 1899.45   1
  -1 -10  -4 2802.17 656.496   1
  -1 -10  -5 69150.2 3100.72   1
  -1 -10  -6 76963.7 3377.07   1
  -1 -10  -7 5995.34 999.117   1
  -1 -10  -8 805.313 477.964   1
  -1 -10  -9-257.270 590.899   1
  -1 -10 -10 7876.90 1355.36   1
  -1 -10 -11 36819.2 2659.71   1
  -1 -10 -12 8264.03 1324.81   1
  -1 -10 -13 8834.98 1449.42   1
  -1 -10 -14-1143.53 782.104   1
  -1 -10 -15 1950.57 787.595   1
  -1 -10 -16 7575.79 1479.78   1
   1  11 -20 9513.12 1415.13   2
   1  11 -19 6387.37 1184.42   2
   1  11 -18 10940.2 1438.75   2
   1  11 -18 10164.3 1352.64   3
   1  11 -17 5376.96 1040.09   3
   1  11 -17 5821.17 1126.95   2
   1  11 -16-220.002 580.484   3
   1  11 -16 587.997 553.564   2
   1  11 -15 4041.25 909.259   3
   1  11 -15 4397.88 919.474   2
   1  11 -14 9654.91 1166.29   2
   1  11 -14 9705.03 1152.10   3
   1  11 -13 38480.4 2241.80   2
   1  11 -13 39225.1 2249.40   3
   1  11 -12 46835.8 2507.60   2
   1  11 -12 41688.6 2247.59   3
   1  11 -11-91.6262 462.789   2
   1  11 -11-1.22807 411.786   3
   1  11 -10 9807.30 1105.22   2
   1  11 -10 10796.4 1076.46   3
   1  11  -9 6589.30 838.571   3
   1  11  -9 6554.18 897.445   2
   1  11  -8 17193.3 1382.89   2
   1  11  -8 17372.4 1279.94   3
   1  11  -7 27238.4 1558.29   3
   1  11  -7 28348.0 1756.07   2
   1  11  -6 82658.9 2856.28   3
   1  11  -6 80922.0 3101.68   2
   1  11  -5 270.781 378.183   2
   1  11  -5-159.177 300.610   3
   1  11  -4 52370.5 2178.72   3
   1  11  -4 47971.4 2345.18   2
   1  11  -3 11042.8 1070.51   2
   1  11  -3 11773.1 971.036   3
  -1 -11   2 6696.97 902.778   1
  -1 -11   1 23757.6 1656.21   1
  -1 -11   0 12760.0 1228.49   1
  -1 -11  -1 14727.9 1340.90   1
  -1 -11  -2 7990.34 1062.95   1
  -1 -11  -3 52651.9 2712.91   1
  -1 -11  -4 75807.2 3361.97   1
  -1 -11  -5 12128.2 1320.90   1
  -1 -11  -6 20318.0 1757.62   1
  -1 -11  -7 10326.5 1335.84   1
  -1 -11  -8 36712.4 2475.81   1
  -1 -11  -9 9808.32 1342.14   1
  -1 -11 -10 19430.2 1907.42   1
  -1 -11 -11 1002.61 665.487   1
  -1 -11 -12 2296.31 849.928   1
  -1 -11 -13 18840.3 2038.72   1
  -1 -11 -14 19237.0 2233.24   1
  -1 -11 -15 8969.57 1557.10   1
   1  12 -19 1178.92 765.427   3
   1  12 -19 2687.71 917.532   2
   1  12 -18 2327.72 867.984   3
   1  12 -18 851.717 743.759   2
   1  12 -17 11805.4 1490.03   3
   1  12 -17 11212.2 1468.05   2
   1  12 -16 17584.4 1703.62   2
   1  12 -16 20900.8 1921.66   3
   1  12 -15 37382.8 2387.39   3
   1  12 -15 38597.7 2387.72   2
   1  12 -14 4708.16 906.575   2
   1  12 -14 5762.38 892.276   3
   1  12 -13 228.458 494.161   2
   1  12 -13 2344.16 704.771   3
   1  12 -12 28434.5 1848.61   3
   1  12 -12 27912.3 2000.50   2
   1  12 -11 28798.0 1844.22   3
   1  12 -11 27339.0 1918.19   2
   1  12 -10 25717.1 1852.40   2
   1  12 -10 25983.7 1708.75   3
   1  12  -9 15780.9 1382.59   2
   1  12  -9 14180.5 1226.67   3
   1  12  -8-333.959 512.611   2
   1  12  -8-310.852 366.352   3
   1  12  -7 10620.0 1008.02   3
   1  12  -7 11846.7 1196.87   2
   1  12  -6 17341.7 1277.94   3
   1  12  -6 16605.9 1381.03   2
   1  12  -5 63738.6 2538.34   3
   1  12  -5 61108.1 2784.99   2
   1  12  -4-147.004 454.455   2
   1  12  -4 331.564 329.419   3
   1  12  -3-526.859 580.654   2
   1  12  -3-127.412 419.235   3
  -1 -12   1 1182.92 474.288   1
  -1 -12   0 69139.2 3118.55   1
  -1 -12  -1 70594.0 3147.74   1
  -1 -12  -2 1146.78 497.729   1
  -1 -12  -3-540.213 643.771   1
  -1 -12  -4 6542.05 1157.98   1
  -1 -12  -5 42820.5 2582.95   1
  -1 -12  -6 8833.09 1213.87   1
  -1 -12  -7 9721.92 1299.98   1
  -1 -12  -8 7497.99 1178.53   1
  -1 -12  -9-39.4940 685.434   1
  -1 -12 -10 11620.7 1580.06   1
  -1 -12 -11 27096.5 2386.74   1
  -1 -12 -12 11576.1 1654.79   1
  -1 -12 -13 957.679 891.559   1
  -1 -12 -14-92.4915 687.173   1
   1  13 -18 2731.49 942.932   3
   1  13 -18 991.494 585.876   2
   1  13 -17 311.879 570.147   2
   1  13 -17 1428.93 821.887   3
   1  13 -16-386.660 533.893   2
   1  13 -16 15.8041 537.019   3
   1  13 -15 15371.5 1533.77   2
   1  13 -15 14678.6 1532.82   3
   1  13 -14 19139.5 1658.74   3
   1  13 -14 17147.9 1589.28   2
   1  13 -13 17259.1 1626.12   2
   1  13 -13 17341.1 1558.94   3
   1  13 -12 32142.3 2169.71   2
   1  13 -12 35456.2 2146.02   3
   1  13 -11 141.717 485.164   3
   1  13 -11-287.318 612.380   2
   1  13 -10 1194.85 490.774   3
   1  13 -10 1344.07 590.089   2
   1  13  -9 19439.4 1587.66   2
   1  13  -9 22860.6 1581.17   3
   1  13  -8 56968.6 2553.98   3
   1  13  -8 58860.1 2832.81   2
   1  13  -7 2338.38 560.358   2
   1  13  -7 1655.40 425.049   3
   1  13  -6 489.404 456.319   2
   1  13  -6 1695.59 543.774   3
   1  13  -5 1403.33 443.792   3
   1  13  -5 1029.97 474.008   2
   1  13  -4 9489.69 1134.84   2
   1  13  -4 9049.59 929.790   3
   1  13  -3 4280.67 735.144   2
   1  13  -3 4839.37 706.452   3
  -1 -13   1 29731.3 2012.10   1
  -1 -13   0 130.524 513.015   1
  -1 -13  -1 16414.8 1529.62   1
  -1 -13  -2 65629.9 3211.91   1
  -1 -13  -3 16362.6 1651.47   1
  -1 -13  -4 29000.5 2205.77   1
  -1 -13  -5 244.345 620.348   1
  -1 -13  -6 9.81952 559.884   1
  -1 -13  -7 4856.72 968.353   1
  -1 -13  -8 13220.5 1625.65   1
  -1 -13  -9 25048.9 2324.42   1
  -1 -13 -10 7477.70 1358.26   1
  -1 -13 -11 180.137 687.876   1
  -1 -13 -12 5293.48 1287.14   1
  -1 -13 -13 4958.48 1262.00   1
   1  14 -17 5710.23 1188.39   3
   1  14 -17 6568.33 1158.62   2
   1  14 -16 5053.32 1050.51   2
   1  14 -16 4212.24 964.968   3
   1  14 -15 6321.29 1053.98   3
   1  14 -15 6754.77 1091.91   2
   1  14 -14 2161.64 690.432   3
   1  14 -14 826.638 552.745   2
   1  14 -13 156.347 490.189   3
   1  14 -13-84.6181 582.043   2
   1  14 -12 15185.4 1506.13   2
   1  14 -12 14832.8 1454.10   3
   1  14 -11 37364.4 2389.38   2
   1  14 -11 35778.2 2167.69   3
   1  14 -10 44996.1 2567.98   2
   1  14 -10 46996.6 2460.21   3
   1  14  -9 3241.20 711.935   2
   1  14  -9 3327.30 745.240   3
   1  14  -8-118.674 418.170   2
   1  14  -8 975.542 467.231   3
   1  14  -7 1668.16 495.164   3
   1  14  -7 1307.89 434.051   2
   1  14  -6 971.690 461.269   2
   1  14  -6 1309.46 471.329   3
   1  14  -5 31285.0 1874.35   3
   1  14  -5 27932.7 1960.07   2
   1  14  -4 29140.2 2038.03   2
   1  14  -4 31094.1 1889.53   3
   1  14  -3 595.867 468.927   2
   1  14  -3 449.476 342.233   3
  -1 -14   1 19775.7 1701.12   1
  -1 -14   0 15834.5 1522.59   1
  -1 -14  -1 16505.4 1687.04   1
  -1 -14  -2 7434.93 1147.71   1
  -1 -14  -3 491.583 566.658   1
  -1 -14  -4 11052.3 1452.40   1
  -1 -14  -5 28452.0 2321.65   1
  -1 -14  -6 31717.0 2508.51   1
  -1 -14  -7 7588.04 1365.63   1
  -1 -14  -8-289.012 592.918   1
  -1 -14  -9 6942.43 1326.49   1
  -1 -14 -10 5699.22 1268.42   1
  -1 -14 -11 12643.4 1776.64   1
  -1 -14 -12 16003.1 1996.79   1
   1  15 -15 4668.91 975.730   2
   1  15 -14 17818.8 1754.60   2
   1  15 -14 16348.6 1613.06   3
   1  15 -13 23101.0 1862.09   3
   1  15 -13 22298.0 1904.03   2
   1  15 -12-31.4568 552.078   3
   1  15 -12 756.331 562.078   2
   1  15 -11 764.388 579.635   2
   1  15 -11 1435.99 646.831   3
   1  15 -10 2319.90 662.206   3
   1  15 -10 1150.00 575.897   2
   1  15  -9 16034.3 1434.28   3
   1  15  -9 14950.5 1481.75   2
   1  15  -8 10661.9 1261.67   2
   1  15  -8 9871.58 1131.98   3
   1  15  -7 14389.9 1469.90   2
   1  15  -7 14514.0 1337.21   3
   1  15  -6 9205.62 1228.53   2
   1  15  -6 10583.6 1153.46   3
   1  15  -5 189.896 447.140   2
   1  15  -5-142.199 384.838   3
   1  15  -4 21912.4 1856.70   2
   1  15  -4 23117.6 1685.26   3
   1  15  -3 37835.0 2414.31   2
   1  15  -3 37200.4 2090.08   3
   1  15  -2 19412.3 1548.35   3
  -1 -15   1 3801.88 864.940   1
  -1 -15   0 89.7703 532.777   1
  -1 -15  -1 550.675 603.211   1
  -1 -15  -2 17833.1 1853.77   1
  -1 -15  -3 29204.8 2366.78   1
  -1 -15  -4 9548.99 1387.65   1
  -1 -15  -5 20.1619 624.080   1
  -1 -15  -6-40.9341 591.746   1
  -1 -15  -7 1837.74 891.060   1
  -1 -15  -8 12632.3 1759.80   1
  -1 -15  -9 13292.8 1840.74   1
  -1 -15 -10 441.108 715.222   1
  -1 -15 -11 878.422 705.350   1
   1  16 -14 8253.89 1308.60   2
   1  16 -13 5867.91 1043.92   2
   1  16 -12 4508.11 873.585   2
   1  16 -12 7891.86 1130.67   3
   1  16 -11 2095.01 705.850   3
   1  16 -11 1530.07 570.263   2
   1  16 -10 6215.85 1015.20   2
   1  16 -10 8925.28 1162.28   3
   1  16  -9 11605.0 1371.38   2
   1  16  -9 12068.0 1291.97   3
   1  16  -8-188.732 549.583   2
   1  16  -8 1558.12 623.958   3
   1  16  -7 5778.24 1029.91   2
   1  16  -7 5020.86 783.981   3
   1  16  -6 15091.0 1578.12   2
   1  16  -6 21002.7 1650.04   3
   1  16  -5 9885.35 1151.74   3
   1  16  -5 8050.21 1190.90   2
   1  16  -4 12293.8 1484.07   2
   1  16  -4 14084.1 1382.88   3
   1  16  -3 403.529 449.204   3
   1  16  -3 600.558 631.067   2
   1  16  -2 4448.61 755.931   3
  -1 -16   0 15224.4 1690.72   1
  -1 -16  -1 10225.5 1386.07   1
  -1 -16  -2 10084.1 1441.32   1
  -1 -16  -3 524.941 595.022   1
  -1 -16  -4 3372.80 972.434   1
  -1 -16  -5 8380.25 1380.50   1
  -1 -16  -6 7337.00 1370.50   1
  -1 -16  -7 6913.92 1435.00   1
  -1 -16  -8 491.172 770.144   1
  -1 -16  -9 1051.39 817.107   1
   1  17 -12 2152.04 642.813   2
   1  17 -11-663.863 675.740   2
   1  17 -10 865.379 488.773   2
   1  17  -9 4780.16 935.644   3
   1  17  -9 3866.25 907.815   2
   1  17  -8 11497.2 1453.99   2
   1  17  -8 13704.4 1398.47   3
   1  17  -7 17998.1 1598.44   3
   1  17  -7 16338.0 1663.40   2
   1  17  -6-999.759 766.191   2
   1  17  -6 932.609 573.248   3
   1  17  -5 544.131 489.545   3
   1  17  -5-734.242 590.498   2
   1  17  -4 5296.36 1071.72   2
   1  17  -4 6129.49 1013.84   3
   1  17  -3 9788.86 1303.68   2
   1  17  -3 10426.5 1231.38   3
   1  17  -2 13145.6 1553.04   2
   1  17  -2 11719.5 1335.65   3
  -1 -17   0 1303.23 664.351   1
  -1 -17  -1 3809.12 998.464   1
  -1 -17  -2 9537.32 1421.01   1
  -1 -17  -3 15719.9 1891.43   1
  -1 -17  -4 14493.0 1817.33   1
  -1 -17  -5-878.536 868.384   1
  -1 -17  -6-635.738 724.338   1
  -1 -17  -7 2499.06 1008.06   1
  -1 -17  -8 9780.84 1644.05   1
   1  18 -11 14654.8 1676.65   2
   1  18 -10 6671.92 1120.85   2
   1  18  -9 682.234 543.941   2
   1  18  -8-539.873 635.447   2
   1  18  -7 1918.28 786.921   2
   1  18  -6 16727.9 1590.77   3
   1  18  -6 12361.8 1559.59   2
   1  18  -5 5721.27 970.587   3
   1  18  -5 6138.58 1119.20   2
   1  18  -4 466.569 511.941   3
   1  18  -4-43.7401 559.644   2
   1  18  -3 2953.81 831.953   2
   1  18  -3 4772.98 896.045   3
   1  18  -2 326.308 503.846   3
   1  18  -2 499.052 630.153   2
   1  18  -1 16909.3 1700.98   3
  -1 -18  -1 9652.87 1569.16   1
  -1 -18  -2 339.027 727.372   1
  -1 -18  -3 759.100 801.586   1
  -1 -18  -4 3918.22 1096.99   1
  -1 -18  -5 2427.48 975.217   1
  -1 -18  -6 6965.98 1311.02   1
   1  19  -9 5449.07 1069.21   2
   1  19  -8 1795.37 770.680   2
   1  19  -7 5145.24 1014.76   2
   1  19  -6-567.203 690.146   2
   1  19  -5 2829.78 924.632   2
   1  19  -4 3519.49 924.858   2
   1  19  -3 4367.77 1110.55   2
   1  19  -2 13179.9 1755.75   2
   1  19  -1-418.992 578.683   2
   1  19  -1-275.434 671.067   3
  -1 -19  -1 5749.11 1230.55   1
  -1 -19  -2 2463.69 864.317   1
  -1 -19  -3 6450.61 1355.70   1
  -1 -19  -4 6433.78 1498.21   1
   1  20  -7 1123.04 647.378   2
   1  20  -6 7993.27 1383.19   2
   1  20  -5 8638.35 1383.94   2
   1  20  -4 788.709 617.268   2
   1  20  -3-1201.68 861.737   2
   1  20  -2 406.180 619.191   2
   1  20  -1 570.498 690.310   2
  -1 -20  -2 1999.45 856.691   1
   1  21  -5 2034.85 823.044   2
   1  21  -4 2756.31 899.107   2
   1  21  -3 2999.48 1005.26   2
   1  21  -2 3688.11 1063.40   2
  -2  21   1 1709.16 930.192   3
  -2  21   0 4630.49 1101.52   3
  -2  21  -1 1519.91 762.334   3
  -2  21  -2-27.6896 707.634   3
  -2  21  -3-71.0167 701.412   3
  -2  21  -4 1361.38 732.531   3
  -2  21  -5 8597.34 1453.95   3
   2 -20  -5 1543.57 831.707   1
   2 -20  -4 3607.45 1172.15   1
   2 -20  -3 6337.37 1266.67   1
  -2  20   1-147.378 624.397   3
  -2  20   0-391.188 706.077   3
  -2  20  -1 2855.11 894.416   3
  -2  20  -2 5495.50 1248.83   3
  -2  20  -3 4730.74 1137.00   3
  -2  20  -4 204.132 617.192   3
  -2  20  -5-590.324 754.490   3
  -2  20  -6 5454.97 1170.66   3
  -2  20  -7 7972.67 1352.26   3
  -2  20  -8 4209.77 1051.16   3
  -2  20  -9 894.837 772.577   3
   2 -19  -7 3555.95 1081.28   1
   2 -19  -6 3431.62 1055.18   1
   2 -19  -5 9163.07 1469.80   1
   2 -19  -4 3001.39 1021.60   1
   2 -19  -3 4140.80 1053.02   1
   2 -19  -2 6832.91 1268.83   1
   2 -19  -1 5362.56 1074.55   1
  -2  19   0 6802.67 1282.40   3
  -2  19  -1 775.845 627.614   3
  -2  19  -2 325.995 660.947   3
  -2  19  -2 1931.99 809.864   2
  -2  19  -3 1679.13 690.615   3
  -2  19  -4 8789.53 1406.87   3
  -2  19  -5 5557.76 1164.52   3
  -2  19  -6 7271.37 1283.86   3
  -2  19  -7 1003.02 699.258   3
  -2  19  -8 2022.98 846.719   3
  -2  19  -9 3487.05 986.238   3
  -2  19 -10 1869.95 842.749   3
  -2  19 -11 3230.04 949.542   3
  -2  19 -12 6942.67 1406.03   3
   2 -18  -8 1596.01 938.177   1
   2 -18  -7 2830.45 942.686   1
   2 -18  -6-186.964 765.045   1
   2 -18  -5 1577.85 676.436   1
   2 -18  -4 10120.6 1472.61   1
   2 -18  -3 9698.93 1442.97   1
   2 -18  -2 4023.72 949.422   1
   2 -18  -1 1364.17 769.455   1
   2 -18   0 1614.92 692.977   1
  -2  18   0-465.025 728.232   3
  -2  18  -1 9548.96 1364.98   3
  -2  18  -2 22487.8 1959.39   2
  -2  18  -2 25072.9 2179.33   3
  -2  18  -3 9776.16 1265.06   2
  -2  18  -3 11085.0 1573.54   3
  -2  18  -4-808.707 681.666   3
  -2  18  -4 1122.65 645.270   2
  -2  18  -5 3267.95 944.180   3
  -2  18  -6 3989.91 1029.10   3
  -2  18  -7 9484.96 1401.27   3
  -2  18  -8 2555.20 831.690   3
  -2  18  -9 4068.63 1061.46   3
  -2  18 -10 3169.93 978.628   3
  -2  18 -11 1579.62 782.999   3
  -2  18 -12 9319.46 1509.65   3
  -2  18 -13 12554.6 1722.84   3
  -2  18 -14 4418.23 1125.89   3
   2 -17 -10 5271.65 1267.63   1
   2 -17  -9-590.512 841.308   1
   2 -17  -8 1611.75 819.815   1
   2 -17  -7 8851.19 1444.39   1
   2 -17  -6 1310.40 670.624   1
   2 -17  -5 1643.92 728.711   1
   2 -17  -4 421.093 565.037   1
   2 -17  -3-37.5009 490.844   1
   2 -17  -2 10168.2 1347.27   1
   2 -17  -1 25534.1 2052.45   1
   2 -17   0 13067.0 1440.85   1
  -2  17  -1 1702.29 687.185   3
  -2  17  -2 535.568 534.767   3
  -2  17  -3 6494.34 1064.31   2
  -2  17  -3 7375.87 1225.15   3
  -2  17  -4 18399.0 1814.03   3
  -2  17  -4 18186.9 1595.37   2
  -2  17  -5 2888.76 733.073   2
  -2  17  -5 3637.93 929.149   3
  -2  17  -6 11469.9 1428.49   3
  -2  17  -6 9378.64 1149.95   2
  -2  17  -7 1021.53 696.285   3
  -2  17  -8-72.4051 682.980   3
  -2  17  -9 5283.59 1093.03   3
  -2  17 -10 13725.4 1693.78   3
  -2  17 -11 1340.62 736.294   3
  -2  17 -12 1663.53 892.061   3
  -2  17 -13 1262.87 670.345   3
  -2  17 -14 6796.84 1337.20   3
  -2  17 -15 8932.12 1473.96   3
  -2  17 -16 9334.73 1552.63   3
   2 -16 -11 647.505 644.976   1
   2 -16 -10 3902.65 1124.89   1
   2 -16  -9 22539.1 2276.78   1
   2 -16  -8 8202.05 1400.88   1
   2 -16  -7-1390.94 793.142   1
   2 -16  -6-706.619 725.028   1
   2 -16  -5 1061.34 698.908   1
   2 -16  -4-171.377 607.942   1
   2 -16  -3 12648.8 1489.70   1
   2 -16  -2 11892.3 1427.48   1
   2 -16  -1 862.853 556.643   1
   2 -16   0 29669.1 2047.09   1
   2 -16   1 2668.18 724.435   1
  -2  16  -1 1834.60 589.462   3
  -2  16  -2 9999.33 1262.90   3
  -2  16  -3 24695.4 2047.37   3
  -2  16  -3 21855.6 1730.32   2
  -2  16  -4 4060.98 755.168   2
  -2  16  -4 3720.81 902.507   3
  -2  16  -5-76.0031 588.482   3
  -2  16  -5 82.4390 476.584   2
  -2  16  -6 755.006 412.799   2
  -2  16  -6 2311.98 791.716   3
  -2  16  -7 17861.3 1473.46   2
  -2  16  -7 18576.3 1819.72   3
  -2  16  -8 27635.3 1830.87   2
  -2  16  -8 30011.1 2282.01   3
  -2  16  -9 16465.2 1753.14   3
  -2  16 -10 275.992 564.328   3
  -2  16 -11 379.127 619.288   3
  -2  16 -12 3781.35 998.005   3
  -2  16 -13 3948.36 1081.27   3
  -2  16 -14 8023.50 1373.49   3
  -2  16 -15 3322.59 1040.44   3
  -2  16 -16 3032.22 974.802   3
  -2  16 -17 5533.14 1215.95   3
  -2  16 -18 3820.03 1195.27   3
   2 -15 -12 11495.2 1852.92   1
   2 -15 -11 6248.34 1318.90   1
   2 -15 -10 773.166 708.928   1
   2 -15  -9-240.447 744.366   1
   2 -15  -8-428.524 751.082   1
   2 -15  -7 5060.89 1030.82   1
   2 -15  -6 19901.9 1895.81   1
   2 -15  -5 2323.24 707.005   1
   2 -15  -4 2321.96 792.870   1
   2 -15  -3 1086.91 579.159   1
   2 -15  -2 2235.06 674.619   1
   2 -15  -1 29822.1 2017.74   1
   2 -15   0 6347.53 932.921   1
   2 -15   1 4176.18 844.929   1
  -2  15  -1 5778.51 971.510   3
  -2  15  -2-332.047 529.919   3
  -2  15  -3 6608.53 1024.99   3
  -2  15  -3 6311.78 886.987   2
  -2  15  -4 32534.0 2270.62   3
  -2  15  -4 31444.4 1951.92   2
  -2  15  -5 25481.2 2010.23   3
  -2  15  -5 24305.9 1665.73   2
  -2  15  -6 11405.7 1366.86   3
  -2  15  -6 9639.45 1047.36   2
  -2  15  -7 3906.04 751.589   2
  -2  15  -7 4345.95 915.330   3
  -2  15  -8 6614.35 885.836   2
  -2  15  -8 9459.45 1300.43   3
  -2  15  -9 35280.9 1983.33   2
  -2  15  -9 36687.8 2509.06   3
  -2  15 -10 20991.5 1941.54   3
  -2  15 -10 21066.2 1553.68   2
  -2  15 -11 8405.45 1250.79   3
  -2  15 -12 5072.00 1045.14   3
  -2  15 -13-726.373 801.628   3
  -2  15 -14 406.907 686.867   3
  -2  15 -15 22615.4 2165.42   3
  -2  15 -16 19572.0 2075.78   3
  -2  15 -17 888.581 821.564   3
  -2  15 -18-928.359 891.042   3
  -2  15 -19 1140.23 912.216   3
   2 -14 -13 2532.14 1000.59   1
   2 -14 -12 1077.43 733.911   1
   2 -14 -11 1170.78 649.568   1
   2 -14 -10 6900.94 1241.13   1
   2 -14  -9 14439.4 1686.83   1
   2 -14  -8 24242.6 2111.16   1
   2 -14  -7 7879.52 1216.21   1
   2 -14  -6-93.1449 507.002   1
   2 -14  -5 11857.5 1414.32   1
   2 -14  -4 59125.4 3082.58   1
   2 -14  -3 10608.4 1295.09   1
   2 -14  -2 8314.03 1111.40   1
   2 -14  -1 157.315 437.711   1
   2 -14   0 12577.2 1256.93   1
   2 -14   1 12248.2 1199.20   1
  -2  14  -2 7869.89 1082.52   3
  -2  14  -3 14630.9 1467.57   3
  -2  14  -4 8990.94 1022.74   2
  -2  14  -4 10365.1 1263.14   3
  -2  14  -5 1303.64 410.354   2
  -2  14  -5 1842.28 736.158   3
  -2  14  -6 23625.3 1520.60   1
  -2  14  -6 29742.9 2115.25   3
  -2  14  -6 28147.1 1684.30   2
  -2  14  -7 17550.9 1336.48   2
  -2  14  -7 16167.8 1252.20   1
  -2  14  -7 19192.7 1682.05   3
  -2  14  -8 14696.6 1532.37   3
  -2  14  -8 14307.0 1184.15   2
  -2  14  -9 6189.46 841.697   2
  -2  14  -9 5737.20 1045.53   3
  -2  14 -10 707.697 539.288   3
  -2  14 -10 1486.82 547.518   2
  -2  14 -11 1632.94 660.160   3
  -2  14 -11 797.127 348.223   2
  -2  14 -12 13295.3 1574.48   3
  -2  14 -13 33812.1 2538.75   3
  -2  14 -14 8076.84 1367.46   3
  -2  14 -15 2007.65 810.836   3
  -2  14 -16 9852.59 1513.95   3
  -2  14 -17 6668.98 1345.72   3
  -2  14 -18 763.610 799.529   3
  -2  14 -19 5360.29 1308.65   3
  -2  14 -20 9280.50 1648.38   3
   2 -13 -14 3647.89 1132.03   1
   2 -13 -13 5485.98 1175.14   1
   2 -13 -12 10101.9 1534.73   1
   2 -13 -11 13013.5 1689.87   1
   2 -13 -10 12682.5 1631.79   1
   2 -13  -9 257.091 582.040   1
   2 -13  -8 15021.9 1637.88   1
   2 -13  -7 25240.9 2029.34   1
   2 -13  -6 41529.2 2550.42   1
   2 -13  -5 55635.1 2869.06   1
   2 -13  -4 1497.44 644.915   1
   2 -13  -3 9231.74 1137.79   1
   2 -13  -2 8626.03 1071.73   1
   2 -13  -1 21525.5 1557.42   1
   2 -13   0 11367.7 1138.49   1
   2 -13   1-526.602 498.840   1
  -2  13  -2-433.477 570.913   3
  -2  13  -2 454.737 305.942   1
  -2  13  -3 11595.3 1009.95   1
  -2  13  -3 12540.0 1291.15   3
  -2  13  -4 19043.4 1356.76   2
  -2  13  -4 21381.0 1687.88   3
  -2  13  -4 17891.6 1270.39   1
  -2  13  -5 32937.7 2126.09   3
  -2  13  -5 31736.1 1739.84   2
  -2  13  -5 31100.0 1659.96   1
  -2  13  -6 2386.13 542.969   2
  -2  13  -6 2747.12 539.497   1
  -2  13  -6 2795.74 771.372   3
  -2  13  -7 2527.32 562.997   1
  -2  13  -7 2587.87 597.268   2
  -2  13  -7 2707.70 835.826   3
  -2  13  -8 719.032 392.670   1
  -2  13  -8 1738.55 469.179   2
  -2  13  -8 2052.55 753.376   3
  -2  13  -9 17849.8 1312.47   2
  -2  13  -9 16481.5 1569.43   3
  -2  13  -9 14328.3 1146.30   1
  -2  13 -10 39897.9 2465.89   3
  -2  13 -10 41443.9 2032.97   2
  -2  13 -11 22062.4 1914.32   3
  -2  13 -11 20883.7 1367.19   2
  -2  13 -12 1919.39 802.450   3
  -2  13 -12 2596.76 595.958   2
  -2  13 -13 2453.49 591.606   2
  -2  13 -13 1458.49 615.342   3
  -2  13 -14 9285.68 1375.49   3
  -2  13 -15 12415.5 1574.05   3
  -2  13 -16 14812.6 1830.73   3
  -2  13 -17-111.690 698.442   3
  -2  13 -18-31.8521 803.026   3
  -2  13 -19 738.489 867.768   3
  -2  13 -20 4137.97 1203.93   3
   2 -12 -15 17633.4 2105.09   1
   2 -12 -14 6693.87 1333.53   1
   2 -12 -13-938.409 808.308   1
   2 -12 -12 1776.31 892.760   1
   2 -12 -11 605.448 682.998   1
   2 -12 -10 30558.4 2346.29   1
   2 -12  -9 24753.0 2019.95   1
   2 -12  -8 14942.7 1575.03   1
   2 -12  -7 384.945 540.628   1
   2 -12  -6 8525.56 1158.04   1
   2 -12  -5 30944.6 2023.30   1
   2 -12  -4 13202.9 1311.88   1
   2 -12  -3 12810.8 1240.95   1
   2 -12  -2 31295.9 1891.89   1
   2 -12  -1 8601.46 963.835   1
   2 -12   0 8749.00 941.141   1
  -2  12   0 7247.31 794.026   1
  -2  12  -1 93283.4 3219.93   1
   2 -12   1 100091. 3325.62   1
  -2  12  -2 58324.0 2693.27   3
  -2  12  -2 54924.8 2276.42   1
   2 -12   2 60568.1 2415.35   1
  -2  12  -3-790.729 539.987   3
  -2  12  -3 149.596 261.550   1
  -2  12  -4 1068.29 433.088   2
  -2  12  -4 1220.55 386.435   1
  -2  12  -4 326.161 450.237   3
  -2  12  -5 2782.78 715.128   3
  -2  12  -5 2024.44 480.517   2
  -2  12  -5 2733.62 508.827   1
  -2  12  -6 4460.19 640.968   1
  -2  12  -6 4514.20 598.003   2
  -2  12  -6 4606.95 842.848   3
  -2  12  -7 73435.6 2631.29   1
  -2  12  -7 81644.9 3396.69   3
  -2  12  -7 75731.8 2668.22   2
  -2  12  -8 27230.6 1518.26   2
  -2  12  -8 25451.5 1442.20   1
  -2  12  -8 29530.5 2008.09   3
  -2  12  -9 139.461 469.842   3
  -2  12  -9 1396.51 523.239   2
  -2  12  -9 680.514 333.851   1
  -2  12 -10 732.616 351.075   1
  -2  12 -10 1114.89 491.178   3
  -2  12 -11 18957.6 1327.85   1
  -2  12 -11 23176.8 1948.19   3
  -2  12 -11 21886.9 1346.77   2
  -2  12 -12 24791.0 1533.02   2
  -2  12 -12 26314.1 2071.85   3
  -2  12 -13 15199.3 1661.45   3
  -2  12 -13 14567.6 1207.03   2
  -2  12 -14 12244.0 1168.77   2
  -2  12 -14 11731.5 1498.66   3
  -2  12 -15 9719.87 1425.42   3
  -2  12 -16 4211.48 1058.26   3
  -2  12 -17 22713.0 2219.58   3
  -2  12 -18 20727.6 2234.12   3
  -2  12 -19 18975.3 2174.03   3
  -2  12 -20 2208.71 956.829   3
  -2  12 -21-609.515 787.860   3
   2 -11 -16 1669.66 711.697   1
   2 -11 -15-1268.09 929.926   1
   2 -11 -14 2949.03 948.012   1
   2 -11 -13 7746.17 1288.57   1
   2 -11 -12 18763.1 1989.93   1
   2 -11 -11 37689.0 2573.37   1
   2 -11 -10 3950.16 910.225   1
   2 -11  -9-261.743 622.883   1
   2 -11  -8 19268.0 1698.06   1
   2 -11  -7 6344.65 1001.10   1
   2 -11  -6 26333.3 1853.13   1
   2 -11  -5 14929.8 1375.61   1
   2 -11  -4-442.620 439.243   1
   2 -11  -3 866.773 442.688   1
   2 -11  -2 27904.6 1669.23   1
   2 -11  -1 63786.5 2555.52   1
  -2  11   1 55652.8 2371.67   1
  -2  11   0 65335.5 2530.29   1
   2 -11   0 73367.5 2652.99   1
  -2  11  -1 14700.9 1090.68   1
   2 -11   1 13936.6 1111.75   1
  -2  11  -2 7884.03 775.250   1
   2 -11   2 8955.44 871.367   1
  -2  11  -2 8870.18 1033.59   3
  -2  11  -3 19878.0 1215.90   1
  -2  11  -3 20096.7 1499.91   3
  -2  11  -4 12952.7 989.831   2
  -2  11  -4 13391.6 976.100   1
  -2  11  -4 14605.8 1311.08   3
  -2  11  -5 34954.0 1599.15   1
  -2  11  -5 36464.6 2094.60   3
  -2  11  -5 37221.1 1690.48   2
  -2  11  -6 82615.9 2677.05   1
  -2  11  -6 84468.7 2741.99   2
  -2  11  -6 86970.0 3357.17   3
  -2  11  -7 541.856 305.497   2
  -2  11  -7 1434.31 658.679   3
  -2  11  -7 462.253 294.733   1
  -2  11  -8 76824.7 2587.93   2
  -2  11  -8 75653.8 3200.08   3
  -2  11  -8 67945.6 2439.20   1
  -2  11  -9 9794.34 1147.12   3
  -2  11  -9 8868.62 848.626   2
  -2  11  -9 7948.90 772.020   1
  -2  11 -10 94.8191 340.591   2
  -2  11 -10 599.238 466.694   3
  -2  11 -11 14131.3 1512.90   3
  -2  11 -11 15280.8 1146.75   2
  -2  11 -12 2820.95 864.992   3
  -2  11 -12 2127.19 521.765   2
  -2  11 -13 5584.42 982.540   3
  -2  11 -13 7191.75 848.447   2
  -2  11 -14 2771.73 562.705   2
  -2  11 -14 2152.13 774.641   3
  -2  11 -15 40457.0 2141.69   2
  -2  11 -15 37291.8 2624.42   3
  -2  11 -16 35124.1 2707.89   3
  -2  11 -17 3905.26 1083.90   3
  -2  11 -18 1284.63 931.041   3
  -2  11 -19 5343.59 1318.71   3
  -2  11 -20 15906.8 2022.37   3
  -2  11 -21 7962.93 1580.17   3
   2 -10 -17 537.840 670.548   1
   2 -10 -16 1531.19 882.487   1
   2 -10 -15 16133.2 1872.23   1
   2 -10 -14 20362.1 2092.56   1
   2 -10 -13 10131.4 1460.32   1
   2 -10 -12 2610.30 844.905   1
   2 -10 -11 806.873 611.139   1
   2 -10 -10 9163.98 1197.95   1
   2 -10  -9 35841.6 2335.71   1
   2 -10  -8 3484.12 727.851   1
   2 -10  -7 1706.76 604.525   1
   2 -10  -6-465.354 548.843   1
   2 -10  -5 35345.3 2030.10   1
   2 -10  -4 30573.3 1823.39   1
   2 -10  -3 28662.3 1659.30   1
  -2  10   3 24685.9 1554.63   1
  -2  10   2 17865.7 1268.65   1
   2 -10  -2 19090.0 1310.85   1
  -2  10   1 954.248 294.752   1
   2 -10  -1 675.804 358.133   1
  -2  10   0 21610.5 1307.67   1
   2 -10   0 22707.0 1338.68   1
  -2  10  -1 62976.4 2283.04   1
   2 -10   1 66440.5 2345.57   1
  -2  10  -2 72194.3 2414.85   1
   2 -10   2 76986.1 2521.76   1
  -2  10  -2 74478.6 2874.74   3
  -2  10  -3 54182.8 1978.67   1
  -2  10  -3 53964.8 2421.70   3
  -2  10  -4 940.598 304.141   1
  -2  10  -4 718.254 412.116   3
  -2  10  -4 376.758 261.546   2
  -2  10  -5 7282.39 705.028   2
  -2  10  -5 6530.26 644.720   1
  -2  10  -5 7437.86 933.905   3
  -2  10  -6 32841.4 1481.72   1
  -2  10  -6 38699.0 2080.26   3
  -2  10  -6 36176.8 1578.46   2
  -2  10  -7 92140.8 2725.49   2
  -2  10  -7 92601.2 3426.69   3
  -2  10  -8 24965.5 1321.37   1
  -2  10  -8 27856.9 1394.27   2
  -2  10  -8 28032.6 1827.50   3
  -2  10  -9 25.4022 484.848   3
  -2  10  -9-253.053 413.013   2
  -2  10 -10 7173.10 1034.03   3
  -2  10 -10 8543.37 787.419   2
   2 -10  11 450.278 324.767   2
  -2  10 -11-307.210 590.408   3
  -2  10 -12 39076.1 2410.50   3
   2 -10  12 33600.6 1712.12   2
  -2  10 -12 37826.7 1853.98   2
  -2  10 -13 20668.5 1869.21   3
  -2  10 -13 21192.0 1412.10   2
   2 -10  13 20424.3 1370.51   2
  -2  10 -14 18232.4 1769.32   3
  -2  10 -14 18246.5 1373.05   2
  -2  10 -15 3196.17 896.999   3
  -2  10 -15 2682.95 597.192   2
  -2  10 -16 3002.86 903.745   3
  -2  10 -16 3241.99 667.839   2
  -2  10 -17 17232.1 1948.31   3
  -2  10 -17 18182.0 1637.22   1
  -2  10 -18 16863.4 2031.67   3
  -2  10 -18 18406.1 1686.27   1
  -2  10 -19 16176.6 2044.71   3
  -2  10 -20 6681.28 1428.02   3
   2  -9 -17 9579.27 1549.27   1
   2  -9 -16 13437.5 1770.46   1
   2  -9 -15-963.300 785.319   1
   2  -9 -14 282.086 631.327   1
   2  -9 -13 28992.6 2354.34   1
   2  -9 -12 17431.9 1748.90   1
   2  -9 -11 13157.3 1523.46   1
   2  -9 -10 4368.99 924.005   1
   2  -9  -9 525.009 454.059   1
   2  -9  -8 9497.76 1164.29   1
   2  -9  -7 53577.9 2606.67   1
   2  -9  -6 33203.1 1948.48   1
   2  -9  -5 24180.3 1564.50   1
   2  -9  -4-7.79285 350.393   1
  -2   9   4 670.949 423.218   1
  -2   9   3 7813.47 839.716   1
   2  -9  -3 7442.44 817.864   1
   2  -9  -2 55291.4 2197.07   1
  -2   9   2 54175.1 2214.27   1
   2  -9  -1 60756.0 2242.27   1
  -2   9   1 57395.6 2168.43   1
   2  -9   0 133046. 3522.82   1
  -2   9   0 118387. 3377.84   1
   2  -9   1 5374.13 623.480   1
  -2   9  -1 5732.55 606.330   1
  -2   9  -2 714.195 275.532   1
   2  -9   2 938.079 318.533   1
  -2   9  -2 1332.20 508.349   3
  -2   9  -3 76697.8 2327.20   1
  -2   9  -3 82047.6 2950.14   3
  -2   9  -4 91676.9 2594.36   1
  -2   9  -4 95515.0 2677.44   2
  -2   9  -4 91751.6 3214.39   3
  -2   9  -5 46375.4 1689.44   2
  -2   9  -5 45449.7 1662.56   1
  -2   9  -5 44029.5 2165.97   3
  -2   9  -6 12966.4 841.622   2
  -2   9  -6 12509.5 830.498   1
  -2   9  -6 11425.7 1094.34   3
  -2   9  -7 16215.6 980.464   2
  -2   9  -7 15308.1 960.890   1
  -2   9  -7 13901.5 1220.14   3
  -2   9  -8 6934.92 957.682   3
  -2   9  -8 7224.47 674.752   2
  -2   9  -9 67492.6 2246.32   2
  -2   9  -9 70661.3 2998.36   3
   2  -9  10 31712.2 1500.64   2
  -2   9 -10 34756.2 1600.96   2
  -2   9 -10 32635.5 2061.35   3
  -2   9 -11 91965.1 2917.71   2
  -2   9 -11 88477.0 3631.00   3
   2  -9  11 84983.1 2782.62   2
   2  -9  12 10302.9 921.694   2
  -2   9 -12 12038.8 1321.09   3
  -2   9 -12 11909.9 997.800   2
   2  -9  13-68.8570 333.271   2
  -2   9 -13 247.750 508.298   3
  -2   9 -13-223.258 349.240   2
  -2   9 -14 17094.6 1690.25   3
   2  -9  14 14452.5 1205.26   2
  -2   9 -14 17778.0 1298.73   2
  -2   9 -15 34413.0 2472.05   3
  -2   9 -15 34391.9 1922.06   2
  -2   9 -16 22666.5 2107.45   3
  -2   9 -16 21691.1 1668.67   1
  -2   9 -17 1871.58 642.623   1
  -2   9 -17 1343.93 758.931   3
  -2   9 -18-278.265 669.930   3
  -2   9 -18 890.159 649.906   1
  -2   9 -19 10303.3 1586.64   3
  -2   9 -19 11751.6 1436.92   1
  -2   9 -20 21384.1 1928.60   1
  -2   9 -20 18715.5 2137.78   3
   2  -8 -18 1609.27 695.230   1
   2  -8 -17-428.693 664.068   1
   2  -8 -16 13638.9 1742.32   1
   2  -8 -15 17503.7 1889.98   1
   2  -8 -14 16290.9 1781.61   1
   2  -8 -13 11532.4 1444.62   1
   2  -8 -12-376.246 777.423   1
   2  -8 -11 12472.8 1400.07   1
   2  -8 -10 13662.2 1426.30   1
   2  -8  -9 58221.0 2820.88   1
   2  -8  -8 76809.0 3194.41   1
   2  -8  -7 10619.6 1110.87   1
   2  -8  -6 47333.5 2267.62   1
   2  -8  -5 46187.0 2131.64   1
  -2   8   5 46774.0 2195.25   1
  -2   8   4 47487.6 2080.51   1
   2  -8  -4 48799.1 2095.56   1
   2  -8  -3 37393.4 1756.23   1
  -2   8   3 34709.1 1662.74   1
   2  -8  -2 6933.53 748.485   1
  -2   8   2 7669.95 766.440   1
   2  -8  -1 17802.2 1090.58   1
  -2   8   1 17574.8 1058.78   1
  -2   8   0 10118.3 762.955   1
   2  -8   0 10963.7 824.823   1
   2  -8   1 137762. 3342.39   1
  -2   8  -1 129341. 3286.42   1
  -2   8  -2 80342.4 2263.26   1
  -2   8  -2 72867.9 2652.97   3
   2  -8   2 78985.7 2276.51   1
  -2   8  -3 20138.5 1363.19   3
  -2   8  -3 20490.0 988.415   1
  -2   8  -4 2573.81 367.513   1
  -2   8  -4 2020.59 516.675   3
  -2   8  -4 2716.67 388.246   2
  -2   8  -5 5306.46 522.592   1
  -2   8  -5 5663.97 545.306   2
  -2   8  -5 5310.91 741.707   3
  -2   8  -6 22940.9 1093.32   1
  -2   8  -6 23926.9 1107.19   2
  -2   8  -6 23543.3 1513.99   3
   2  -8   6 23872.8 1463.57   3
   2  -8   7 78753.0 2922.95   3
  -2   8  -7 82344.1 2388.51   2
  -2   8  -7 80447.4 3027.98   3
  -2   8  -8 188207. 4314.16   2
   2  -8   8 194261. 4342.43   2
  -2   8  -8 191484. 5314.62   3
  -2   8  -9 10260.7 1126.28   3
  -2   8  -9 9045.10 772.763   2
   2  -8   9 8678.52 717.507   2
  -2   8 -10 21764.1 1656.07   3
   2  -8  10 20161.1 1148.97   2
  -2   8 -10 22539.1 1250.15   2
  -2   8 -11 37435.5 2197.37   3
   2  -8  11 33773.9 1617.48   2
  -2   8 -11 36459.2 1692.96   2
   2  -8  12 44954.3 1988.42   2
  -2   8 -12 46070.6 2545.40   3
  -2   8 -12 47601.4 2039.21   2
  -2   8 -13 37176.2 1839.44   2
   2  -8  13 34351.2 1840.91   2
  -2   8 -13 36382.6 2388.51   3
  -2   8 -14 6918.17 821.820   2
   2  -8  14 6501.61 851.840   2
  -2   8 -14 8118.39 1169.49   3
  -2   8 -15 8.25281 376.084   1
  -2   8 -15 740.179 617.886   3
  -2   8 -16 6538.71 1195.11   3
  -2   8 -16 7646.22 1056.12   1
  -2   8 -17 3700.72 981.370   3
  -2   8 -17 3514.23 787.272   1
  -2   8 -18 3818.45 826.288   1
  -2   8 -18 3661.53 1003.71   3
  -2   8 -19 7285.56 1340.92   3
  -2   8 -19 6614.42 1118.31   1
  -2   8 -20 1078.06 629.319   1
  -2   8 -21 2665.80 861.654   1
   2  -7 -19 6541.42 1466.87   1
   2  -7 -18 15395.3 1918.97   1
   2  -7 -17 25286.7 2356.35   1
   2  -7 -16 10817.2 1466.50   1
   2  -7 -15 295.871 787.488   1
   2  -7 -14 244.829 610.328   1
   2  -7 -13 8612.56 1258.30   1
   2  -7 -12 23521.7 1895.08   1
   2  -7 -11 21145.9 1750.64   1
   2  -7 -10 6001.26 941.784   1
   2  -7  -9 364.480 399.003   1
   2  -7  -8 12336.5 1172.25   1
   2  -7  -7 90286.5 3250.27   1
   2  -7  -6 29088.3 1681.51   1
  -2   7   6 28042.0 1640.36   1
  -2   7   5 3702.24 583.067   1
   2  -7  -5 3598.44 624.671   1
  -2   7   4 3855.34 616.960   1
   2  -7  -4 3343.16 616.323   1
  -2   7   3 35854.4 1599.78   1
   2  -7  -3 36210.2 1621.70   1
   2  -7  -2 134103. 3529.36   1
  -2   7   2 138022. 3545.84   1
   2  -7  -1 284761. 5925.37   1
  -2   7   1 279483. 5938.32   1
   2  -7   0 70238.5 2088.31   1
  -2   7   0 67771.5 2078.52   1
   2  -7   1 5415.28 524.694   1
  -2   7  -1 6292.64 522.598   1
   2  -7   2 3972.73 432.656   1
  -2   7  -2 3176.14 562.340   3
  -2   7  -2 4044.49 417.118   1
  -2   7  -3 32165.7 1191.08   2
  -2   7  -3 32563.7 1177.99   1
  -2   7  -3 32299.2 1641.80   3
  -2   7  -4 181712. 3879.03   1
  -2   7  -4 192371. 4812.44   3
  -2   7  -4 187645. 3927.37   2
  -2   7  -5 3316.73 564.681   3
  -2   7  -5 3311.07 374.728   2
   2  -7   5 4278.48 623.577   3
  -2   7  -5 3375.81 386.436   1
  -2   7  -6 51866.2 1644.92   2
  -2   7  -6 49806.0 2178.43   3
   2  -7   6 51294.4 2204.35   3
   2  -7   7 11812.1 1053.86   3
  -2   7  -7 9665.14 953.954   3
   2  -7   7 11725.7 725.880   2
  -2   7  -7 9131.26 622.425   2
  -2   7  -8 11576.5 782.357   2
  -2   7  -8 10611.0 1079.51   3
   2  -7   8 10681.8 1041.92   3
   2  -7   8 10812.0 739.736   2
   2  -7   9 134261. 3452.37   2
  -2   7  -9 140424. 3536.07   2
  -2   7  -9 141905. 4395.55   3
   2  -7  10 34909.4 1571.42   2
  -2   7 -10 37078.7 1605.37   2
  -2   7 -10 36101.1 2081.01   3
   2  -7  11 13241.2 984.683   2
  -2   7 -11 14777.7 1064.03   2
  -2   7 -11 14599.0 1359.28   3
  -2   7 -12 469.457 496.810   3
   2  -7  12 552.070 369.005   2
  -2   7 -12 305.932 333.951   2
  -2   7 -13 2457.51 666.371   3
   2  -7  13 2576.75 526.249   2
  -2   7 -13 3303.73 581.624   2
  -2   7 -14 10947.3 1313.91   3
  -2   7 -14 10335.6 1076.16   1
  -2   7 -15 27173.8 2243.76   3
  -2   7 -15 22408.7 1648.89   1
  -2   7 -16 15298.1 1432.75   1
  -2   7 -16 12288.7 1523.35   3
  -2   7 -17 7756.16 1326.56   3
  -2   7 -17 5646.17 1028.13   1
  -2   7 -18 2581.17 751.363   1
  -2   7 -18 2633.98 1089.31   3
  -2   7 -19 325.377 576.579   1
  -2   7 -20 14379.1 1565.32   1
  -2   7 -21 4830.63 1100.58   1
  -2   7 -22 2644.97 882.085   1
   2  -6 -19 8273.17 1501.21   1
   2  -6 -18-945.716 791.389   1
   2  -6 -17 4201.87 1020.35   1
   2  -6 -16 16418.8 1855.16   1
   2  -6 -15 12305.2 1564.56   1
   2  -6 -14 15348.8 1659.20   1
   2  -6 -13 35929.5 2462.94   1
   2  -6 -12 14472.0 1496.83   1
   2  -6 -11 29026.6 2003.91   1
   2  -6 -10 70365.8 3100.30   1
   2  -6  -9 38874.8 2191.40   1
   2  -6  -8 8178.12 975.597   1
   2  -6  -7 9388.34 977.381   1
  -2   6   7 7966.69 920.954   1
   2  -6  -6 4448.69 679.127   1
  -2   6   6 5028.44 702.687   1
  -2   6   5 2906.72 570.683   1
   2  -6  -5 2631.75 524.161   1
  -2   6   4 60394.2 2211.54   1
   2  -6  -4 62559.7 2245.82   1
   2  -6  -3 164477. 4063.73   1
  -2   6   3 164052. 4022.73   1
  -2   6   2 71681.6 2183.14   1
   2  -6  -2 71424.3 2185.43   1
  -2   6   1 2627.43 371.822   1
   2  -6  -1 2876.61 420.266   1
   2  -6   0 160774. 3499.79   1
  -2   6   0 155673. 3493.41   1
   2  -6   1 45848.6 1417.97   1
  -2   6  -1 45462.0 1390.03   1
  -2   6  -2 47606.0 1930.48   3
  -2   6  -2 53120.8 1473.42   1
  -2   6  -3 94137.9 2194.19   1
  -2   6  -3 93790.7 2868.19   3
  -2   6  -3 92288.6 2189.85   2
  -2   6  -4 11338.1 616.135   1
  -2   6  -4 11879.9 971.656   3
   2  -6   4 10926.2 897.062   3
  -2   6  -4 11615.7 616.463   2
   2  -6   5 3347.28 579.602   3
  -2   6  -5 2663.28 554.841   3
  -2   6  -5 4011.77 412.608   2
  -2   6  -6 38976.5 1830.11   3
  -2   6  -6 35571.1 1215.79   2
   2  -6   6 37617.1 1792.11   3
   2  -6   6 38487.3 1268.65   2
  -2   6  -7 87894.8 3038.57   3
  -2   6  -7 91576.0 2367.04   2
   2  -6   7 90536.4 3013.99   3
   2  -6   7 86375.4 2303.71   2
  -2   6  -8 37011.0 1984.74   3
  -2   6  -8 38141.6 1465.64   2
   2  -6   8 38410.2 1944.08   3
   2  -6   8 37079.7 1442.06   2
   2  -6   9 3649.12 470.820   2
   2  -6   9 3853.66 727.202   3
  -2   6  -9 3884.55 501.469   2
  -2   6  -9 3443.69 696.774   3
   2  -6  10 17313.3 1070.69   2
  -2   6 -10 17647.3 1078.33   2
  -2   6 -10 16780.9 1382.50   3
  -2   6 -11 38818.6 2190.30   3
  -2   6 -11 37935.1 1693.74   2
   2  -6  11 37911.9 1740.28   2
  -2   6 -12 16743.9 1506.15   3
  -2   6 -12 18763.1 1326.73   1
   2  -6  12 18167.9 1262.94   2
  -2   6 -13 47794.4 2712.63   3
  -2   6 -13 49498.7 2304.96   1
   2  -6  13 47796.9 2209.86   2
  -2   6 -14 71149.2 2961.91   1
  -2   6 -14 76879.3 3680.63   3
  -2   6 -15 4795.97 829.345   1
  -2   6 -15 3285.27 899.443   3
  -2   6 -16 14547.5 1385.12   1
  -2   6 -16 14233.1 1636.92   3
  -2   6 -17 26692.4 1970.00   1
  -2   6 -17 26952.9 2316.95   3
  -2   6 -18 21416.2 1832.91   1
  -2   6 -19 17660.7 1684.09   1
  -2   6 -20 702.737 489.443   1
  -2   6 -21 802.388 519.799   1
  -2   6 -22 5958.39 1248.52   1
  -2   6 -23 12673.4 1641.35   1
   2  -5 -20 338.651 694.358   1
   2  -5 -19 10021.9 1600.76   1
   2  -5 -18 8417.05 1401.83   1
   2  -5 -17 25422.0 2283.13   1
   2  -5 -16 5891.11 1161.88   1
   2  -5 -15 8962.08 1266.61   1
   2  -5 -14-51.3853 497.130   1
   2  -5 -13 21915.5 1827.68   1
   2  -5 -12 92417.4 3750.15   1
   2  -5 -11 33467.3 2062.52   1
   2  -5 -10 1106.67 536.828   1
   2  -5  -9 2727.37 616.632   1
   2  -5  -8 5344.00 813.723   1
  -2   5   7 141940. 4200.96   2
  -2   5   7 145738. 4175.54   1
   2  -5  -7 140650. 4086.98   1
  -2   5   6 209322. 5236.31   1
   2  -5  -6 211924. 5194.43   1
   2  -5  -5 7559.28 786.368   1
  -2   5   5 6932.31 755.862   1
  -2   5   4 19406.5 1125.63   1
   2  -5  -4 18909.9 1115.03   1
  -2   5   3 122606. 3122.62   1
   2  -5  -3 116722. 3068.46   1
  -2   5   2 44029.0 1531.68   1
   2  -5  -2 37849.1 1443.67   1
   2  -5  -1 88091.3 2243.19   1
  -2   5   1 89230.1 2250.23   1
   2  -5   0 278053. 5266.68   1
  -2   5   0 272461. 5253.89   1
  -2   5  -1 3956.82 348.279   1
  -2   5  -1 3513.28 539.355   3
   2  -5   1 3206.37 325.394   1
  -2   5  -2 15687.4 1074.34   3
  -2   5  -2 17371.4 657.024   1
   2  -5   3 1674.44 405.974   3
  -2   5  -3 1259.38 227.103   2
  -2   5  -3 1518.75 436.033   3
  -2   5  -3 1566.75 232.711   1
  -2   5  -4 149294. 3953.29   3
  -2   5  -4 153551. 3093.10   2
   2  -5   5 270508. 5856.29   3
  -2   5  -5 261564. 5862.35   3
  -2   5  -5 251118. 4845.18   2
   2  -5   5 259398. 4872.55   2
   2  -5   6 46706.6 1425.26   2
   2  -5   6 48694.2 1990.21   3
  -2   5  -6 47811.3 2028.87   3
  -2   5  -6 49238.0 1451.13   2
  -2   5  -7 10373.7 664.383   2
  -2   5  -7 10070.6 978.624   3
   2  -5   7 9960.60 939.590   3
   2  -5   7 10160.2 644.728   2
   2  -5   8 49637.8 1703.49   2
   2  -5   8 47513.6 2151.79   3
  -2   5  -8 47202.2 2178.70   3
  -2   5  -8 48249.3 1672.59   2
   2  -5   9 25778.9 1262.97   2
  -2   5  -9 24313.8 1194.80   2
   2  -5   9 24591.3 1596.72   3
  -2   5  -9 23937.8 1585.36   3
   2  -5  10 87361.8 2716.55   2
  -2   5 -10 83197.0 3222.96   3
   2  -5  11 17072.3 1158.82   2
  -2   5 -11 16051.2 1439.26   3
  -2   5 -11 15953.9 1182.91   1
  -2   5 -12 6461.39 811.393   1
   2  -5  12 5656.67 756.917   2
  -2   5 -12 4567.19 888.655   3
  -2   5 -13 19467.6 1771.85   3
  -2   5 -13 16339.0 1352.20   1
   2  -5  13 17064.8 1335.76   2
  -2   5 -14 49697.1 2430.60   1
  -2   5 -14 48875.8 2778.25   3
  -2   5 -15 72242.3 3513.64   3
  -2   5 -15 70687.9 3069.74   1
  -2   5 -16 23945.2 1793.98   1
  -2   5 -16 22622.9 2021.18   3
  -2   5 -17 2673.72 696.603   1
  -2   5 -18 1975.89 716.317   1
  -2   5 -19 5864.19 1093.04   1
  -2   5 -20 19128.4 1866.83   1
  -2   5 -21 14174.4 1615.54   1
  -2   5 -22 4057.16 1071.71   1
  -2   5 -23 417.239 678.480   1
   2  -4 -20 9552.97 1574.87   1
   2  -4 -19 4939.47 1157.03   1
   2  -4 -18 5975.51 1184.09   1
   2  -4 -17 419.327 590.259   1
   2  -4 -16 9638.43 1371.70   1
   2  -4 -15 55406.1 3043.14   1
   2  -4 -14 35522.2 2320.81   1
   2  -4 -13 7239.54 1031.58   1
   2  -4 -12 5452.68 890.768   1
   2  -4 -11 61062.0 2783.30   1
   2  -4 -10 58153.7 2628.26   1
   2  -4  -9 20678.8 1434.86   1
   2  -4  -8 18878.2 1342.38   1
  -2   4   8 17590.6 1298.91   2
   2  -4  -7 21677.8 1357.00   1
  -2   4   7 23631.3 1424.13   2
  -2   4   6 4385.92 629.959   2
  -2   4   6 4710.81 649.418   1
   2  -4  -6 3831.43 630.303   1
   2  -4  -5 88709.4 2723.46   1
  -2   4   5 95895.2 2808.12   1
  -2   4   4 91682.9 2617.32   1
   2  -4  -4 87216.5 2529.72   1
  -2   4   3 45911.3 1613.11   1
   2  -4  -3 45729.3 1587.22   1
   2  -4  -2 28662.3 1131.70   1
  -2   4   2 28791.8 1112.96   1
   2  -4  -1 32828.9 1088.61   1
  -2   4   1 31984.1 1082.25   1
   2  -4   0 55051.7 1362.86   1
  -2   4   0 52164.1 1342.97   1
  -2   4  -1 72510.2 2191.60   3
  -2   4  -1 77604.2 1656.17   1
   2  -4   1 76553.2 1639.94   1
  -2   4  -2 106375. 2126.88   2
  -2   4  -2 120832. 2999.78   3
   2  -4   2 118918. 2968.20   3
  -2   4  -2 109371. 2137.94   1
  -2   4  -3 167532. 3860.73   3
   2  -4   3 178482. 4003.77   3
   2  -4   4 204.727 141.118   2
  -2   4  -4 290.353 353.128   3
   2  -4   4 615.448 375.939   3
  -2   4  -5 85487.0 2677.88   3
   2  -4   5 85227.6 1979.43   2
  -2   4  -5 89844.9 2008.03   2
   2  -4   5 82290.8 2677.57   3
  -2   4  -6 127459. 2836.80   2
   2  -4   6 126630. 2841.29   2
  -2   4  -6 124241. 3550.46   3
   2  -4   6 123136. 3520.05   3
   2  -4   7 28177.2 1173.86   2
  -2   4  -7 26900.9 1519.63   3
   2  -4   7 29423.0 1523.69   3
  -2   4  -7 27983.5 1117.24   2
   2  -4   8 48737.4 1705.28   2
   2  -4   8 46220.5 2052.60   3
  -2   4  -8 45136.3 2087.23   3
  -2   4  -8 46682.5 1746.94   1
  -2   4  -9 35105.7 1907.27   3
   2  -4   9 38558.8 1584.61   2
  -2   4  -9 37532.4 1642.27   1
   2  -4   9 37939.2 1938.55   3
  -2   4 -10 2443.42 488.352   1
   2  -4  10 2518.41 503.476   2
  -2   4 -10 2513.67 597.677   3
   2  -4  11 35182.9 1692.71   2
  -2   4 -11 36780.1 1822.49   1
  -2   4 -11 35232.4 2097.53   3
  -2   4 -12 76939.5 2906.27   1
  -2   4 -12 83600.2 3486.40   3
   2  -4  12 77035.1 2780.99   2
  -2   4 -13 16903.5 1555.03   3
   2  -4  13 14726.9 1210.03   2
  -2   4 -13 15861.0 1291.97   1
  -2   4 -14 7308.90 1117.41   3
  -2   4 -14 8799.36 1041.83   1
  -2   4 -15-136.068 580.776   3
  -2   4 -15 245.083 507.439   1
  -2   4 -16 12266.1 1305.72   1
  -2   4 -17 34592.3 2268.56   1
  -2   4 -18 51448.4 2860.07   1
  -2   4 -19 19974.6 1875.35   1
  -2   4 -20 5008.03 1014.34   1
  -2   4 -21 908.077 702.368   1
  -2   4 -22 9476.42 1468.05   1
  -2   4 -23 7488.08 1361.62   1
   2  -3 -21 2561.09 1012.50   1
   2  -3 -20-633.190 735.278   1
   2  -3 -19 10291.3 1577.85   1
   2  -3 -18 18049.9 1871.84   1
   2  -3 -17 15225.3 1662.56   1
   2  -3 -16 24798.8 2068.06   1
   2  -3 -15 347.447 541.699   1
   2  -3 -14 13049.5 1398.62   1
   2  -3 -13 24549.7 1832.16   1
   2  -3 -12 51363.5 2635.74   1
   2  -3 -11 45199.2 2388.29   1
   2  -3 -10 13720.8 1250.73   1
   2  -3  -9 27608.1 1656.02   1
  -2   3   9 28321.0 1723.49   2
   2  -3  -8 156443. 4419.48   1
  -2   3   8 166412. 4582.66   2
   2  -3  -7 142666. 3941.75   1
  -2   3   7 147072. 4060.72   2
  -2   3   6 103132. 3086.53   2
   2  -3  -6 103900. 3064.18   1
   2  -3  -5 14864.7 970.211   1
  -2   3   5 14079.2 949.253   2
  -2   3   4 7713.69 659.424   2
   2  -3  -4 7453.11 663.749   1
  -2   3   3 652.346 269.691   2
   2  -3  -3 492.677 294.430   1
  -2   3   2 2106.99 353.085   1
   2  -3  -2 1524.63 306.544   1
  -2   3   2 1395.63 290.371   2
  -2   3   1 278484. 5044.16   1
   2  -3  -1 265730. 4982.05   1
   2  -3   0 1996.19 196.047   1
  -2   3   0 1483.50 130.119   1
  -2   3  -1 64567.5 1890.37   3
  -2   3  -2 3387.44 469.419   3
   2  -3   2 3568.28 479.303   3
   2  -3   3 3049.91 467.987   3
  -2   3  -3 3531.60 499.998   3
   2  -3   4 83938.7 1809.89   2
   2  -3   4 81545.3 2412.58   3
  -2   3  -4 77859.6 2393.62   3
  -2   3  -5 205839. 4890.79   3
   2  -3   5 214528. 4881.74   3
   2  -3   5 206392. 4068.27   2
  -2   3  -5 215937. 4232.28   1
   2  -3   6 2021.54 463.809   3
  -2   3  -6 1180.74 479.386   3
   2  -3   6 1649.67 289.371   2
  -2   3  -6 2306.13 398.255   1
  -2   3  -7 2061.73 391.569   1
   2  -3   7 1994.03 460.971   3
   2  -3   7 2590.02 405.423   2
  -2   3  -7 1437.05 458.421   3
  -2   3  -8 55101.6 1948.46   1
  -2   3  -8 55340.1 2295.97   3
   2  -3   8 51325.1 2204.93   3
   2  -3   8 53817.8 1856.23   2
   2  -3   9 48730.7 2173.65   3
  -2   3  -9 47518.7 2225.02   3
   2  -3   9 46810.9 1849.19   2
  -2   3  -9 47425.6 1901.04   1
  -2   3 -10 131782. 3760.46   1
  -2   3 -10 131509. 4268.63   3
   2  -3  10 131569. 3654.92   2
   2  -3  11 40868.7 1913.08   2
  -2   3 -11 38097.1 2189.61   3
  -2   3 -11 40148.3 1924.60   1
  -2   3 -12 1430.52 528.268   1
   2  -3  12 1257.19 465.961   2
  -2   3 -12 789.781 481.893   3
  -2   3 -13 589.308 390.907   1
  -2   3 -13-64.8511 502.942   3
  -2   3 -14 45604.0 2628.53   3
  -2   3 -14 45243.8 2383.54   1
  -2   3 -15 30083.0 1958.60   1
  -2   3 -16 25549.1 1858.17   1
  -2   3 -17 13827.8 1436.39   1
  -2   3 -18 2946.27 871.586   1
  -2   3 -19 11263.7 1391.13   1
  -2   3 -20 11147.0 1467.16   1
  -2   3 -21 27223.6 2370.09   1
  -2   3 -22 5867.23 1198.64   1
  -2   3 -23 1036.82 829.589   1
   2  -2 -21 10277.5 1620.14   1
   2  -2 -20 17683.2 1931.65   1
   2  -2 -19 9356.09 1457.97   1
   2  -2 -18 404.892 675.776   1
   2  -2 -17 2954.30 881.166   1
   2  -2 -16 17162.2 1692.85   1
   2  -2 -15 27285.5 2104.82   1
   2  -2 -14 15605.4 1565.31   1
   2  -2 -13 5426.37 852.723   1
   2  -2 -12 601.110 469.370   1
   2  -2 -11 34448.7 2017.02   1
   2  -2 -10 103349. 3590.75   1
   2  -2  -9 11110.4 1072.18   1
  -2   2   9 14596.3 1198.49   2
   2  -2  -8 162191. 4405.18   1
  -2   2   8 168502. 4512.43   2
   2  -2  -7 43633.8 1891.74   1
  -2   2   7 44905.0 1930.95   2
  -2   2   6 18062.3 1161.00   2
   2  -2  -6 17367.3 1097.30   1
   2  -2  -5 173172. 4117.71   1
  -2   2   5 177591. 4190.02   2
  -2   2   4 999999. 17362.9   2
   2  -2  -4 973529. 17260.2   1
  -2   2   3 832612. 14578.1   2
   2  -2  -3 832167. 14493.8   1
   2  -2  -3 825665. 14551.4   2
   2  -2  -2 20118.6 804.212   1
  -2   2   2 19611.1 820.657   2
   2  -2  -2 18569.7 794.977   2
   2  -2  -1 81516.1 1758.05   1
   2  -2  -1 77875.4 1790.69   2
  -2   2   1 81706.0 1821.84   2
  -2   2   0 33195.6 832.547   2
   2  -2   0 34479.5 823.779   2
  -2   2   0 31296.9 1145.50   3
  -2   2  -1 273810. 5458.22   3
   2  -2   1 285447. 5435.67   3
  -2   2  -2 150875. 3391.87   3
   2  -2   2 153593. 3388.38   3
  -2   2  -3 25927.2 750.937   1
   2  -2   3 25204.9 701.251   2
   2  -2   3 22812.0 1106.49   3
  -2   2  -3 24235.4 1113.98   3
  -2   2  -4 302104. 5572.44   1
   2  -2   4 289328. 6087.36   3
   2  -2   4 307622. 5493.83   2
  -2   2  -4 293709. 6172.46   3
   2  -2   5 33528.2 1457.73   3
  -2   2  -5 31941.9 1506.94   3
  -2   2  -5 35340.3 1225.71   1
   2  -2   5 35527.2 1166.34   2
   2  -2   6 94004.0 2407.91   2
  -2   2  -6 91829.9 2852.54   3
   2  -2   6 92734.5 2845.02   3
  -2   2  -6 95072.2 2503.65   1
   2  -2   7 54848.4 2169.49   3
   2  -2   7 55385.5 1836.72   2
  -2   2  -7 55913.7 1897.86   1
  -2   2  -7 55181.0 2228.08   3
   2  -2   8 47909.1 2108.16   3
   2  -2   8 49410.2 1831.97   2
  -2   2  -8 48161.6 2168.56   3
  -2   2  -8 47762.1 1845.21   1
   2  -2   9 3802.83 581.406   2
  -2   2  -9 2357.35 479.912   1
   2  -2   9 2578.45 579.404   3
  -2   2  -9 2754.53 649.844   3
  -2   2 -10 6878.66 778.540   1
   2  -2  10 7638.11 830.657   2
  -2   2 -10 6565.87 898.978   3
   2  -2  11 23227.2 1470.34   2
  -2   2 -11 19428.3 1565.19   3
  -2   2 -11 23027.1 1496.67   1
  -2   2 -12 59981.9 2832.15   3
   2  -2  12 60956.9 2560.84   2
  -2   2 -12 60144.3 2585.50   1
  -2   2 -13 66355.2 2843.24   1
  -2   2 -14 12945.5 1296.17   1
  -2   2 -15 1091.20 562.996   1
  -2   2 -16 2363.39 659.292   1
  -2   2 -17 23736.7 1888.55   1
  -2   2 -18 29048.3 2203.35   1
  -2   2 -19 8889.47 1349.25   1
  -2   2 -20 253.950 649.327   1
  -2   2 -21 793.497 629.139   1
  -2   2 -22 9632.73 1501.58   1
   2  -1 -22 8598.59 1448.89   1
   2  -1 -21 5581.42 1266.53   1
   2  -1 -20 671.760 653.474   1
   2  -1 -19 16878.8 1903.22   1
   2  -1 -18 21631.6 2081.88   1
   2  -1 -17 5231.05 1031.34   1
   2  -1 -16 12066.9 1440.86   1
   2  -1 -15 6432.41 1013.06   1
   2  -1 -14 20790.9 1743.15   1
   2  -1 -13 37099.6 2229.01   1
   2  -1 -12 50771.1 2541.47   1
   2  -1 -11 17232.2 1374.12   1
   2  -1 -10 823.055 421.059   1
  -2   1  10 519.603 420.206   2
   2  -1  -9 4204.71 691.748   1
  -2   1   9 4751.31 750.336   2
   2  -1  -8 161413. 4321.37   1
   2  -1  -8 156023. 4277.80   2
   2  -1  -7 106239. 3153.24   2
  -2   1   7 114538. 3310.93   2
  -2   1   6 67076.9 2278.78   2
   2  -1  -6 65013.6 2195.76   2
   2  -1  -5 231596. 5119.50   2
  -2   1   5 242499. 5186.21   2
  -2   1   4 20629.4 1010.23   2
   2  -1  -4 18560.9 965.727   2
  -2   1   3 50293.6 1522.63   2
   2  -1  -3 46593.0 1490.30   2
  -2   1   2 195783. 3915.30   2
   2  -1  -2 209171. 3997.90   2
   2  -1  -1 409109. 5500.79   2
  -2   1   1 222078. 5284.22   2
  -2   1   0 105590. 1867.27   3
   2  -1   0 103005. 1827.52   3
  -2   1  -1 12739.0 633.767   3
   2  -1   1 11187.1 621.886   3
  -2   1  -2 93747.1 2369.62   3
   2  -1   2 96454.1 2379.53   3
   2  -1   2 104444. 2027.34   1
  -2   1  -2 100458. 2003.75   1
   2  -1   3 80733.4 1827.94   1
  -2   1  -3 80631.2 1814.60   1
  -2   1  -3 74337.0 2154.41   3
   2  -1   3 72753.1 2107.97   3
   2  -1   4 4241.76 407.625   1
   2  -1   4 3948.74 488.315   3
  -2   1  -4 3838.99 548.836   3
  -2   1  -4 4782.13 433.423   1
   2  -1   5 10658.1 833.145   3
   2  -1   5 11223.8 714.765   1
  -2   1  -5 9479.06 820.664   3
  -2   1  -5 10779.1 679.520   1
  -2   1  -6 1428.05 474.797   3
   2  -1   6 1461.45 362.308   2
  -2   1  -6 1243.77 360.413   1
   2  -1   6 1361.25 405.767   3
   2  -1   7 3468.49 600.957   3
  -2   1  -7 2812.77 602.483   3
  -2   1  -7 3842.82 500.123   1
   2  -1   7 3810.06 478.298   2
   2  -1   8 58254.9 2363.30   3
  -2   1  -8 58895.9 2466.17   3
   2  -1   8 62010.3 2156.68   2
  -2   1  -8 60957.2 2167.91   1
   2  -1   9 44044.5 1898.68   2
  -2   1  -9 41188.8 1833.89   1
   2  -1   9 41651.3 1996.94   3
  -2   1  -9 40766.1 2037.09   3
  -2   1 -10 45252.6 1995.62   1
   2  -1  10 45799.9 2025.72   2
  -2   1 -10 39151.6 2164.63   3
  -2   1 -11 32260.2 1784.88   1
   2  -1  11 33930.8 1810.23   2
  -2   1 -12 18531.6 1403.94   1
  -2   1 -13 3625.59 709.615   1
  -2   1 -14 68844.0 3011.69   1
  -2   1 -15 43108.8 2474.42   1
  -2   1 -16 22606.3 1883.87   1
  -2   1 -17 9502.48 1257.16   1
  -2   1 -18 599.784 610.456   1
  -2   1 -19 15417.2 1762.38   1
  -2   1 -20 8078.41 1380.09   1
  -2   1 -21 15782.6 1864.21   1
  -2   1 -22 4416.70 1169.94   1
   2   0 -22 6261.59 1216.16   1
   2   0 -21 12987.6 1730.86   1
   2   0 -20 27453.1 2444.43   1
   2   0 -19 19913.0 1992.04   1
   2   0 -18 119.394 668.003   1
   2   0 -17 1440.07 656.921   1
   2   0 -16 6205.95 1080.17   1
   2   0 -15 44479.4 2663.62   1
   2   0 -14 40271.7 2377.39   1
   2   0 -13 7133.66 1000.22   1
   2   0 -12 747.413 457.931   1
   2   0 -11-44.8805 527.974   2
   2   0 -11 491.607 452.116   1
  -2   0  11 443.717 365.974   3
  -2   0  10 34636.5 1870.86   2
  -2   0  10 33185.5 1733.19   3
   2   0 -10 31378.9 1737.30   2
  -2   0   9 74879.7 2734.83   2
   2   0  -9 68645.8 2596.64   2
  -2   0   8 23015.1 1369.38   2
   2   0  -8 21056.6 1336.09   2
   2   0  -7 5733.61 707.560   2
  -2   0   7 6224.53 691.010   2
  -2   0   6 23335.4 1227.64   2
   2   0  -6 21814.5 1190.36   2
  -2   0   5 73893.4 2180.15   2
   2   0  -5 76295.6 2284.06   2
  -2   0   4 984619. 17141.1   2
   2   0  -4 981145. 17171.0   2
  -2   0   3 206982. 4139.25   2
   2   0  -3 186890. 3984.47   2
   2   0  -2 101394. 2291.22   2
  -2   0   2 94756.1 2250.14   2
   2   0  -1 12787.3 525.326   2
  -2   0   1 3934.09 329.065   2
   2   0   0 1091.08 195.726   3
   2   0   0 1004.16 183.750   1
   2   0   0 1492.34 210.092   2
  -2   0   0 1524.45 227.096   3
   2   0   1 66789.4 1636.76   3
  -2   0  -1 68029.3 1639.45   3
  -2   0  -2 82736.0 1872.73   1
   2   0   2 79325.0 2010.37   3
   2   0   2 83180.5 1872.71   1
  -2   0  -3 509148. 9157.01   1
   2   0   3 499376. 9356.43   3
  -2   0  -3 497730. 9378.58   3
  -2   0  -4 221.135 323.387   3
  -2   0  -4 184.907 246.149   1
   2   0   4 490.772 287.722   3
   2   0   4 390.270 296.424   1
  -2   0  -5 40481.4 1720.64   3
   2   0   5 39917.3 1468.53   1
   2   0   5 37556.8 1564.57   3
  -2   0  -5 40507.8 1487.83   1
   2   0   6 124093. 3181.30   1
   2   0   6 118921. 3289.11   3
  -2   0  -6 119691. 3161.92   1
  -2   0  -6 117269. 3358.34   3
  -2   0  -7 47106.0 1821.44   1
   2   0   7 44513.3 1839.27   1
  -2   0  -7 44517.4 1954.96   3
   2   0   7 45403.5 1930.58   3
   2   0   8 50623.5 2044.05   1
  -2   0  -8 44239.5 2085.98   3
   2   0   8 48856.8 2090.58   3
  -2   0  -8 50546.2 2004.41   1
   2   0   9 10303.1 996.368   3
  -2   0  -9 11109.4 984.929   1
   2   0   9 10995.6 931.648   2
   2   0  10 5850.00 736.280   2
  -2   0 -10 6051.93 787.171   1
   2   0  11 13179.4 1156.11   2
  -2   0 -11 14001.0 1216.94   1
  -2   0 -12 60881.9 2686.44   1
  -2   0 -13 133194. 4461.19   1
  -2   0 -14 5600.57 939.354   1
  -2   0 -15 14536.5 1471.64   1
  -2   0 -16 3737.83 894.147   1
  -2   0 -17 6567.04 1119.35   1
  -2   0 -18 22227.2 1997.66   1
  -2   0 -19 13744.3 1642.34   1
  -2   0 -20 2279.57 858.430   1
  -2   0 -21 1980.08 847.760   1
  -2   0 -22 8159.32 1403.72   1
   2   1 -22 5900.78 1299.68   1
   2   1 -21 1919.32 777.030   1
   2   1 -20 527.549 647.830   1
   2   1 -19 4556.97 1058.98   1
   2   1 -18 45777.5 2901.08   1
   2   1 -17 38823.7 2624.16   1
   2   1 -16 4155.90 894.434   1
   2   1 -15 2155.01 777.132   1
   2   1 -14 13257.4 1367.23   1
   2   1 -13 43750.3 2354.06   2
   2   1 -13 43910.0 2357.86   1
   2   1 -12 50087.8 2399.92   2
  -2  -1  11 29013.7 1681.61   3
   2   1 -11 27327.5 1685.83   2
   2   1 -10 23254.5 1524.71   2
  -2  -1  10 24956.3 1455.23   3
  -2  -1  10 23643.4 1479.86   2
  -2  -1   9 6010.03 752.969   2
   2   1  -9 6100.18 805.256   2
  -2  -1   9 6788.96 726.901   3
   2   1  -8 5367.48 717.090   2
  -2  -1   8 5837.84 700.915   2
  -2  -1   8 5875.72 656.969   3
   2   1  -7 137542. 3692.66   2
  -2  -1   7 134202. 3369.30   3
  -2  -1   7 138759. 3667.00   2
  -2  -1   6 55146.1 1957.83   2
   2   1  -6 53281.6 1939.37   2
   2   1  -5 179552. 4229.80   2
  -2  -1   5 207091. 4491.92   2
  -2  -1   4 3676.71 477.603   2
   2   1  -4 4365.44 507.947   2
  -2  -1   3 116639. 2712.06   2
   2   1  -3 109718. 2683.13   2
  -2  -1   2 246168. 4699.85   2
   2   1  -2 229471. 4621.88   2
  -2  -1   1 212172. 4248.73   2
   2   1  -1 226471. 4289.14   2
  -2  -1   0 273622. 4723.77   1
  -2  -1   0 270630. 4412.81   3
   2   1   0 273334. 4718.88   1
  -2  -1  -1 4090.99 343.107   3
  -2  -1  -1 5093.77 417.942   1
   2   1   1 4043.54 377.206   1
   2   1   1 4041.15 339.782   3
   2   1   2 2262.48 308.138   1
   2   1   2 2504.02 340.461   3
  -2  -1  -2 2227.98 389.775   3
  -2  -1  -2 2841.21 362.709   1
  -2  -1  -3 382950. 7439.51   3
  -2  -1  -3 390864. 7372.69   1
   2   1   3 403443. 7393.32   1
   2   1   3 389515. 7429.26   3
   2   1   4 463375. 8671.67   3
   2   1   4 458003. 8557.41   1
  -2  -1  -4 439596. 8626.40   3
  -2  -1  -4 450158. 8585.82   1
  -2  -1  -5 150711. 3886.06   3
   2   1   5 155928. 3877.25   3
  -2  -1  -5 159952. 3782.00   1
   2   1   5 154951. 3721.61   1
   2   1   6 14325.3 1030.77   3
   2   1   6 15567.9 1044.98   1
  -2  -1  -6 15896.3 1008.53   1
   2   1   7 11058.5 903.045   1
   2   1   7 9993.63 926.547   3
  -2  -1  -7 10654.8 879.936   1
   2   1   8 9850.79 912.304   1
  -2  -1  -8 10660.7 937.916   1
   2   1   8 11578.5 1033.91   3
   2   1   9 71768.1 2726.63   1
  -2  -1  -9 75296.0 2760.76   1
   2   1  10 55862.9 2431.56   2
  -2  -1 -10 57182.4 2482.44   1
  -2  -1 -11 10113.6 1073.29   1
  -2  -1 -12 11661.1 1246.78   1
  -2  -1 -13 38352.3 2258.85   1
  -2  -1 -14 94970.3 3826.82   1
  -2  -1 -15 13037.7 1428.08   1
  -2  -1 -16 299.405 504.354   1
  -2  -1 -17 23294.8 1999.43   1
  -2  -1 -18 3188.67 867.261   1
  -2  -1 -19 13446.9 1679.44   1
  -2  -1 -20 24992.1 2303.80   1
  -2  -1 -21 13948.0 1806.95   1
   2   2 -22 9759.16 1499.27   1
   2   2 -21 13505.7 1726.91   1
   2   2 -20 7437.21 1298.65   1
   2   2 -19 34253.0 2550.71   1
   2   2 -18 2014.34 842.555   1
   2   2 -17 2463.91 873.207   1
   2   2 -16 69537.9 3384.82   1
   2   2 -15 7708.02 1053.22   2
   2   2 -15 8036.51 1170.37   1
   2   2 -14 25666.8 1807.24   2
   2   2 -13 21855.4 1618.69   2
   2   2 -12 104.740 419.489   2
  -2  -2  12-380.779 377.051   3
   2   2 -11 71152.2 2885.92   2
  -2  -2  11 74979.5 2763.08   3
   2   2 -10 96201.6 3277.10   2
  -2  -2  10 97335.1 3332.85   2
  -2  -2  10 96416.5 3079.11   3
  -2  -2   9 253507. 6013.56   2
  -2  -2   9 239294. 5562.86   3
   2   2  -9 241333. 5871.12   2
   2   2  -8 74277.9 2621.55   2
  -2  -2   8 81711.9 2773.54   2
  -2  -2   8 78137.2 2453.59   3
  -2  -2   7 2919.31 459.974   3
  -2  -2   7 2667.01 502.060   2
   2   2  -7 2934.19 537.205   2
  -2  -2   6 162496. 3553.34   3
  -2  -2   6 157875. 3911.71   2
  -2  -2   5 1756.53 460.949   2
   2   2  -5 1509.32 440.530   2
  -2  -2   5 1556.68 287.142   3
  -2  -2   4 57760.9 1414.27   3
   2   2  -4 53338.1 1788.58   2
  -2  -2   4 54287.9 1758.69   2
   2   2  -3 52903.0 1685.91   2
  -2  -2   3 58067.6 1748.71   2
  -2  -2   2 83204.8 2143.99   2
   2   2  -2 80009.5 2115.19   2
   2   2  -1 616.009 257.702   1
   2   2  -1 273.101 260.341   2
   2   2   0 115377. 2265.72   3
  -2  -2   0 112891. 2657.76   1
   2   2   0 112947. 2630.27   1
   2   2   1 228708. 4348.69   3
   2   2   1 218556. 4555.52   1
  -2  -2  -1 228375. 4640.93   1
  -2  -2  -2 108764. 2709.07   1
   2   2   2 108584. 2688.64   1
   2   2   2 110868. 2611.93   3
  -2  -2  -3 54996.5 1797.79   1
   2   2   3 54646.0 1778.92   3
   2   2   3 56787.4 1820.30   1
  -2  -2  -4 46.4224 340.371   1
   2   2   4 122.876 323.055   1
   2   2   4 21.7859 309.232   3
   2   2   5 35952.3 1634.76   3
  -2  -2  -5 35524.7 1544.54   1
   2   2   5 35464.1 1530.52   1
  -2  -2  -6 153808. 4062.08   1
   2   2   6 164382. 4297.09   3
   2   2   6 154021. 3993.60   1
  -2  -2  -7 174806. 4596.58   1
   2   2   7 173175. 4599.22   1
   2   2   8 28996.4 1683.80   3
   2   2   8 26793.1 1603.93   1
  -2  -2  -8 28907.8 1598.48   1
  -2  -2  -9 17673.1 1296.36   1
   2   2   9 16617.0 1291.81   1
  -2  -2 -10 37990.2 2022.58   1
  -2  -2 -11 15412.2 1338.64   1
  -2  -2 -12 55075.5 2691.54   1
  -2  -2 -13 76450.1 3349.07   1
  -2  -2 -14 2887.04 710.405   1
  -2  -2 -15-262.121 575.304   1
  -2  -2 -16 167.849 577.912   1
  -2  -2 -17 15589.6 1694.63   1
  -2  -2 -18 38600.3 2702.62   1
  -2  -2 -19 13952.4 1778.98   1
  -2  -2 -20 660.289 781.586   1
  -2  -2 -21 4211.61 1162.70   1
   2   3 -23 9521.61 1644.99   1
   2   3 -22 6135.92 1390.34   1
   2   3 -21 1473.93 927.446   1
   2   3 -20 1079.43 813.562   1
   2   3 -19 18139.3 1917.88   1
   2   3 -18 13550.2 1643.51   1
   2   3 -17 24178.3 2041.35   1
   2   3 -16 6057.03 1023.77   2
   2   3 -16 6181.78 1040.77   1
   2   3 -15 171.222 522.236   2
   2   3 -14 1873.99 476.967   2
   2   3 -13 46233.6 2416.18   2
  -2  -3  12 104364. 3457.26   3
   2   3 -12 107840. 3745.71   2
  -2  -3  11 50031.2 2123.81   3
   2   3 -11 51191.4 2379.13   2
  -2  -3  10 1393.79 407.496   3
  -2  -3  10 1769.38 508.383   2
   2   3 -10 472.110 485.757   2
  -2  -3   9 82574.3 2599.23   3
   2   3  -9 84535.6 2913.68   2
  -2  -3   9 87234.1 2990.12   2
  -2  -3   8 141937. 3548.44   3
   2   3  -8 141893. 3887.44   2
  -2  -3   7 128600. 3526.30   2
  -2  -3   7 120646. 2973.87   3
   2   3  -7 120921. 3389.79   2
  -2  -3   6 7081.95 692.979   2
  -2  -3   6 7825.73 555.024   3
   2   3  -6 6558.27 728.763   2
  -2  -3   5 492.438 209.756   3
   2   3  -5 281.521 387.064   2
  -2  -3   5 667.575 376.627   2
  -2  -3   4 676.987 170.826   3
   2   3  -4 822.461 388.168   2
  -2  -3   4 1327.74 358.948   2
   2   3  -4 1355.47 241.119   3
   2   3  -3 13826.3 872.915   2
  -2  -3   3 15375.8 886.702   2
   2   3  -2 67622.5 2015.11   2
  -2  -3   2 70812.7 2025.39   2
   2   3  -1 32247.2 1258.88   2
   2   3  -1 32653.0 1249.87   1
  -2  -3   0 1129.90 352.930   1
   2   3   0 740.211 281.313   1
   2   3   1 6508.00 624.955   1
  -2  -3  -1 6938.24 635.989   1
   2   3   2 37770.0 1452.95   1
  -2  -3  -2 36795.9 1456.13   1
  -2  -3  -3 17411.7 1031.76   1
   2   3   3 17370.9 1028.01   1
   2   3   4 109532. 2979.80   3
   2   3   4 112369. 3091.50   1
  -2  -3  -4 107530. 3068.36   1
  -2  -3  -5 249840. 5667.33   1
   2   3   5 250171. 5721.15   1
   2   3   5 249610. 5652.05   3
  -2  -3  -6 59017.9 2268.08   1
   2   3   6 53753.4 2142.31   1
   2   3   6 59907.6 2258.30   3
   2   3   7 25294.8 1573.53   3
   2   3   7 27260.8 1530.32   1
  -2  -3  -7 27436.7 1580.98   1
  -2  -3  -8 24814.0 1561.23   1
   2   3   8 24930.5 1575.73   3
   2   3   8 24359.2 1534.79   1
  -2  -3  -9 93980.9 3398.39   1
  -2  -3 -10 134067. 4332.19   1
  -2  -3 -11 20473.4 1616.24   1
  -2  -3 -12-430.007 562.041   1
  -2  -3 -13 3353.67 751.410   1
  -2  -3 -14 17168.4 1612.51   1
  -2  -3 -15 32956.0 2322.29   1
  -2  -3 -16 21128.0 2046.48   1
  -2  -3 -17 2557.81 812.501   1
  -2  -3 -18 2601.95 854.064   1
  -2  -3 -19 5535.50 1166.97   1
  -2  -3 -20 17399.3 2027.08   1
   2   4 -23 1282.21 829.305   1
   2   4 -22 8545.56 1496.30   1
   2   4 -21 14306.2 1772.40   1
   2   4 -20 16618.0 1837.01   1
   2   4 -19 6498.18 1213.09   1
   2   4 -18 437.846 676.393   1
   2   4 -17 3893.58 841.780   2
   2   4 -16 11906.1 1353.27   2
   2   4 -15 47018.8 2592.95   2
   2   4 -14 33462.9 2107.09   2
   2   4 -13 11262.6 1225.88   2
  -2  -4  12 5246.67 726.577   3
   2   4 -12 5171.41 896.479   2
   2   4 -11 87577.6 3210.11   2
  -2  -4  11 84242.4 2872.20   3
  -2  -4  10 100250. 3082.37   3
   2   4 -10 102957. 3442.56   2
  -2  -4   9 37845.7 1862.57   2
  -2  -4   9 35051.0 1543.28   3
   2   4  -9 32844.1 1664.84   2
   2   4  -8 58440.1 2272.39   2
  -2  -4   8 58614.7 2242.37   2
  -2  -4   8 58345.8 1946.27   3
   2   4  -8 57702.5 1939.05   3
  -2  -4   7 18090.0 1156.14   2
  -2  -4   7 18861.0 945.799   3
   2   4  -7 19375.3 1251.04   2
   2   4  -7 19025.8 952.057   3
  -2  -4   6 7504.01 737.465   2
   2   4  -6 5687.61 657.016   2
   2   4  -6 7383.44 570.014   3
  -2  -4   6 6486.50 496.526   3
  -2  -4   5 57781.1 2003.44   2
  -2  -4   5 54977.9 1484.19   3
   2   4  -5 54226.6 1966.94   2
   2   4  -5 57403.6 1501.18   3
   2   4  -4 8435.55 762.035   2
  -2  -4   4 8839.58 439.137   3
  -2  -4   4 9027.05 768.860   2
  -2  -4   3 259334. 5382.61   2
   2   4  -3 246222. 5334.72   2
   2   4  -3 245985. 4435.51   3
   2   4  -2 116894. 3030.63   1
   2   4  -2 120591. 3088.36   2
  -2  -4   1 1340.88 383.685   1
   2   4  -1 1134.13 330.328   1
  -2  -4   0 69592.6 2166.29   1
   2   4   0 67846.6 2145.56   1
   2   4   1 94184.5 2703.47   1
  -2  -4  -1 97582.2 2766.42   1
  -2  -4  -2 1362.01 436.907   1
   2   4   2 1423.18 431.506   1
   2   4   3 7659.65 736.628   1
  -2  -4  -3 8156.73 794.384   1
  -2  -4  -4 21962.9 1277.13   1
   2   4   4 19260.8 1204.80   1
  -2  -4  -5 136786. 3884.08   1
   2   4   5 140382. 3924.80   1
   2   4   6 282469. 6529.32   1
  -2  -4  -6 279916. 6550.97   1
  -2  -4  -7 69556.7 2673.83   1
   2   4   7 67218.5 2681.24   3
   2   4   7 64833.5 2580.64   1
  -2  -4  -8 56144.9 2476.77   1
  -2  -4  -9 5394.86 783.634   1
  -2  -4 -10 7732.08 992.441   1
  -2  -4 -11 55929.4 2770.70   1
  -2  -4 -12 35826.6 2269.66   1
  -2  -4 -13 115990. 4498.20   1
  -2  -4 -14 7619.25 1277.80   1
  -2  -4 -15 864.824 569.710   1
  -2  -4 -16 3665.69 922.019   1
  -2  -4 -17 15911.2 1823.20   1
  -2  -4 -18 13897.3 1756.41   1
  -2  -4 -19 4876.32 1168.61   1
  -2  -4 -20 727.705 643.310   1
   2   5 -23 13155.4 1800.12   1
   2   5 -22 7742.30 1482.37   1
   2   5 -21 760.881 597.730   1
   2   5 -20 6871.36 1266.98   1
   2   5 -19 6909.18 1285.37   1
   2   5 -18 31195.2 2310.72   2
   2   5 -17 16493.1 1629.66   2
   2   5 -16 10087.3 1264.06   2
   2   5 -15-125.279 470.199   2
   2   5 -14 13977.1 1363.16   2
   2   5 -13 41043.2 2294.45   2
  -2  -5  12 37238.5 1870.07   3
   2   5 -12 35089.5 2024.72   2
   2   5 -11 53629.7 2424.36   2
  -2  -5  11 50816.0 2142.87   3
   2   5 -10 247.818 288.811   3
  -2  -5  10-128.573 260.846   3
  -2  -5  10-278.122 398.725   2
   2   5 -10-104.150 365.885   2
  -2  -5   9 14593.0 1134.45   2
   2   5  -9 14357.7 1148.50   2
   2   5  -9 14873.2 985.891   3
  -2  -5   9 15176.3 971.995   3
   2   5  -8 108028. 3398.95   2
  -2  -5   8 100941. 2780.67   3
  -2  -5   8 107501. 3366.89   2
   2   5  -8 108045. 2927.09   3
  -2  -5   7 109548. 3228.70   2
   2   5  -7 103730. 3197.70   2
  -2  -5   7 101495. 2624.97   3
   2   5  -7 101273. 2656.93   3
   2   5  -6 255825. 5084.04   3
  -2  -5   6 261912. 5807.78   2
   2   5  -6 259627. 5867.79   2
  -2  -5   6 254316. 5083.45   3
   2   5  -5 86618.0 2094.57   3
   2   5  -5 93433.7 2807.22   2
  -2  -5   5 94782.7 2782.00   2
  -2  -5   5 85184.0 2096.80   3
   2   5  -4 8708.13 786.757   2
   2   5  -4 9042.30 466.845   3
  -2  -5   4 9983.76 795.572   2
   2   5  -3 462.396 368.375   1
   2   5  -3 718.116 199.600   3
   2   5  -3 771.296 406.597   2
   2   5  -2 475335. 9376.82   2
   2   5  -2 488091. 9335.78   1
  -2  -5   1 137251. 3510.45   1
   2   5  -1 130230. 3445.48   1
  -2  -5   0 81245.9 2526.75   1
   2   5   0 78616.9 2463.75   1
   2   5   1 24786.7 1287.89   1
  -2  -5  -1 23964.0 1300.78   1
   2   5   2 105652. 3114.87   1
  -2  -5  -2 112082. 3207.34   1
  -2  -5  -3 88103.7 2864.76   1
   2   5   3 83684.2 2771.41   1
  -2  -5  -4 90137.7 2983.85   1
   2   5   4 89863.1 2980.81   1
   2   5   5 72058.0 2676.43   1
  -2  -5  -5 72081.8 2713.02   1
   2   5   6 330.253 344.825   1
  -2  -5  -6 583.979 456.102   1
  -2  -5  -7 8840.54 991.067   1
  -2  -5  -8 5933.19 869.652   1
  -2  -5  -9 50720.1 2512.27   1
  -2  -5 -10 35962.8 2156.55   1
  -2  -5 -11 59449.4 2977.70   1
  -2  -5 -12 3577.72 890.147   1
  -2  -5 -13 37152.4 2470.95   1
  -2  -5 -14 24665.0 2126.15   1
  -2  -5 -15 18456.0 1902.65   1
  -2  -5 -16 22958.8 2155.14   1
  -2  -5 -17 946.489 601.063   1
  -2  -5 -18 807.737 669.177   1
  -2  -5 -19 6108.01 1254.79   1
   2   6 -23-827.387 767.303   1
   2   6 -22 3534.71 1156.44   1
   2   6 -21 20347.6 2114.38   1
   2   6 -20 10281.0 1426.16   1
   2   6 -20 10470.9 1447.51   2
   2   6 -19 764.791 597.791   2
   2   6 -18 6307.30 1133.10   2
   2   6 -17 6659.12 1185.70   2
   2   6 -16 19835.0 1772.30   2
   2   6 -15 77029.3 3423.61   2
   2   6 -14 13336.3 1389.19   2
   2   6 -13 907.294 620.979   2
   2   6 -12 395.963 422.844   2
  -2  -6  12 774.649 348.815   3
  -2  -6  11 8486.31 826.396   3
   2   6 -11 6361.19 747.043   3
   2   6 -11 6966.45 860.034   2
  -2  -6  10 28887.4 1449.56   3
  -2  -6  10 29526.2 1746.94   2
   2   6 -10 27044.0 1446.22   3
   2   6 -10 25117.0 1612.80   2
  -2  -6   9 124264. 3374.80   3
   2   6  -9 129917. 3518.52   3
   2   6  -9 132879. 4066.88   2
  -2  -6   9 131413. 3934.83   2
  -2  -6   8 44547.4 1988.94   2
   2   6  -8 42147.2 1628.29   3
  -2  -6   8 40622.7 1577.24   3
   2   6  -8 44018.4 2032.59   2
  -2  -6   7 3467.33 581.735   2
   2   6  -7 3498.08 673.128   2
   2   6  -7 2698.30 410.913   3
  -2  -6   7 3022.61 414.371   3
  -2  -6   6 12602.7 1006.99   2
   2   6  -6 12308.9 990.554   2
  -2  -6   6 11696.5 716.848   3
   2   6  -6 11729.7 680.459   3
  -2  -6   5 161199. 4063.95   2
   2   6  -5 147596. 3261.61   3
   2   6  -5 154546. 4079.71   2
   2   6  -4 204277. 4865.75   1
   2   6  -4 200637. 4906.58   2
   2   6  -4 207968. 4132.16   3
   2   6  -3 66630.6 2355.31   2
   2   6  -3 67330.8 2311.03   1
   2   6  -3 66355.5 1724.94   3
   2   6  -2 21226.4 1247.43   1
   2   6  -2 23571.9 1316.10   2
  -2  -6   1 10890.2 892.845   1
   2   6  -1 10678.9 878.359   1
   2   6   0 30146.9 1532.78   1
  -2  -6   0 32629.2 1570.69   1
   2   6   1 84282.6 2765.61   1
  -2  -6  -1 87683.7 2869.95   1
   2   6   2 231365. 5571.69   1
  -2  -6  -2 241530. 5704.85   1
  -2  -6  -3 128.083 373.757   1
   2   6   3 24.7000 381.673   1
   2   6   4 9570.00 934.833   1
  -2  -6  -4 9787.23 960.230   1
  -2  -6  -5 723.563 460.583   1
   2   6   5 163.901 315.475   1
  -2  -6  -6 47431.9 2295.65   1
  -2  -6  -7 43195.1 2254.62   1
  -2  -6  -8 23209.8 1682.66   1
  -2  -6  -9 2226.69 574.010   1
  -2  -6 -10 918.420 563.767   1
  -2  -6 -11 53170.1 2867.51   1
  -2  -6 -12 77944.2 3651.65   1
  -2  -6 -13 4307.56 972.371   1
  -2  -6 -14 7881.86 1240.02   1
  -2  -6 -15 223.711 578.207   1
  -2  -6 -16 6349.99 1219.52   1
  -2  -6 -17 23327.9 2270.38   1
  -2  -6 -18 21454.3 2240.65   1
  -2  -6 -19 7954.03 1482.63   1
   2   7 -23 11609.6 1719.74   1
   2   7 -22 8654.03 1540.66   1
   2   7 -21 5027.96 1261.77   1
   2   7 -20 2317.75 907.026   2
   2   7 -19 1854.85 718.573   2
   2   7 -18 20645.2 1871.12   2
   2   7 -17 28558.7 2136.27   2
   2   7 -16 14180.7 1506.96   2
   2   7 -15 2393.33 750.376   2
   2   7 -14 14776.0 1461.16   2
   2   7 -13 26002.4 1668.76   3
   2   7 -13 28920.4 1927.94   2
  -2  -7  13 29576.5 1719.32   3
   2   7 -12 21066.4 1532.14   2
   2   7 -12 20205.1 1386.69   3
  -2  -7  12 22703.6 1426.11   3
   2   7 -11 48947.5 2358.32   2
   2   7 -11 51351.0 2189.71   3
  -2  -7  11 51268.1 2117.22   3
  -2  -7  10 32006.6 1561.68   3
   2   7 -10 35127.8 1981.43   2
   2   7 -10 35023.8 1668.96   3
  -2  -7  10 33883.3 1871.97   2
  -2  -7   9 5248.49 752.222   2
   2   7  -9 6038.63 655.905   3
   2   7  -9 5592.46 758.133   2
  -2  -7   9 6295.92 659.010   3
   2   7  -8 65433.8 2606.48   2
  -2  -7   8 62835.4 2052.22   3
   2   7  -8 58756.3 2019.68   3
  -2  -7   8 63822.7 2527.97   2
   2   7  -7 35148.0 1411.99   3
   2   7  -7 34237.3 1767.53   2
  -2  -7   7 37058.1 1442.37   3
  -2  -7   7 37178.4 1800.31   2
  -2  -7   6 12267.6 745.601   3
  -2  -7   6 13467.9 1035.28   2
   2   7  -6 13160.5 766.453   3
   2   7  -6 12283.4 1072.16   2
   2   7  -5 30244.2 1177.78   3
   2   7  -5 27801.9 1554.76   2
   2   7  -4 23621.6 1396.00   2
   2   7  -4 20273.2 1342.28   1
   2   7  -4 23789.6 995.867   3
   2   7  -3 70851.7 2570.37   2
   2   7  -3 72294.3 2504.48   1
   2   7  -3 71397.4 1944.88   3
   2   7  -2 130458. 3704.33   1
   2   7  -1 148839. 4045.57   1
  -2  -7   1 148599. 4144.47   1
   2   7   0 12998.4 1044.86   1
  -2  -7   0 15156.3 1148.42   1
   2   7   1 14332.3 1104.41   1
  -2  -7  -1 14136.2 1138.09   1
   2   7   2 54227.5 2272.91   1
  -2  -7  -2 54029.7 2363.35   1
  -2  -7  -3 37487.7 1937.62   1
   2   7   3 37846.7 1911.24   1
  -2  -7  -4 14954.2 1236.01   1
  -2  -7  -5 44988.9 2232.72   1
  -2  -7  -6 57897.8 2682.98   1
  -2  -7  -7 3690.22 781.631   1
  -2  -7  -8 29505.4 1992.54   1
  -2  -7  -9 61793.6 2991.31   1
  -2  -7 -10 34893.7 2266.45   1
  -2  -7 -11 36072.5 2382.49   1
  -2  -7 -12 1953.75 676.297   1
  -2  -7 -13 4049.30 921.589   1
  -2  -7 -14 8835.96 1328.96   1
  -2  -7 -15 16653.5 1829.64   1
  -2  -7 -16 22694.9 2279.11   1
  -2  -7 -17 2630.13 984.998   1
  -2  -7 -18 4310.60 1101.47   1
   2   8 -23 354.325 684.650   1
   2   8 -22 3412.27 1064.71   1
   2   8 -21 7862.37 1252.55   2
   2   8 -20 21443.0 2018.15   2
   2   8 -19 2085.59 804.623   2
   2   8 -18 924.898 740.660   2
   2   8 -17 13817.8 1555.86   2
   2   8 -16 3765.78 855.600   2
   2   8 -15 24734.1 1931.50   2
   2   8 -14 54186.2 2559.74   3
   2   8 -14 56659.3 2854.84   2
   2   8 -13 6838.59 873.462   3
  -2  -8  13 7316.08 890.662   3
   2   8 -13 6392.24 961.308   2
   2   8 -12 13505.9 1210.84   3
   2   8 -12 12999.2 1304.61   2
  -2  -8  12 11984.4 1037.09   3
  -2  -8  11 32762.1 1669.45   3
   2   8 -11 34427.3 1764.59   3
   2   8 -11 34209.2 2044.25   2
   2   8 -10 109105. 3305.83   3
   2   8 -10 115092. 3899.56   2
  -2  -8  10 109006. 3244.11   3
   2   8  -9 58892.3 2575.22   2
   2   8  -9 54986.6 2070.99   3
  -2  -8   9 55387.8 2082.03   3
  -2  -8   9 58399.0 2507.86   2
   2   8  -8 807.851 446.724   2
   2   8  -8 441.177 276.329   3
  -2  -8   8 719.277 277.181   3
  -2  -8   8 115.192 377.767   2
  -2  -8   7-158.549 380.193   2
   2   8  -7-29.8866 391.796   2
   2   8  -7 618.795 326.822   3
   2   8  -6 53297.9 1801.69   3
   2   8  -6 55161.6 2363.11   2
   2   8  -5 19213.0 979.919   3
   2   8  -5 16074.3 1204.93   1
   2   8  -5 15613.6 1210.57   2
   2   8  -4 72762.0 2723.66   2
   2   8  -4 66909.6 2617.65   1
   2   8  -4 73741.2 2134.90   3
   2   8  -3 4192.96 471.877   3
   2   8  -3 3633.30 604.128   1
   2   8  -3 4390.08 688.501   2
   2   8  -2 18914.3 1293.97   1
  -2  -8   1 28910.1 1691.97   1
   2   8  -1 29052.8 1605.12   1
  -2  -8   0 39983.4 1955.96   1
   2   8   0 38935.4 1905.64   1
   2   8   1 61851.3 2545.56   1
  -2  -8  -1 67011.3 2634.45   1
   2   8   2 21433.5 1480.76   1
  -2  -8  -2 24736.3 1582.16   1
  -2  -8  -3 66211.5 2774.41   1
  -2  -8  -4 7188.59 936.100   1
  -2  -8  -5 5192.34 795.926   1
  -2  -8  -6 74588.0 3180.96   1
  -2  -8  -7 86619.2 3526.05   1
  -2  -8  -8 30284.8 2125.66   1
  -2  -8  -9 10729.6 1302.90   1
  -2  -8 -10 5.31105 547.244   1
  -2  -8 -11 2629.90 743.579   1
  -2  -8 -12 46842.6 2880.49   1
  -2  -8 -13 8007.88 1298.22   1
  -2  -8 -14 4347.04 1086.79   1
  -2  -8 -15 939.039 676.306   1
  -2  -8 -16 8852.72 1467.32   1
  -2  -8 -17 16638.0 1990.47   1
   2   9 -23 14849.4 1983.86   1
   2   9 -22 8960.18 1409.05   2
   2   9 -21-27.6146 654.640   2
   2   9 -20 849.229 713.432   2
   2   9 -19 20198.7 1997.57   2
   2   9 -18 4009.71 931.057   2
   2   9 -17 866.504 591.034   2
   2   9 -16 1209.69 633.694   2
   2   9 -15 3121.70 840.296   2
   2   9 -15 3329.58 755.878   3
   2   9 -14 20171.3 1546.19   3
   2   9 -14 21587.0 1777.01   2
   2   9 -13 55095.3 2713.91   2
   2   9 -13 56573.9 2586.10   3
  -2  -9  12 15943.2 1203.00   3
   2   9 -12 16658.2 1310.61   3
   2   9 -12 13912.1 1404.88   2
   2   9 -11 772.525 441.249   3
   2   9 -11 70.1528 464.889   2
  -2  -9  11 93.9433 305.123   3
   2   9 -10 646.318 348.018   3
  -2  -9  10 895.389 336.338   3
   2   9 -10-45.6317 486.656   2
   2   9  -9 13925.3 1291.94   2
   2   9  -9 12663.1 978.192   3
  -2  -9   9 13185.2 952.372   3
   2   9  -8 8213.57 959.373   2
   2   9  -8 9080.46 799.469   3
   2   9  -7 73636.2 2371.59   3
   2   9  -7 76894.6 2998.16   2
   2   9  -6 39225.8 2034.83   2
   2   9  -6 35657.4 1943.72   1
   2   9  -6 39796.9 1581.13   3
   2   9  -5 661.600 382.438   1
   2   9  -5 430.644 437.129   2
   2   9  -5 90.1077 247.657   3
   2   9  -4 1392.93 353.398   3
   2   9  -4 960.083 380.097   1
   2   9  -4 1672.73 495.499   2
   2   9  -3 27155.7 1662.72   2
   2   9  -3 28617.9 1642.65   1
   2   9  -3 29525.6 1326.90   3
   2   9  -2 87198.6 3098.20   1
  -2  -9   1 21590.3 1478.04   1
   2   9  -1 18203.9 1359.73   1
  -2  -9   0 70.4498 417.481   1
  -2  -9  -1 12429.7 1161.35   1
  -2  -9  -2 437.778 424.235   1
  -2  -9  -3 57916.3 2710.45   1
  -2  -9  -4 93020.3 3544.38   1
  -2  -9  -5 55687.7 2716.28   1
  -2  -9  -6 2237.01 685.775   1
  -2  -9  -7 1096.31 587.150   1
  -2  -9  -8 60091.2 3071.04   1
  -2  -9  -9 18820.4 1781.75   1
  -2  -9 -10 31148.3 2385.27   1
  -2  -9 -11 10995.9 1465.30   1
  -2  -9 -12 3160.98 866.734   1
  -2  -9 -13 3913.20 1034.61   1
  -2  -9 -14 9069.15 1411.39   1
  -2  -9 -15 10886.2 1572.07   1
  -2  -9 -16 7525.76 1401.03   1
   2  10 -23 3759.71 1205.70   1
   2  10 -23 2693.72 980.298   2
   2  10 -22 9703.38 1529.30   2
   2  10 -21 7344.86 1297.26   2
   2  10 -20 6839.13 1262.93   2
   2  10 -19 1496.44 738.996   2
   2  10 -18 2446.58 826.890   2
   2  10 -17 73.6367 550.052   2
   2  10 -16 12376.0 1493.40   2
   2  10 -16 10864.6 1312.47   3
   2  10 -15 11123.4 1194.55   3
   2  10 -15 10125.2 1276.71   2
   2  10 -14 33876.3 2048.01   3
   2  10 -14 34344.8 2178.85   2
   2  10 -13 2309.73 652.632   2
   2  10 -13 2814.50 648.907   3
   2  10 -12 12759.5 1383.34   2
   2  10 -12 14017.2 1209.09   3
  -2 -10  12 13071.6 1156.65   3
  -2 -10  11 6561.12 779.721   3
   2  10 -11 7025.03 836.278   3
   2  10 -11 5127.24 861.132   2
   2  10 -10 2028.22 506.167   3
   2  10 -10 732.392 478.291   2
  -2 -10  10 1435.13 381.729   3
   2  10  -9 56738.6 2650.16   2
   2  10  -9 57598.0 2261.45   3
   2  10  -8 57758.2 2169.14   3
   2  10  -8 57627.4 2629.12   2
   2  10  -7 3618.23 700.502   2
   2  10  -7 3639.18 493.162   3
   2  10  -6 60620.0 2679.25   2
   2  10  -6 63579.6 2201.86   3
   2  10  -5 36019.2 2031.11   2
   2  10  -5 37512.8 1605.72   3
   2  10  -4 75631.8 2444.34   3
   2  10  -4 72984.2 2961.67   2
   2  10  -3 38437.5 2063.53   2
   2  10  -3 41316.9 1703.82   3
  -2 -10   1 17521.0 1426.04   1
  -2 -10   0 24630.4 1673.85   1
  -2 -10  -1 93469.2 3549.73   1
  -2 -10  -2 112407. 4032.97   1
  -2 -10  -3 15321.7 1464.41   1
  -2 -10  -4 11582.4 1279.46   1
  -2 -10  -5 38326.7 2350.32   1
  -2 -10  -6 602.663 513.590   1
  -2 -10  -7 37245.3 2395.30   1
  -2 -10  -8 14334.5 1564.29   1
  -2 -10  -9 27635.9 2205.82   1
  -2 -10 -10 11183.8 1517.96   1
  -2 -10 -11 24171.6 2196.13   1
  -2 -10 -12 22282.4 2150.87   1
  -2 -10 -13 6196.43 1276.31   1
  -2 -10 -14 3803.32 1078.98   1
  -2 -10 -15-1064.89 799.908   1
   2  11 -22 3977.78 1123.67   2
   2  11 -21 254.875 593.685   2
   2  11 -20 679.532 640.270   2
   2  11 -19 4457.89 1025.07   2
   2  11 -18 29064.8 2390.92   2
   2  11 -17 13281.6 1458.16   3
   2  11 -17 14485.8 1640.37   2
   2  11 -16 1175.72 665.027   2
   2  11 -16-170.909 606.289   3
   2  11 -15-476.935 533.416   2
   2  11 -15-524.496 503.946   3
   2  11 -14 20568.3 1649.83   3
   2  11 -14 20981.3 1769.02   2
   2  11 -13 47931.6 2708.93   2
   2  11 -13 50214.3 2450.64   3
   2  11 -12 33518.6 2204.14   2
   2  11 -12 33211.1 1855.09   3
  -2 -11  12 28982.5 1663.42   3
   2  11 -11 17674.2 1311.15   3
   2  11 -11 16607.9 1502.12   2
  -2 -11  11 16462.6 1230.72   3
   2  11 -10 5016.30 978.927   2
   2  11 -10 3464.82 586.242   3
   2  11  -9 6125.92 960.521   2
   2  11  -9 5238.18 737.375   3
   2  11  -8 38203.0 1792.20   3
   2  11  -8 39244.8 2240.20   2
   2  11  -7 82445.9 3306.89   2
   2  11  -7 78307.1 2658.42   3
   2  11  -6 65764.7 2916.27   2
   2  11  -6 70425.8 2444.07   3
   2  11  -5 15561.7 1062.05   3
   2  11  -5 15328.8 1385.53   2
   2  11  -4 2387.26 625.471   2
   2  11  -4 1592.64 392.205   3
   2  11  -3 8801.84 1056.78   2
   2  11  -3 10229.5 894.555   3
  -2 -11   1 46112.4 2418.91   1
  -2 -11   0 25931.3 1798.99   1
  -2 -11  -1-74.0962 453.873   1
  -2 -11  -2 14842.7 1441.52   1
  -2 -11  -3 68552.2 3178.75   1
  -2 -11  -4 65139.2 3196.31   1
  -2 -11  -5 7737.72 1134.25   1
  -2 -11  -6 944.189 597.078   1
  -2 -11  -7 191.757 533.414   1
  -2 -11  -8 10576.8 1390.64   1
  -2 -11  -9 17481.0 1746.92   1
  -2 -11 -10 39408.4 2808.57   1
  -2 -11 -11 3113.71 939.543   1
  -2 -11 -12 2513.63 968.728   1
  -2 -11 -13 4050.84 1159.29   1
  -2 -11 -14 8861.77 1569.85   1
   2  12 -21 12853.2 1757.17   2
   2  12 -20 6032.15 1196.65   2
   2  12 -19 16633.6 1876.19   2
   2  12 -18 885.307 787.765   2
   2  12 -17 8873.84 1209.39   3
   2  12 -17 8540.61 1302.82   2
   2  12 -16 33472.5 2235.82   3
   2  12 -16 35012.0 2451.81   2
   2  12 -15 25301.0 1931.29   3
   2  12 -15 25107.1 1987.19   2
   2  12 -14 1180.84 509.932   3
   2  12 -14 1984.66 680.179   2
   2  12 -13-965.733 827.924   2
   2  12 -13 22.6679 461.277   3
   2  12 -12 1870.56 552.262   3
   2  12 -12 1988.41 659.899   2
   2  12 -11 9336.52 996.200   3
   2  12 -11 8202.05 1156.82   2
   2  12 -10 46617.1 2590.09   2
   2  12 -10 46853.5 2179.70   3
   2  12  -9 9095.95 1124.74   2
   2  12  -9 9019.64 952.953   3
   2  12  -8 49.9685 452.076   2
   2  12  -8 822.430 425.017   3
   2  12  -7 1069.70 522.224   2
   2  12  -7 701.800 306.924   3
   2  12  -6 7198.37 1012.48   2
   2  12  -6 7403.47 753.491   3
   2  12  -5 37989.4 2233.20   2
   2  12  -5 38972.4 1830.37   3
   2  12  -4 6495.11 758.454   3
   2  12  -4 6268.62 940.487   2
   2  12  -3 46335.4 2497.06   2
   2  12  -3 46857.9 2042.27   3
  -2 -12   1 8163.70 1078.77   1
  -2 -12   0 64065.9 3019.28   1
  -2 -12  -1 20486.8 1754.17   1
  -2 -12  -2 33448.3 2184.80   1
  -2 -12  -3 19828.8 1756.30   1
  -2 -12  -4 8126.46 1198.00   1
  -2 -12  -5 17544.2 1744.55   1
  -2 -12  -6 13819.5 1594.94   1
  -2 -12  -7 37089.3 2574.52   1
  -2 -12  -8 11350.2 1488.11   1
  -2 -12  -9 497.024 587.805   1
  -2 -12 -10 4021.30 1049.78   1
  -2 -12 -11 23688.3 2304.50   1
  -2 -12 -12 7804.59 1424.91   1
  -2 -12 -13 4671.27 1218.77   1
   2  13 -19 6313.90 1302.52   2
   2  13 -18 7052.41 1252.60   2
   2  13 -17 15079.3 1697.22   2
   2  13 -16 3243.78 878.231   2
   2  13 -16 4366.08 955.788   3
   2  13 -15 1745.15 728.842   2
   2  13 -15 1184.41 699.780   3
   2  13 -14 12660.2 1334.23   3
   2  13 -14 11948.8 1425.61   2
   2  13 -13 32418.2 2002.47   3
   2  13 -13 32751.4 2353.09   2
   2  13 -12 16711.6 1641.62   2
   2  13 -12 18245.3 1460.08   3
   2  13 -11 14250.6 1564.47   2
   2  13 -11 13114.0 1202.71   3
   2  13 -10 2077.39 793.128   2
   2  13 -10 327.366 387.965   3
   2  13  -9 7047.82 1068.41   2
   2  13  -9 7710.59 908.130   3
   2  13  -8 10982.9 1292.92   2
   2  13  -8 9979.14 957.515   3
   2  13  -7 232.720 534.925   2
   2  13  -7-110.835 474.908   3
   2  13  -6 23544.6 1472.51   3
   2  13  -6 26618.6 1907.52   2
   2  13  -5 25824.3 1954.20   2
   2  13  -5 27413.2 1591.10   3
   2  13  -4 3077.27 587.990   3
   2  13  -4 1657.79 585.173   2
   2  13  -3 6100.11 959.871   2
   2  13  -3 8718.79 938.276   3
  -2 -13   1 41961.4 2468.21   1
  -2 -13   0 2285.94 642.010   1
  -2 -13  -1-178.987 531.783   1
  -2 -13  -2 132.486 514.233   1
  -2 -13  -3 35338.2 2390.29   1
  -2 -13  -4 32675.4 2388.10   1
  -2 -13  -5 8213.46 1287.81   1
  -2 -13  -6 2497.03 869.268   1
  -2 -13  -7-611.213 672.823   1
  -2 -13  -8 13265.0 1682.27   1
  -2 -13  -9 14556.0 1797.65   1
  -2 -13 -10 14469.3 1783.85   1
  -2 -13 -11 1156.98 725.210   1
  -2 -13 -12 1245.88 763.676   1
   2  14 -18-112.570 639.936   2
   2  14 -17 2696.62 879.745   2
   2  14 -16 10316.9 1498.74   2
   2  14 -15 17743.4 1795.39   2
   2  14 -14 13138.8 1344.24   3
   2  14 -14 12954.3 1580.53   2
   2  14 -13 963.515 678.896   2
   2  14 -13 1260.83 647.386   3
   2  14 -12 7137.30 970.203   3
   2  14 -12 4176.88 868.704   2
   2  14 -11 32055.7 2334.24   2
   2  14 -11 29605.1 1854.19   3
   2  14 -10 36468.1 2042.97   3
   2  14 -10 36062.6 2361.74   2
   2  14  -9 7372.79 1138.58   2
   2  14  -9 7101.00 904.706   3
   2  14  -8 15793.3 1265.12   3
   2  14  -8 16564.2 1591.44   2
   2  14  -7 231.583 478.563   2
   2  14  -7-800.330 529.999   3
   2  14  -6 277.025 547.116   2
   2  14  -6-227.161 488.067   3
   2  14  -5 46569.3 2205.86   3
   2  14  -5 43116.9 2615.43   2
   2  14  -4 43689.4 2616.01   2
   2  14  -4 47502.0 2246.59   3
   2  14  -3-1532.44 775.846   2
   2  14  -3 643.794 446.480   3
  -2 -14   1 23.9034 508.822   1
  -2 -14   0 5787.91 1033.33   1
  -2 -14  -1 24104.7 2038.77   1
  -2 -14  -2 8937.53 1263.96   1
  -2 -14  -3 5012.51 1029.02   1
  -2 -14  -4 3382.89 931.668   1
  -2 -14  -5 9639.78 1382.93   1
  -2 -14  -6 26496.3 2320.15   1
  -2 -14  -7 16586.3 1925.37   1
  -2 -14  -8 9159.37 1541.14   1
  -2 -14  -9 1699.04 935.513   1
  -2 -14 -10-177.295 633.385   1
  -2 -14 -11 16099.6 2016.69   1
   2  15 -17 6815.40 1194.45   2
   2  15 -16 1094.79 701.280   2
   2  15 -15 1750.26 761.031   2
   2  15 -14 10064.1 1411.64   2
   2  15 -13 6971.51 1168.56   2
   2  15 -12 4901.58 1037.95   2
   2  15 -12 5399.55 918.193   3
   2  15 -11 17495.4 1803.00   2
   2  15 -11 15110.6 1393.79   3
   2  15 -10 2247.49 757.487   2
   2  15 -10 1829.38 648.258   3
   2  15  -9 3273.92 657.186   3
   2  15  -9 4653.28 1016.42   2
   2  15  -8 13679.1 1234.51   3
   2  15  -8 14255.5 1520.63   2
   2  15  -7 34338.8 1950.92   3
   2  15  -7 31243.5 2254.23   2
   2  15  -6 17719.2 1695.68   2
   2  15  -6 19386.4 1437.05   3
   2  15  -5 1504.58 473.576   3
   2  15  -5 596.451 608.451   2
   2  15  -4 12673.9 1510.80   2
   2  15  -4 14799.4 1310.94   3
   2  15  -3 18420.4 1759.27   2
   2  15  -3 21655.1 1549.60   3
   2  15  -2 5166.11 976.691   2
  -2 -15   0 6055.92 1111.05   1
  -2 -15  -1-94.6018 698.083   1
  -2 -15  -2 17067.5 1821.29   1
  -2 -15  -3 12045.7 1553.40   1
  -2 -15  -4 4100.44 965.441   1
  -2 -15  -5 12783.7 1651.96   1
  -2 -15  -6 5457.87 1168.52   1
  -2 -15  -7 640.073 649.358   1
  -2 -15  -8 1518.43 887.302   1
  -2 -15  -9 12121.4 1920.29   1
  -2 -15 -10 14397.9 1967.30   1
   2  16 -16 10184.9 1478.13   2
   2  16 -15 9419.73 1427.64   2
   2  16 -14 1516.95 695.756   2
   2  16 -13-836.804 788.430   2
   2  16 -12 2106.47 737.209   2
   2  16 -11 8129.76 1322.95   2
   2  16 -10 28166.2 2197.44   2
   2  16  -9 20821.7 1950.58   2
   2  16  -9 21776.4 1654.01   3
   2  16  -8-377.167 629.439   2
   2  16  -8-248.502 451.745   3
   2  16  -7 4371.57 983.614   2
   2  16  -7 2612.78 602.087   3
   2  16  -6 4973.08 733.449   3
   2  16  -6 6200.71 1088.68   2
   2  16  -5 9736.89 1369.60   2
   2  16  -5 11282.2 1157.95   3
   2  16  -4 26412.1 1845.32   3
   2  16  -4 21631.6 1976.39   2
   2  16  -3 4395.77 786.089   3
   2  16  -3 3418.07 841.652   2
   2  16  -2-602.727 507.286   3
   2  16  -2-1791.34 857.299   2
  -2 -16   0 10424.2 1444.09   1
  -2 -16  -1 19955.2 1999.00   1
  -2 -16  -2 8209.20 1424.91   1
  -2 -16  -3-360.933 720.374   1
  -2 -16  -4 586.488 559.732   1
  -2 -16  -5 2454.08 918.967   1
  -2 -16  -6 9699.67 1543.85   1
  -2 -16  -7 7296.91 1488.21   1
  -2 -16  -8 6929.43 1375.70   1
  -2 -16  -9-309.273 724.998   1
   2  17 -14 4068.84 1022.17   2
   2  17 -13 4731.97 1028.61   2
   2  17 -12 9930.00 1525.16   2
   2  17 -11 1115.05 724.095   2
   2  17 -10 1299.66 700.196   2
   2  17  -9 9381.53 1388.96   2
   2  17  -8 16312.3 1732.40   2
   2  17  -7 7139.25 1087.23   2
   2  17  -6 2932.79 791.735   2
   2  17  -5 5039.85 1091.99   2
   2  17  -5 5035.81 852.837   3
   2  17  -4 3408.59 950.571   2
   2  17  -4 4470.00 844.930   3
   2  17  -3 14193.1 1726.32   2
   2  17  -3 17388.9 1500.98   3
   2  17  -2 18870.2 1618.50   3
   2  17  -2 16945.7 1888.52   2
  -2 -17   0 4133.12 1028.83   1
  -2 -17  -1-747.819 796.627   1
  -2 -17  -2 1628.32 742.647   1
  -2 -17  -3 21278.7 2178.61   1
  -2 -17  -4 10003.3 1591.10   1
  -2 -17  -5 3099.89 1033.00   1
  -2 -17  -6 347.287 699.146   1
  -2 -17  -7 1696.45 895.305   1
   2  18 -12 6783.32 1359.69   2
   2  18 -11 5188.18 1179.78   2
   2  18 -10 2068.97 826.406   2
   2  18  -9 6678.74 1272.86   2
   2  18  -8-482.361 602.116   2
   2  18  -7-2025.73 923.310   2
   2  18  -6 3455.94 947.633   2
   2  18  -5 4879.58 1046.14   2
   2  18  -4 11859.9 1672.48   2
   2  18  -3 8907.01 1475.53   2
   2  18  -2-256.335 812.045   2
   2  18  -1 6469.28 1259.82   2
  -2 -18  -1 6461.08 1301.61   1
  -2 -18  -2 9101.78 1510.17   1
  -2 -18  -3 1182.96 818.876   1
  -2 -18  -4-1421.10 847.862   1
  -2 -18  -5 3529.92 1138.31   1
   2  19 -11 850.768 819.104   2
   2  19 -10-209.294 735.050   2
   2  19  -9-264.072 622.457   2
   2  19  -8 7402.89 1341.69   2
   2  19  -7-529.844 909.191   2
   2  19  -6-1120.88 884.033   2
   2  19  -5 530.207 572.447   2
   2  19  -4-1082.10 977.089   2
   2  19  -3 8782.50 1543.52   2
   2  19  -2 6101.72 1311.76   2
   2  19  -1 1707.75 759.424   2
  -2 -19  -2 3192.60 1118.46   1
  -2 -19  -3 13801.6 1894.31   1
   2  20  -9 8648.31 1464.10   2
   2  20  -8 46.2689 782.949   2
   2  20  -7 433.765 598.203   2
   2  20  -6 1300.27 643.598   2
   2  20  -5 9213.13 1588.67   2
   2  20  -4 865.012 677.932   2
   2  20  -3-125.496 771.989   2
   2  20  -2-2090.55 903.010   2
   2  20  -1 762.125 706.549   2
   2  20   0 12939.5 1888.56   2
   2  21  -7 6962.95 1361.50   2
   2  21  -6-881.715 981.358   2
   2  21  -5-663.061 742.172   2
   2  21  -4-405.903 831.451   2
  -3  21  -1-809.616 877.341   3
  -3  21  -2-442.831 868.207   3
  -3  21  -3 261.328 680.597   3
  -3  21  -4 1013.66 814.148   3
  -3  21  -5 10339.2 1665.38   3
  -3  21  -6 6231.19 1418.67   3
  -3  21  -7 4682.20 1217.02   3
  -3  21  -8 328.189 730.482   3
  -3  20   2 2955.98 1040.79   3
  -3  20   1 1443.54 838.097   3
  -3  20   0-369.060 778.861   3
  -3  20  -1 1824.38 889.793   3
  -3  20  -2 3427.15 1033.81   3
  -3  20  -3 5960.54 1309.28   3
  -3  20  -4 6731.82 1390.57   3
  -3  20  -5-401.023 694.404   3
  -3  20  -6 1873.08 863.361   3
  -3  20  -7 652.631 661.835   3
  -3  20  -8 1840.23 942.801   3
  -3  20  -9 3661.63 1043.88   3
  -3  20 -10 3027.33 983.720   3
  -3  20 -11-943.632 885.357   3
   3 -19  -8 795.063 957.711   1
   3 -19  -7 2047.73 938.774   1
   3 -19  -6 7224.60 1346.31   1
   3 -19  -5 5617.21 1171.52   1
   3 -19  -4 1673.82 870.195   1
   3 -19  -3-1141.17 647.587   1
  -3  19   1 1680.17 840.374   3
  -3  19   0 8790.00 1425.11   3
  -3  19  -1 8716.10 1364.66   3
  -3  19  -2 2458.69 907.935   3
  -3  19  -3 1372.93 766.843   3
  -3  19  -4 3443.28 953.977   3
  -3  19  -5 6250.09 1264.30   3
  -3  19  -6 10333.0 1568.13   3
  -3  19  -7 2176.85 911.638   3
  -3  19  -8 925.914 687.949   3
  -3  19  -9-999.455 910.086   3
  -3  19 -10 1707.59 847.195   3
  -3  19 -11 15478.1 1938.68   3
  -3  19 -12 4888.30 1247.61   3
  -3  19 -13-965.822 923.418   3
  -3  19 -14 521.195 696.036   3
   3 -18  -9 4614.09 1188.80   1
   3 -18  -8 6111.65 1312.12   1
   3 -18  -7 6398.08 1330.74   1
   3 -18  -6-1318.67 867.046   1
   3 -18  -5-572.377 744.250   1
   3 -18  -4 3475.24 907.598   1
   3 -18  -3 9440.99 1354.33   1
   3 -18  -2 5479.11 991.306   1
   3 -18  -1 4188.40 913.730   1
   3 -18   0 632.721 644.526   1
  -3  18   0 82.7165 632.168   3
  -3  18  -1 10169.9 1441.91   3
  -3  18  -2 18268.9 1660.77   2
  -3  18  -2 19346.4 2017.73   3
  -3  18  -3 6796.05 1281.85   3
  -3  18  -4 1104.44 607.719   3
  -3  18  -5 1096.39 692.676   3
  -3  18  -6 560.428 718.344   3
  -3  18  -7 4370.54 1045.13   3
  -3  18  -8 6013.14 1251.69   3
  -3  18  -9 6892.69 1265.23   3
  -3  18 -10 4738.14 1164.90   3
  -3  18 -11-192.547 723.996   3
  -3  18 -12 5956.23 1343.65   3
  -3  18 -13 4693.92 1194.36   3
  -3  18 -14 820.232 726.102   3
  -3  18 -15 6059.28 1434.41   3
  -3  18 -16 2038.78 988.988   3
   3 -17 -10 6229.43 1424.46   1
   3 -17  -9 735.438 726.353   1
   3 -17  -8 1293.10 712.058   1
   3 -17  -7 1437.10 593.242   1
   3 -17  -6 777.472 660.181   1
   3 -17  -5 6553.54 1198.88   1
   3 -17  -4 10633.5 1434.24   1
   3 -17  -3-377.776 582.051   1
   3 -17  -2 5624.07 1027.42   1
   3 -17  -1 16835.5 1588.94   1
   3 -17   0 10563.6 1285.86   1
  -3  17   0 11263.1 1491.82   3
  -3  17  -1 9996.90 1440.61   3
  -3  17  -2-166.770 604.580   3
  -3  17  -3 2230.99 714.775   2
  -3  17  -3 1877.09 788.056   3
  -3  17  -4 2538.51 681.443   2
  -3  17  -4 2743.93 833.785   3
  -3  17  -5 8517.85 1320.62   3
  -3  17  -6 29342.2 2362.84   3
  -3  17  -7 3176.39 967.191   3
  -3  17  -8 1770.14 798.657   3
  -3  17  -9 2406.02 959.243   3
  -3  17 -10 6034.59 1215.06   3
  -3  17 -11 1459.99 736.582   3
  -3  17 -12 10566.8 1541.09   3
  -3  17 -13 1577.86 798.433   3
  -3  17 -14 514.921 823.689   3
  -3  17 -15 6107.90 1342.46   3
  -3  17 -16 3329.26 1139.11   3
  -3  17 -17 6659.31 1357.80   3
   3 -16 -11-733.536 822.497   1
   3 -16 -10 1198.79 822.508   1
   3 -16  -9 14007.6 1775.62   1
   3 -16  -8 1144.79 626.077   1
   3 -16  -7 3080.41 861.845   1
   3 -16  -6 1669.34 731.521   1
   3 -16  -5 101.163 517.757   1
   3 -16  -4 6115.25 1103.17   1
   3 -16  -3 22048.7 1890.17   1
   3 -16  -2 12220.6 1372.12   1
   3 -16  -1 3427.85 764.855   1
   3 -16   0 107.223 406.065   1
  -3  16   0-601.753 797.283   3
   3 -16   1 1017.28 603.478   1
  -3  16  -1-945.359 743.461   3
  -3  16  -2 25609.4 2090.36   3
  -3  16  -3 33280.9 2031.17   2
  -3  16  -3 37554.1 2570.38   3
  -3  16  -4 9604.60 1076.45   2
  -3  16  -4 8927.06 1387.86   3
  -3  16  -5 6057.81 885.304   2
  -3  16  -5 5825.20 1114.32   3
  -3  16  -6 3115.95 674.576   2
  -3  16  -6 3261.71 890.702   3
  -3  16  -7 37787.8 2597.12   3
  -3  16  -8 23744.8 2112.52   3
  -3  16  -9 3264.95 875.558   3
  -3  16 -10 1072.59 597.845   3
  -3  16 -11 616.123 682.035   3
  -3  16 -12 2355.97 943.863   3
  -3  16 -13 9612.54 1508.81   3
  -3  16 -14 12629.5 1715.94   3
  -3  16 -15 862.509 890.799   3
  -3  16 -16 1858.64 952.618   3
  -3  16 -17-781.183 860.587   3
  -3  16 -18 3461.95 1153.33   3
   3 -15 -12 3261.41 1176.72   1
   3 -15 -11 11705.0 1709.95   1
   3 -15 -10 4476.68 1088.92   1
   3 -15  -9 2727.66 934.498   1
   3 -15  -8 31.3919 599.873   1
   3 -15  -7 15556.9 1660.75   1
   3 -15  -6 12151.5 1451.34   1
   3 -15  -5 10646.8 1361.36   1
   3 -15  -4 9925.97 1249.49   1
   3 -15  -3 511.751 469.340   1
   3 -15  -2 12278.6 1298.45   1
   3 -15  -1 16430.5 1430.54   1
   3 -15   0 8313.65 1054.59   1
   3 -15   1 22904.1 1652.16   1
  -3  15  -1 24169.8 1974.97   3
  -3  15  -2 141.005 543.500   3
  -3  15  -3 3704.77 881.316   3
  -3  15  -3 2052.77 556.174   2
  -3  15  -4 14332.8 1226.91   2
  -3  15  -4 14601.7 1660.45   3
  -3  15  -5 13410.5 1191.37   2
  -3  15  -5 15923.3 1709.59   3
  -3  15  -6 24897.9 1571.36   2
  -3  15  -6 26693.1 2146.60   3
  -3  15  -7 16682.0 1680.66   3
  -3  15  -7 14521.6 1196.74   2
  -3  15  -8 3099.02 894.344   3
  -3  15  -9 6882.13 1181.58   3
  -3  15 -10 16618.4 1794.49   3
  -3  15 -11 23817.0 2139.24   3
  -3  15 -12 11099.7 1585.95   3
  -3  15 -13 1238.87 822.814   3
  -3  15 -14 5057.27 1221.78   3
  -3  15 -15 12028.2 1622.04   3
  -3  15 -16 1757.40 988.602   3
  -3  15 -17 3478.36 1084.80   3
  -3  15 -18 3692.03 1226.97   3
   3 -14 -13 7257.12 1442.72   1
   3 -14 -12 6147.92 1285.15   1
   3 -14 -11 899.196 716.980   1
   3 -14 -10 996.469 687.839   1
   3 -14  -9 13012.9 1614.97   1
   3 -14  -8 31095.7 2341.87   1
   3 -14  -7 1365.82 681.964   1
   3 -14  -6 2163.25 767.198   1
   3 -14  -5 20634.8 1756.50   1
   3 -14  -4 14585.1 1448.74   1
   3 -14  -3 19641.6 1647.66   1
   3 -14  -2 7301.66 1011.62   1
   3 -14  -1 3023.93 718.694   1
   3 -14   0-253.009 448.618   1
   3 -14   1 5336.69 793.568   1
  -3  14  -1 4030.41 785.536   3
  -3  14  -2 22071.8 1453.63   1
  -3  14  -2 19871.4 1670.21   3
  -3  14  -3 24304.3 1946.77   3
  -3  14  -3 22928.3 1481.06   1
  -3  14  -4 23505.7 1451.51   1
  -3  14  -4 27922.9 2123.60   3
  -3  14  -4 25825.4 1592.05   2
  -3  14  -5-891.488 431.212   2
  -3  14  -5 582.522 347.106   1
  -3  14  -5-267.754 583.475   3
  -3  14  -6 214.312 329.589   2
  -3  14  -6 401.778 530.854   3
  -3  14  -7 8576.42 870.153   2
  -3  14  -7 8190.46 1175.90   3
  -3  14  -8 20016.7 1299.70   2
  -3  14  -8 18552.1 1777.41   3
  -3  14  -9 26098.4 2088.55   3
  -3  14  -9 26885.1 1529.97   2
  -3  14 -10 7657.00 1240.52   3
  -3  14 -11 1133.28 749.394   3
  -3  14 -12 13076.2 1629.29   3
  -3  14 -13 31091.2 2536.54   3
  -3  14 -14 12585.5 1705.14   3
  -3  14 -15 34.5209 745.206   3
  -3  14 -16 0.63006 758.839   3
  -3  14 -17 973.383 810.499   3
  -3  14 -18 13162.4 1927.71   3
  -3  14 -19 12477.0 1910.60   3
   3 -13 -14 1001.79 760.767   1
   3 -13 -13-868.927 783.046   1
   3 -13 -12 13524.4 1775.72   1
   3 -13 -11 25075.1 2255.17   1
   3 -13 -10 17491.1 1840.09   1
   3 -13  -9 878.498 659.230   1
   3 -13  -8 137.265 534.933   1
   3 -13  -7 8432.11 1202.58   1
   3 -13  -6 17475.4 1630.13   1
   3 -13  -5 3741.51 788.315   1
   3 -13  -4 3306.24 756.398   1
   3 -13  -3 1465.25 567.514   1
   3 -13  -2 13527.1 1299.98   1
   3 -13  -1 19924.7 1475.48   1
   3 -13   0 27942.6 1698.77   1
   3 -13   1 25614.1 1576.91   1
  -3  13  -1 27469.0 2002.73   3
  -3  13  -1 23263.7 1476.34   1
  -3  13  -2 8414.27 871.827   1
  -3  13  -2 8345.10 1111.11   3
  -3  13  -3 563.808 345.383   1
  -3  13  -3-250.153 545.624   3
  -3  13  -4 5775.53 734.158   2
  -3  13  -4 6187.57 683.450   1
  -3  13  -4 7227.25 1108.93   3
  -3  13  -5 29401.7 1549.41   2
  -3  13  -5 28482.0 1479.74   1
  -3  13  -6 22014.5 1276.53   1
  -3  13  -6 23097.8 1368.54   2
  -3  13  -6 23779.6 1913.56   3
  -3  13  -7 4133.99 557.552   2
  -3  13  -7 5291.78 1009.57   3
  -3  13  -7 4630.44 599.747   1
  -3  13  -8-734.360 667.875   3
  -3  13  -8-670.765 304.869   2
  -3  13  -9 6720.53 773.378   2
  -3  13  -9 5234.66 1037.02   3
  -3  13 -10 41917.8 1807.55   2
  -3  13 -10 42273.9 2681.38   3
  -3  13 -11 15274.2 1654.53   3
  -3  13 -12 6930.38 1245.85   3
  -3  13 -13 4247.11 1019.30   3
  -3  13 -14-720.180 811.269   3
  -3  13 -15 14793.4 1816.14   3
  -3  13 -16 10375.3 1565.86   3
  -3  13 -17 20815.4 2238.48   3
  -3  13 -18 8549.98 1557.70   3
  -3  13 -19-464.538 733.768   3
   3 -12 -15 5762.01 1285.96   1
   3 -12 -14 3203.21 972.519   1
   3 -12 -13 12225.6 1621.36   1
   3 -12 -12 10703.8 1495.38   1
   3 -12 -11-654.686 697.122   1
   3 -12 -10 22420.2 2012.42   1
   3 -12  -9 2147.09 772.572   1
   3 -12  -8 16715.4 1620.36   1
   3 -12  -7 7685.09 1083.51   1
   3 -12  -6 440.348 451.278   1
   3 -12  -5 4547.48 848.227   1
   3 -12  -4 1518.83 521.558   1
   3 -12  -3 92539.9 3398.71   1
   3 -12  -2 98520.9 3430.97   1
   3 -12  -1 15108.4 1237.91   1
  -3  12   1 12444.5 1085.99   1
   3 -12   0 12413.7 1054.66   1
  -3  12   0 11598.5 1006.14   1
  -3  12  -1 36481.2 2170.88   3
  -3  12  -1 34242.3 1727.30   1
   3 -12   1 35611.6 1767.62   1
  -3  12  -2 12139.5 1273.81   3
  -3  12  -2 14981.9 1079.95   1
  -3  12  -3 22803.0 1297.01   1
  -3  12  -3 21453.1 1666.08   3
  -3  12  -4 46731.3 1930.88   2
  -3  12  -4 43446.0 1798.83   1
  -3  12  -4 48335.7 2596.48   3
  -3  12  -5 12910.8 1387.76   3
  -3  12  -5 11323.3 902.553   2
  -3  12  -5 11431.1 870.738   1
  -3  12  -6 34225.6 1574.04   2
  -3  12  -6 31706.2 1475.09   1
  -3  12  -6 35253.8 2231.91   3
  -3  12  -7 40459.5 1681.64   2
  -3  12  -7 39998.5 1675.53   1
  -3  12  -8 2296.37 434.481   1
  -3  12  -8 1352.29 581.288   3
  -3  12  -9 1556.76 388.748   2
  -3  12  -9 614.963 266.905   1
  -3  12  -9 1451.09 662.990   3
  -3  12 -10 10385.8 810.481   2
  -3  12 -10 11403.9 1390.26   3
  -3  12 -11-912.071 688.823   3
  -3  12 -11-609.938 440.639   2
  -3  12 -12 3036.26 560.669   2
  -3  12 -12 3086.65 855.195   3
  -3  12 -13 15384.4 1741.31   3
  -3  12 -14 40949.2 2792.81   3
  -3  12 -15 14193.0 1713.61   3
  -3  12 -16 781.846 766.378   3
  -3  12 -17 6935.55 1428.02   3
  -3  12 -18 17858.6 2216.19   3
  -3  12 -19 9900.36 1822.97   3
  -3  12 -20 9403.08 1737.01   3
   3 -11 -16 6516.66 1411.72   1
   3 -11 -15 3965.60 1099.58   1
   3 -11 -14-433.221 765.321   1
   3 -11 -13 6966.48 1282.32   1
   3 -11 -12 26005.1 2197.75   1
   3 -11 -11 37292.3 2603.49   1
   3 -11 -10 10511.0 1354.32   1
   3 -11  -9 273.492 474.270   1
   3 -11  -8-76.2907 570.153   1
   3 -11  -7 2837.26 675.857   1
   3 -11  -6 55858.6 2697.38   1
   3 -11  -5 20213.8 1555.90   1
   3 -11  -4 8058.86 934.688   1
   3 -11  -3 110.587 336.930   1
  -3  11   2 28827.7 1656.02   1
   3 -11  -2 33213.8 1766.66   1
   3 -11  -1 95525.8 3135.72   1
  -3  11   1 87499.5 2992.55   1
  -3  11   0 50611.1 2087.45   1
   3 -11   0 50505.5 2076.60   1
   3 -11   1 23238.0 1314.30   1
  -3  11  -1 22136.5 1265.91   1
  -3  11  -1 20984.1 1670.51   3
  -3  11  -2 7039.79 715.759   1
  -3  11  -2 5610.81 850.176   3
   3 -11   2 6831.27 720.043   1
  -3  11  -3 1884.43 651.586   3
  -3  11  -3 1974.11 418.486   1
  -3  11  -4 24200.3 1273.03   2
  -3  11  -4 27687.7 1876.56   3
  -3  11  -4 24743.9 1235.00   1
  -3  11  -5 78481.5 2440.38   2
  -3  11  -5 78359.7 2392.11   1
  -3  11  -5 82731.4 3368.29   3
  -3  11  -6 37130.1 1550.72   2
  -3  11  -6 38342.8 2245.55   3
  -3  11  -6 36897.4 1503.04   1
  -3  11  -7 12994.0 877.411   1
  -3  11  -7 13269.1 885.649   2
  -3  11  -7 10931.1 1265.53   3
  -3  11  -8 301.321 246.114   1
  -3  11  -8 289.238 303.541   2
  -3  11  -8-523.785 565.455   3
  -3  11  -9-352.333 320.391   2
  -3  11  -9 0.53672 231.307   1
  -3  11  -9-47.5084 465.835   3
  -3  11 -10 18750.8 1096.15   2
  -3  11 -10 17262.0 1107.03   1
  -3  11 -10 18226.6 1674.44   3
  -3  11 -11 29450.6 2175.94   3
  -3  11 -11 31020.0 1492.06   2
  -3  11 -12 4967.15 1062.47   3
  -3  11 -12 4640.39 623.650   2
  -3  11 -13 7272.50 798.844   2
  -3  11 -13 5317.30 1087.59   3
  -3  11 -14 4618.01 1106.26   3
  -3  11 -15 16037.8 1786.13   3
  -3  11 -15 19584.9 1485.16   1
  -3  11 -16 38242.7 2849.22   3
  -3  11 -17 11511.2 1693.35   3
  -3  11 -18 408.905 781.643   3
  -3  11 -19 984.268 876.806   3
  -3  11 -20 843.078 791.635   3
   3 -10 -17 1909.80 952.329   1
   3 -10 -16 2001.14 955.740   1
   3 -10 -15 16841.4 1942.83   1
   3 -10 -14 24122.4 2235.71   1
   3 -10 -13 6682.51 1248.00   1
   3 -10 -12-635.542 818.594   1
   3 -10 -11 723.609 559.222   1
   3 -10 -10 4112.92 808.103   1
   3 -10  -9 35527.4 2327.69   1
   3 -10  -8 29077.8 1988.95   1
   3 -10  -7 26923.9 1844.95   1
   3 -10  -6 5107.31 832.277   1
   3 -10  -5 8636.31 1001.32   1
   3 -10  -4 49537.8 2275.61   1
   3 -10  -3 22205.5 1437.54   1
  -3  10   3 20833.2 1382.17   1
  -3  10   2 30778.1 1617.11   1
   3 -10  -2 34167.9 1691.08   1
   3 -10  -1 9452.63 857.525   1
  -3  10   1 7688.08 770.560   1
   3 -10   0 801.347 310.042   1
  -3  10   0 380.559 271.918   1
  -3  10  -1 27066.8 1785.85   3
  -3  10  -1 27213.1 1348.94   1
   3 -10   1 28511.8 1383.58   1
   3 -10   2 76094.4 2355.97   1
  -3  10  -2 75180.1 2353.34   1
  -3  10  -2 71132.0 2903.91   3
  -3  10  -3 50669.1 1772.97   1
  -3  10  -3 53206.5 2502.87   3
  -3  10  -4 95.1708 193.385   1
  -3  10  -4 178.770 239.095   2
  -3  10  -4-330.870 543.056   3
  -3  10  -5 1125.29 287.058   1
  -3  10  -5 1198.77 330.998   2
  -3  10  -5 777.213 452.642   3
  -3  10  -6 26637.6 1173.99   2
  -3  10  -6 27253.1 1199.73   1
  -3  10  -6 29074.2 1908.30   3
  -3  10  -7 34884.8 1385.22   2
  -3  10  -7 35100.9 2119.02   3
  -3  10  -7 32034.5 1327.03   1
  -3  10  -8 12975.6 824.161   2
  -3  10  -8 12912.7 851.149   1
  -3  10  -9 36284.2 2287.14   3
  -3  10  -9 37701.5 1495.18   2
  -3  10 -10 6125.70 617.264   2
  -3  10 -10 8936.40 1264.37   3
  -3  10 -11 20380.0 1171.64   2
  -3  10 -11 19082.2 1772.30   3
  -3  10 -12 27066.7 1402.78   2
  -3  10 -12 26187.2 2098.75   3
   3 -10  12 22402.9 1260.34   2
  -3  10 -13 21893.9 1977.93   3
  -3  10 -13 21556.2 1298.49   2
  -3  10 -14 34393.7 2462.41   3
  -3  10 -15 4196.93 776.773   1
  -3  10 -15 3144.07 927.258   3
  -3  10 -16 1926.69 701.750   1
  -3  10 -16 397.578 650.061   3
  -3  10 -17 11599.4 1642.72   3
  -3  10 -18 16337.7 2128.09   3
  -3  10 -19 11329.9 1796.50   3
  -3  10 -20 10436.9 1687.80   3
   3  -9 -18 6432.41 1357.18   1
   3  -9 -17 9491.96 1602.86   1
   3  -9 -16 12868.6 1718.96   1
   3  -9 -15 2554.07 922.664   1
   3  -9 -14-1210.72 840.332   1
   3  -9 -13 7027.17 1198.30   1
   3  -9 -12 5753.81 1046.40   1
   3  -9 -11 28455.0 2161.76   1
   3  -9 -10 26518.9 1989.95   1
   3  -9  -9 974.818 541.910   1
   3  -9  -8 24084.5 1838.24   1
   3  -9  -7 38573.5 2148.67   1
   3  -9  -6 35377.3 1976.48   1
   3  -9  -5 69947.1 2738.16   1
  -3   9   4 18582.8 1291.42   1
   3  -9  -4 19557.4 1320.36   1
   3  -9  -3 78.1074 303.827   1
  -3   9   3-79.5586 288.355   1
   3  -9  -2 24179.0 1353.71   1
  -3   9   2 25934.7 1402.36   1
  -3   9   1 46573.8 1851.46   1
   3  -9  -1 51351.2 1931.42   1
  -3   9   0 69101.9 2267.09   1
   3  -9   0 75267.7 2368.83   1
   3  -9   1 48702.3 1735.68   1
  -3   9  -1 46071.3 1683.63   1
  -3   9  -1 46895.0 2255.46   3
  -3   9  -2 23761.3 1110.05   1
   3  -9   2 22771.0 1085.15   1
  -3   9  -2 20412.5 1415.72   3
  -3   9  -3 37218.8 2016.26   3
  -3   9  -3 33688.4 1283.88   1
  -3   9  -4 7037.87 559.101   1
  -3   9  -4 7311.47 571.225   2
  -3   9  -4 6768.18 887.227   3
  -3   9  -5 36790.2 1342.93   2
  -3   9  -5 35676.1 1301.05   1
  -3   9  -5 33551.5 1942.93   3
  -3   9  -6 57660.4 2671.83   3
  -3   9  -6 59865.3 1794.08   2
  -3   9  -6 56467.7 1752.61   1
  -3   9  -7 6968.93 553.841   2
  -3   9  -7 6485.61 557.293   1
  -3   9  -7 5569.97 854.559   3
  -3   9  -8 3872.71 765.444   3
  -3   9  -8 3273.40 378.662   2
  -3   9  -9 9686.09 704.492   2
  -3   9  -9 8736.00 1090.95   3
  -3   9 -10 71562.9 2237.16   2
   3  -9  10 67617.1 2146.70   2
  -3   9 -10 72346.5 3263.12   3
   3  -9  11 62408.7 2159.03   2
  -3   9 -11 70013.3 2282.60   2
  -3   9 -11 69464.0 3264.85   3
  -3   9 -12 5518.49 649.413   2
   3  -9  12 4601.40 560.859   2
  -3   9 -12 5004.59 967.405   3
   3  -9  13-258.260 326.908   2
  -3   9 -13 893.409 689.108   3
  -3   9 -14 20890.5 1508.05   1
  -3   9 -14 22996.2 2008.27   3
  -3   9 -15 10104.7 1093.84   1
  -3   9 -15 9663.97 1372.42   3
  -3   9 -16 14158.1 1694.90   3
  -3   9 -16 13399.3 1312.51   1
  -3   9 -17 13324.6 1714.27   3
  -3   9 -17 12239.6 1302.43   1
  -3   9 -18 1638.24 614.264   1
  -3   9 -18 734.724 756.400   3
  -3   9 -19-474.581 904.213   3
  -3   9 -20 5329.19 1289.41   3
   3  -8 -18 2814.13 934.307   1
   3  -8 -17 261.130 665.871   1
   3  -8 -16 4652.31 1073.19   1
   3  -8 -15 12128.5 1549.13   1
   3  -8 -14 27674.1 2255.50   1
   3  -8 -13 6395.62 1107.49   1
   3  -8 -12 5669.42 1070.86   1
   3  -8 -11-128.669 539.500   1
   3  -8 -10 4636.67 856.302   1
   3  -8  -9 56587.1 2742.40   1
   3  -8  -8 63317.3 2837.36   1
   3  -8  -7 5605.52 856.379   1
   3  -8  -6 7124.63 860.548   1
  -3   8   5 8317.33 888.508   1
   3  -8  -5 9178.36 913.029   1
  -3   8   4 80764.2 2821.73   1
   3  -8  -4 82700.4 2810.60   1
  -3   8   3 74688.6 2578.53   1
   3  -8  -3 75131.4 2520.67   1
   3  -8  -2 62100.7 2163.62   1
  -3   8   2 61424.2 2158.99   1
  -3   8   1 56700.5 1928.45   1
   3  -8  -1 60095.9 2020.50   1
   3  -8   0-29.6801 228.712   1
  -3   8   0-93.8377 229.050   1
  -3   8  -1 50251.2 2229.15   3
   3  -8   1 51615.4 1653.58   1
  -3   8  -1 50791.8 1664.61   1
  -3   8  -2 19501.9 1342.61   3
   3  -8   2 22191.8 978.171   1
  -3   8  -2 22459.3 969.445   1
  -3   8  -3 24923.3 1023.08   2
  -3   8  -3 26941.7 1019.57   1
  -3   8  -3 27086.6 1667.29   3
  -3   8  -4 11564.3 643.002   2
  -3   8  -4 11795.7 1127.09   3
  -3   8  -4 12899.8 658.375   1
   3  -8   5 2769.26 570.883   3
  -3   8  -5 3053.24 339.689   1
  -3   8  -5 2929.84 332.001   2
  -3   8  -5 3199.61 645.939   3
  -3   8  -6 11026.8 653.990   2
  -3   8  -6 9285.90 1028.84   3
  -3   8  -6 10012.0 624.697   1
  -3   8  -7 90530.0 2267.42   2
  -3   8  -7 96946.3 3502.80   3
  -3   8  -8 119334. 2877.48   2
  -3   8  -8 115426. 4009.34   3
  -3   8  -9 23652.3 1082.92   2
   3  -8   9 20524.8 1010.45   2
  -3   8  -9 23660.8 1757.55   3
   3  -8  10 3062.86 435.131   2
  -3   8 -10 3256.92 441.248   2
  -3   8 -10 4100.72 840.989   3
  -3   8 -11 97.4903 300.231   2
  -3   8 -11 355.956 586.216   3
   3  -8  11 772.377 304.818   2
  -3   8 -12 59062.5 2326.34   1
  -3   8 -12 56225.2 2966.39   3
   3  -8  12 54414.3 2097.58   2
   3  -8  13 63976.5 2437.95   2
  -3   8 -13 70240.9 3382.14   3
  -3   8 -13 68447.8 2679.57   1
  -3   8 -14 5973.00 1098.68   3
  -3   8 -14 6191.67 856.607   1
   3  -8  14 5424.34 729.135   2
  -3   8 -15 18722.6 1462.05   1
  -3   8 -15 18471.8 1922.80   3
  -3   8 -16 5097.74 834.409   1
  -3   8 -16 6066.67 1284.90   3
  -3   8 -17 6216.43 963.134   1
  -3   8 -17 4093.83 1067.87   3
  -3   8 -18 22884.4 2282.30   3
  -3   8 -18 21838.6 1798.35   1
  -3   8 -19 17339.2 1659.66   1
  -3   8 -19 15626.5 1898.96   3
  -3   8 -20 6088.85 1292.87   3
   3  -7 -19 2600.40 999.055   1
   3  -7 -18 14091.0 1835.00   1
   3  -7 -17 15507.2 1880.60   1
   3  -7 -16 9552.94 1477.12   1
   3  -7 -15 8697.11 1367.31   1
   3  -7 -14-75.9984 588.634   1
   3  -7 -13 3204.52 891.564   1
   3  -7 -12 17843.2 1715.26   1
   3  -7 -11 11081.4 1307.92   1
   3  -7 -10 14567.3 1379.80   1
   3  -7  -9-49.9812 418.367   1
   3  -7  -8 12969.6 1204.90   1
   3  -7  -7 12711.2 1187.49   1
  -3   7   6 23178.9 1491.23   1
   3  -7  -6 22203.6 1425.07   1
   3  -7  -5 105711. 3288.07   1
  -3   7   5 107183. 3350.23   1
   3  -7  -4 45019.9 1899.87   1
  -3   7   4 41872.8 1836.99   1
  -3   7   3 854.962 369.361   1
   3  -7  -3 109.182 335.221   1
   3  -7  -2 47059.8 1724.35   1
  -3   7   2 46574.1 1733.83   1
   3  -7  -1 119081. 2961.36   1
  -3   7   1 112038. 2896.88   1
   3  -7   0 111354. 2682.02   1
  -3   7   0 104074. 2625.12   1
   3  -7   1 6926.27 509.579   1
  -3   7  -1 6007.03 753.544   3
  -3   7  -1 6672.93 515.563   1
  -3   7  -2 18708.2 1294.52   3
  -3   7  -2 21988.2 860.933   1
  -3   7  -3 12465.9 587.521   1
  -3   7  -3 11746.5 596.868   2
  -3   7  -3 11054.4 1043.11   3
  -3   7  -4 30388.1 999.472   2
   3  -7   4 35552.5 1788.50   3
  -3   7  -4 32478.5 1030.57   1
  -3   7  -4 33204.5 1749.58   3
  -3   7  -5 49765.8 1387.37   1
  -3   7  -5 47905.2 1344.43   2
  -3   7  -5 51879.7 2306.15   3
   3  -7   5 53411.4 2203.07   3
  -3   7  -6 63387.6 2585.93   3
  -3   7  -6 55704.3 1508.48   2
   3  -7   6 63315.0 2529.84   3
   3  -7   7 36631.3 1193.83   2
  -3   7  -7 37383.0 2021.78   3
  -3   7  -7 38265.8 1244.21   2
   3  -7   8 1765.16 295.088   2
  -3   7  -8 1956.92 594.416   3
  -3   7  -8 1786.88 314.546   2
   3  -7   9 52926.3 1727.95   2
  -3   7  -9 55771.8 2670.20   3
  -3   7  -9 55460.6 1754.47   2
   3  -7  10 18182.3 1024.82   2
  -3   7 -10 18658.5 1568.40   3
  -3   7 -11 43682.2 1873.15   1
   3  -7  11 41530.7 1685.71   2
  -3   7 -11 42717.1 2449.25   3
   3  -7  12 37702.9 1689.96   2
  -3   7 -12 40955.9 1918.76   1
  -3   7 -12 43374.4 2519.85   3
  -3   7 -13 2271.60 687.958   3
  -3   7 -13 2539.73 566.212   1
   3  -7  13 1654.29 442.628   2
  -3   7 -14 15982.7 1652.58   3
  -3   7 -14 14610.4 1254.74   1
   3  -7  14 14106.3 1157.00   2
  -3   7 -15 45382.6 2316.28   1
  -3   7 -15 45223.2 2921.46   3
  -3   7 -16 58112.4 2768.07   1
  -3   7 -16 59878.5 3552.79   3
  -3   7 -17 36311.2 2221.66   1
  -3   7 -17 37808.2 2879.25   3
  -3   7 -18 3953.19 1094.17   3
  -3   7 -18 2410.79 690.506   1
  -3   7 -19 1805.12 721.639   1
  -3   7 -19 242.993 702.988   3
  -3   7 -20 3271.24 833.441   1
   3  -6 -19 10539.1 1658.36   1
   3  -6 -18 3943.46 1063.47   1
   3  -6 -17-218.314 631.757   1
   3  -6 -16-168.878 694.514   1
   3  -6 -15 11404.5 1511.34   1
   3  -6 -14 51296.1 3015.52   1
   3  -6 -13 65671.4 3258.79   1
   3  -6 -12 5238.59 1007.95   1
   3  -6 -11 1774.67 616.798   1
   3  -6 -10 12803.7 1274.14   1
   3  -6  -9 62386.4 2739.34   1
   3  -6  -8 27336.8 1676.17   1
   3  -6  -7 60575.7 2513.31   1
  -3   6   7 61157.3 2563.66   2
   3  -6  -6 4618.15 713.562   1
  -3   6   6 5189.42 705.435   1
  -3   6   6 4217.74 609.565   2
  -3   6   5 2694.74 522.752   1
   3  -6  -5 1609.31 445.590   1
  -3   6   4 149113. 3888.42   1
   3  -6  -4 153683. 3942.68   1
  -3   6   3 112237. 3055.33   1
   3  -6  -3 112897. 3026.51   1
  -3   6   2 96618.9 2620.87   1
   3  -6  -2 96161.6 2617.48   1
   3  -6  -1 842.212 265.439   1
  -3   6   1-41.2875 300.601   1
  -3   6   0-126.965 280.856   1
   3  -6   0 497.882 230.881   1
   3  -6   1 19441.4 756.532   1
  -3   6  -1 18566.3 728.575   1
  -3   6  -2 143646. 2874.48   1
  -3   6  -2 148775. 4028.52   3
  -3   6  -3 68490.6 1484.41   1
  -3   6  -3 70346.0 2503.64   3
   3  -6   4 56038.2 2132.54   3
  -3   6  -4 55218.6 2202.19   3
  -3   6  -4 46367.7 1162.25   2
  -3   6  -4 49680.7 1237.23   1
  -3   6  -5 584.271 491.429   3
  -3   6  -5-232.096 185.617   2
   3  -6   5 793.730 382.276   3
  -3   6  -6 31419.8 1768.36   3
   3  -6   6 29914.5 961.254   2
  -3   6  -6 33030.3 1010.58   2
   3  -6   7 31091.3 1072.22   2
   3  -6   7 32673.5 1802.58   3
  -3   6  -7 30046.5 1808.33   3
  -3   6  -7 32856.3 1098.32   2
   3  -6   8 121287. 2883.75   2
  -3   6  -8 121648. 3998.81   3
  -3   6  -9 102609. 3688.91   3
  -3   6  -9 102455. 2831.69   1
   3  -6   9 96160.3 2583.84   2
  -3   6 -10 857.916 525.275   3
  -3   6 -10 620.891 346.277   1
   3  -6  10 256.246 262.819   2
  -3   6 -11 237.998 374.710   1
   3  -6  11 277.311 286.837   2
  -3   6 -11-291.931 516.935   3
  -3   6 -12 13877.7 1099.22   1
   3  -6  12 12125.4 981.999   2
  -3   6 -12 12659.8 1396.12   3
  -3   6 -13 64520.3 2593.96   1
   3  -6  13 57175.8 2358.03   2
  -3   6 -13 59233.7 3140.29   3
   3  -6  14 32466.9 1823.60   2
  -3   6 -14 36823.7 2591.18   3
  -3   6 -14 38354.8 2045.05   1
  -3   6 -15 399.708 450.897   1
  -3   6 -15 432.005 597.534   3
  -3   6 -16 6262.53 967.832   1
  -3   6 -16 3392.08 838.397   3
  -3   6 -17 9799.41 1433.15   3
  -3   6 -17 9206.43 1162.21   1
  -3   6 -18 11195.1 1308.84   1
  -3   6 -18 10268.6 1531.87   3
  -3   6 -19 15922.9 1566.90   1
  -3   6 -20 6328.99 1082.85   1
  -3   6 -21 2611.76 935.617   1
   3  -5 -20 1711.80 881.280   1
   3  -5 -19 492.695 871.789   1
   3  -5 -18 17511.7 1966.72   1
   3  -5 -17 25114.1 2264.32   1
   3  -5 -16 28611.2 2294.12   1
   3  -5 -15 25994.5 2128.09   1
   3  -5 -14 1565.93 685.205   1
   3  -5 -13 34679.6 2255.25   1
   3  -5 -12 43462.9 2465.78   1
   3  -5 -11 18843.1 1537.65   1
   3  -5 -10 21104.5 1564.49   1
   3  -5  -9 12593.5 1191.86   1
   3  -5  -8 1605.26 529.698   1
   3  -5  -7 93237.6 3098.96   1
  -3   5   7 93826.1 3224.24   2
   3  -5  -6 50381.7 2063.41   1
  -3   5   6 53270.2 2190.67   2
  -3   5   5 23341.7 1302.50   2
   3  -5  -5 20234.5 1183.47   1
  -3   5   4 2304.12 414.845   2
  -3   5   4 1897.39 360.409   1
   3  -5  -4 1301.47 357.325   1
  -3   5   3 14504.6 895.707   1
   3  -5  -3 15671.4 919.597   1
  -3   5   3 14538.7 932.004   2
  -3   5   2 23914.0 1075.24   1
   3  -5  -2 23698.5 1053.02   1
   3  -5  -1 152334. 3335.63   1
  -3   5   1 159750. 3387.50   1
   3  -5   0 126697. 2654.17   1
  -3   5   0 125873. 2660.10   1
  -3   5  -1 80596.4 1726.69   1
   3  -5   1 80437.3 1729.54   1
  -3   5  -2-249.248 448.072   3
   3  -5   3 43079.9 1773.84   3
  -3   5  -3 46875.0 1939.26   3
  -3   5  -4 222019. 5399.50   3
   3  -5   4 236719. 5563.69   3
   3  -5   5 230083. 5067.55   3
  -3   5  -5 223617. 5106.79   3
   3  -5   6 16418.9 680.450   2
  -3   5  -6 18702.2 1289.36   3
  -3   5  -6 17889.1 785.731   1
   3  -5   6 16891.1 1245.40   3
  -3   5  -7 16820.1 858.446   1
   3  -5   7 16231.5 769.208   2
   3  -5   7 16017.6 1220.68   3
  -3   5  -7 16221.7 1313.52   3
  -3   5  -8-127.598 448.669   3
  -3   5  -8 556.207 282.993   1
   3  -5   8-97.5410 235.551   2
   3  -5   8 104.207 375.594   3
  -3   5  -9 81931.9 2485.64   1
   3  -5   9 78950.1 2342.75   2
  -3   5  -9 78459.2 3125.08   3
  -3   5 -10 112559. 3249.32   1
  -3   5 -10 106676. 3874.75   3
   3  -5  10 114511. 3160.73   2
  -3   5 -11 49572.2 2649.60   3
  -3   5 -11 55297.2 2195.22   1
   3  -5  11 54241.0 2101.74   2
  -3   5 -12 16970.2 1225.95   1
   3  -5  12 16279.9 1177.07   2
  -3   5 -12 14154.0 1435.34   3
  -3   5 -13 117.922 357.675   1
  -3   5 -13-271.086 661.998   3
   3  -5  13 403.794 339.786   2
  -3   5 -14 2019.43 701.439   3
  -3   5 -14 1616.22 582.995   1
  -3   5 -15 17308.2 1431.18   1
  -3   5 -15 16353.6 1724.30   3
  -3   5 -16 13140.7 1607.59   3
  -3   5 -16 14280.3 1374.88   1
  -3   5 -17 15899.1 1824.92   3
  -3   5 -17 15503.7 1474.06   1
  -3   5 -18 14923.7 1480.59   1
  -3   5 -19 1157.30 772.941   1
  -3   5 -20 10062.3 1343.12   1
  -3   5 -21 6904.60 1263.17   1
  -3   5 -22 6273.59 1216.02   1
   3  -4 -20 8202.70 1543.35   1
   3  -4 -19 16286.1 1986.35   1
   3  -4 -18 7868.70 1311.04   1
   3  -4 -17 362.279 566.905   1
   3  -4 -16 7008.70 1166.68   1
   3  -4 -15 26860.5 2107.45   1
   3  -4 -14 28291.9 2077.80   1
   3  -4 -13 27858.1 1988.51   1
   3  -4 -12 692.331 475.954   1
   3  -4 -11 725.475 475.077   1
   3  -4 -10 40610.4 2169.07   1
   3  -4  -9 139384. 4290.98   1
   3  -4  -8 27230.1 1593.19   1
  -3   4   8 27936.3 1690.43   2
   3  -4  -7 4264.67 654.233   1
  -3   4   7 4154.38 689.407   2
   3  -4  -6 25990.8 1403.70   1
  -3   4   6 26845.4 1465.86   2
  -3   4   5 85187.1 2700.55   2
   3  -4  -5 80780.8 2548.18   1
  -3   4   4 20175.6 1146.58   2
   3  -4  -4 20190.0 1093.64   1
  -3   4   3 56565.5 1864.03   2
   3  -4  -3 54864.1 1781.56   1
   3  -4  -2 131687. 3016.47   1
  -3   4   2 136375. 3154.07   2
   3  -4  -1 3538.41 349.971   1
  -3   4   1 4624.84 432.769   2
   3  -4   0 89336.7 1886.72   1
  -3   4   0 89595.6 2020.03   2
  -3   4  -1 629.415 388.438   3
  -3   4  -1 395.237 127.991   2
   3  -4   2 222423. 4990.27   3
  -3   4  -2 218561. 5016.31   3
  -3   4  -3 64375.6 2277.24   3
   3  -4   3 69196.4 2386.91   3
   3  -4   4 1004.46 352.374   3
  -3   4  -4 730.459 380.215   3
  -3   4  -4 1591.74 193.220   1
  -3   4  -5 55169.2 1400.04   1
   3  -4   5 53266.1 2099.97   3
  -3   4  -5 53208.9 2116.87   3
  -3   4  -6 1298.34 242.759   1
   3  -4   6 1645.47 261.700   2
  -3   4  -6 1070.29 474.347   3
   3  -4   6 1370.04 479.668   3
  -3   4  -7 75901.1 2105.89   1
   3  -4   7 69227.1 1911.82   2
   3  -4   7 74329.4 2703.46   3
  -3   4  -7 73903.3 2765.42   3
  -3   4  -8 90778.9 2584.47   1
   3  -4   8 91843.7 3183.79   3
  -3   4  -8 90900.3 3258.23   3
   3  -4   8 90359.2 2408.77   2
  -3   4  -9 103647. 3564.74   3
  -3   4  -9 102069. 2932.04   1
   3  -4   9 96055.5 2687.39   2
  -3   4 -10 47.0947 322.294   1
   3  -4  10 83.5862 262.150   2
  -3   4 -10 243.781 542.923   3
  -3   4 -11 82191.7 3356.73   3
  -3   4 -11 77950.4 2737.37   1
  -3   4 -12 27246.8 1589.34   1
   3  -4  12 23035.6 1380.93   2
  -3   4 -12 27678.5 1970.36   3
  -3   4 -13 3054.07 779.939   3
  -3   4 -13 5173.53 748.655   1
   3  -4  13 4167.90 678.583   2
  -3   4 -14 20644.2 1884.60   3
  -3   4 -14 22913.5 1601.15   1
  -3   4 -15 23168.3 1675.13   1
  -3   4 -15 21861.4 1942.62   3
  -3   4 -16 1025.00 559.314   1
  -3   4 -16 459.091 752.169   3
  -3   4 -17 18464.4 1636.44   1
  -3   4 -18 27393.2 2070.28   1
  -3   4 -19 23815.7 2011.14   1
  -3   4 -20 6469.73 1159.43   1
  -3   4 -21 1462.82 716.890   1
  -3   4 -22 714.718 673.856   1
  -3   4 -23 4004.02 1085.78   1
   3  -3 -21 9688.77 1553.79   1
   3  -3 -20 2216.46 968.859   1
   3  -3 -19 5304.98 1238.90   1
   3  -3 -18 5032.38 1128.12   1
   3  -3 -17 15415.3 1716.02   1
   3  -3 -16 22068.8 1979.66   1
   3  -3 -15 7403.16 1199.78   1
   3  -3 -14 728.695 580.783   1
   3  -3 -13 2564.26 695.805   1
   3  -3 -12 39137.2 2289.05   1
   3  -3 -11 77841.0 3185.44   1
   3  -3 -10 22817.9 1604.11   1
   3  -3  -9 35.1403 398.033   1
   3  -3  -8 18731.5 1312.58   1
  -3   3   8 20457.0 1414.26   2
   3  -3  -7 7809.55 818.244   1
  -3   3   7 9062.87 889.707   2
  -3   3   6 382815. 7922.63   2
   3  -3  -6 364891. 7723.55   1
   3  -3  -5 350718. 7369.17   1
  -3   3   5 378096. 7545.07   2
   3  -3  -4 26171.8 1218.15   1
  -3   3   4 26600.4 1261.94   2
   3  -3  -3 15187.9 833.780   1
  -3   3   3 16241.6 887.439   2
  -3   3   2 4827.01 482.628   2
   3  -3  -2 4071.20 410.372   1
   3  -3  -1 146558. 2949.30   1
  -3   3   1 145451. 3072.38   2
   3  -3   0 13929.1 483.035   1
  -3   3   0 13403.7 546.286   2
  -3   3   0 10963.0 807.195   3
   3  -3   1 47884.6 1694.34   3
  -3   3  -1 44289.0 1721.72   3
  -3   3  -2 53061.5 1919.41   3
   3  -3   2 57507.6 1952.54   3
  -3   3  -3 3767.81 564.630   3
   3  -3   3 4952.99 608.176   3
  -3   3  -4 313273. 6651.66   3
  -3   3  -4 330311. 5643.10   1
   3  -3   4 324215. 6637.22   3
   3  -3   5 46498.0 1894.70   3
  -3   3  -5 45173.9 1334.61   1
  -3   3  -5 46426.1 1980.80   3
   3  -3   5 48444.9 1283.54   2
  -3   3  -6 33713.5 1232.25   1
   3  -3   6 37365.5 1217.94   2
  -3   3  -6 33805.2 1711.31   3
   3  -3   6 35373.1 1680.06   3
  -3   3  -7 56702.8 1818.51   1
  -3   3  -7 56438.8 2343.90   3
   3  -3   7 58576.7 2327.39   3
   3  -3   7 59451.4 1796.38   2
   3  -3   8 38.4237 339.072   3
  -3   3  -8 450.723 261.530   1
  -3   3  -8 204.317 415.247   3
   3  -3   8 88.3692 227.099   2
   3  -3   9 74477.8 2369.94   2
  -3   3  -9 69813.2 2906.02   3
  -3   3  -9 70944.9 2376.83   1
  -3   3 -10 167372. 4337.90   1
   3  -3  10 167798. 4283.15   2
  -3   3 -10 171205. 5093.22   3
   3  -3  11 55529.6 2222.45   2
  -3   3 -11 50806.4 2179.69   1
  -3   3 -11 57721.6 2834.84   3
  -3   3 -12 19727.5 1350.14   1
   3  -3  12 19637.0 1363.01   2
  -3   3 -12 21170.5 1788.09   3
  -3   3 -13 1021.92 414.755   1
  -3   3 -13 289.456 617.236   3
  -3   3 -14 1663.62 633.309   3
  -3   3 -14 3534.37 772.786   1
  -3   3 -15 35387.9 2136.40   1
  -3   3 -16 53050.7 2752.42   1
  -3   3 -17 5773.35 961.449   1
  -3   3 -18 227.529 554.757   1
  -3   3 -19-6.01476 540.336   1
  -3   3 -20 13054.6 1601.56   1
  -3   3 -21 15262.3 1779.87   1
  -3   3 -22 3561.55 1035.82   1
  -3   3 -23 1381.70 790.063   1
   3  -2 -21 9471.28 1542.32   1
   3  -2 -20 23883.0 2282.48   1
   3  -2 -19 13961.4 1808.13   1
   3  -2 -18 12273.7 1601.46   1
   3  -2 -17 642.282 583.769   1
   3  -2 -16 3744.28 828.913   1
   3  -2 -15 14446.7 1524.44   1
   3  -2 -14 16326.9 1577.30   1
   3  -2 -13 26428.9 1867.15   1
   3  -2 -12 10148.0 1177.68   1
   3  -2 -11 11992.8 1206.60   1
   3  -2 -10 43088.1 2159.53   1
   3  -2  -9 58243.2 2458.97   1
  -3   2   9 60743.6 2553.20   2
   3  -2  -8 50125.3 2209.07   1
  -3   2   8 55996.0 2305.46   2
   3  -2  -8 51797.4 2206.56   2
   3  -2  -7 15579.6 1124.81   1
  -3   2   7 17155.7 1182.74   2
   3  -2  -7 14029.5 1043.90   2
   3  -2  -6 79752.9 2589.48   2
  -3   2   6 82629.0 2681.82   2
  -3   2   5 63387.2 2151.51   2
   3  -2  -5 63251.4 2129.88   2
   3  -2  -4 531060. 10106.1   2
  -3   2   4 548312. 10149.0   2
  -3   2   3 200399. 4323.34   2
   3  -2  -3 202161. 4293.49   2
   3  -2  -2 21438.5 909.461   2
  -3   2   2 20080.5 863.870   2
   3  -2  -1 7919.53 484.517   2
  -3   2   1 8279.83 494.456   2
  -3   2   0 25759.0 781.500   2
  -3   2   0 23686.1 1038.44   3
   3  -2   0 24660.5 743.427   2
   3  -2   1 352452. 6801.21   3
  -3   2  -1 348070. 6813.59   3
   3  -2   2 67831.9 2053.79   3
  -3   2  -2 66814.2 2093.91   3
   3  -2   3 535904. 9047.86   1
  -3   2  -3 504660. 9887.81   3
  -3   2  -3 522948. 9031.47   1
   3  -2   3 511984. 9890.96   3
   3  -2   4 104337. 2336.18   1
  -3   2  -4 105815. 2353.41   1
  -3   2  -4 103524. 2976.17   3
   3  -2   4 105269. 2938.67   3
  -3   2  -5 8016.15 548.348   1
  -3   2  -5 8324.32 831.319   3
   3  -2   5 7811.56 771.887   3
   3  -2   5 8135.18 569.666   1
   3  -2   6 4085.20 427.046   2
   3  -2   6 3921.45 602.930   3
  -3   2  -6 4231.83 668.167   3
  -3   2  -6 3517.55 427.796   1
   3  -2   7 30383.3 1607.67   3
  -3   2  -7 30087.7 1669.31   3
   3  -2   7 32612.9 1315.90   2
  -3   2  -7 31490.4 1353.45   1
  -3   2  -8 151616. 4408.14   3
  -3   2  -8 147624. 3779.33   1
   3  -2   8 152334. 3751.52   2
   3  -2   8 147395. 4247.50   3
  -3   2  -9 8197.52 980.735   3
  -3   2  -9 7368.19 758.825   1
   3  -2   9 8211.57 775.250   2
  -3   2 -10 18250.2 1509.50   3
  -3   2 -10 16708.0 1160.35   1
   3  -2  10 16741.7 1155.63   2
  -3   2 -11 6438.16 772.945   1
  -3   2 -11 7359.59 989.578   3
   3  -2  11 6554.36 788.614   2
  -3   2 -12 69326.2 2787.57   1
  -3   2 -12 69097.9 3248.16   3
   3  -2  12 72257.6 2804.29   2
  -3   2 -13 113566. 3864.08   1
  -3   2 -13 114115. 4356.51   3
  -3   2 -14 56366.3 2703.36   1
  -3   2 -15 27311.5 1950.05   1
  -3   2 -16-190.987 452.335   1
  -3   2 -17 17428.5 1638.66   1
  -3   2 -18 22295.2 1953.69   1
  -3   2 -19 15787.7 1707.86   1
  -3   2 -20 9309.10 1371.75   1
  -3   2 -21 91.7478 586.111   1
  -3   2 -22 1076.68 731.432   1
   3  -1 -21 8723.44 1524.97   1
   3  -1 -20 679.737 741.569   1
   3  -1 -19 4246.61 1060.40   1
   3  -1 -18 6985.03 1217.25   1
   3  -1 -17 25177.2 2178.64   1
   3  -1 -16 29317.4 2215.62   1
   3  -1 -15 949.825 575.462   1
   3  -1 -14 1222.95 706.052   1
   3  -1 -13 33939.8 2133.46   1
   3  -1 -12 42162.3 2290.17   1
   3  -1 -11 66160.1 2826.02   2
   3  -1 -11 64420.9 2799.76   1
   3  -1 -10 14237.6 1173.99   2
   3  -1  -9 3245.39 615.380   2
  -3   1   9 3044.08 590.688   2
   3  -1  -8 24554.6 1476.08   2
  -3   1   8 28997.5 1603.56   2
  -3   1   7 34602.9 1670.67   2
   3  -1  -7 31045.2 1597.87   2
   3  -1  -6 400133. 8139.48   2
  -3   1   6 396172. 8088.78   2
   3  -1  -5 327103. 6724.18   2
  -3   1   5 321810. 6645.87   2
  -3   1   4 110688. 2857.68   2
   3  -1  -4 110800. 2885.53   2
   3  -1  -3 445806. 8530.13   2
  -3   1   3 473843. 8605.76   2
  -3   1   2 61270.6 1723.75   2
   3  -1  -2 59568.7 1664.91   2
  -3   1   1 4728.17 428.210   3
  -3   1   1 4857.67 391.963   2
   3  -1  -1 5468.38 425.697   2
   3  -1   0 365265. 6513.64   2
  -3   1   0 363000. 6850.31   3
  -3   1   0 371504. 6546.28   2
   3  -1   0 357723. 6792.94   3
   3  -1   1 13885.5 764.616   3
   3  -1   1 14966.1 569.453   1
   3  -1   1 13872.8 566.078   2
  -3   1  -1 13150.7 770.726   3
  -3   1  -2 16594.0 648.061   1
   3  -1   2 16557.6 641.389   1
  -3   1  -2 15396.1 865.057   3
   3  -1   2 14849.7 847.721   3
  -3   1  -3 19376.3 760.531   1
  -3   1  -3 17263.6 1048.67   3
   3  -1   3 16980.1 987.009   3
   3  -1   3 19188.4 773.763   1
   3  -1   4 24253.8 956.155   1
  -3   1  -4 22858.1 1210.80   3
  -3   1  -4 23917.2 957.550   1
   3  -1   4 22880.3 1197.71   3
   3  -1   5 337973. 6480.25   1
  -3   1  -5 322455. 6982.82   3
   3  -1   5 328809. 6957.31   3
  -3   1  -5 330264. 6488.15   1
   3  -1   6 87895.3 2479.99   1
   3  -1   6 89974.6 2849.77   3
  -3   1  -6 84108.6 2822.31   3
  -3   1  -6 87907.7 2460.88   1
  -3   1  -7 31408.2 1700.39   3
   3  -1   7 31600.9 1643.97   3
  -3   1  -7 31524.4 1435.31   1
   3  -1   7 31626.4 1436.83   1
  -3   1  -8 19192.0 1171.02   1
   3  -1   8 18707.6 1166.86   1
   3  -1   8 17397.4 1305.37   3
  -3   1  -8 20271.3 1466.32   3
   3  -1   8 19316.8 1126.71   2
  -3   1  -9 23946.2 1408.06   1
   3  -1   9 23657.2 1330.98   2
  -3   1  -9 25086.3 1660.93   3
   3  -1  10 42013.5 1923.71   2
  -3   1 -10 42230.1 1971.82   1
  -3   1 -10 42462.6 2279.19   3
  -3   1 -11 50119.8 2286.20   1
  -3   1 -11 49752.8 2567.52   3
   3  -1  11 49860.9 2251.90   2
  -3   1 -12 44851.3 2257.74   1
  -3   1 -13 21695.0 1613.42   1
  -3   1 -14 22551.9 1721.37   1
  -3   1 -15 62500.7 3039.97   1
  -3   1 -16 50760.4 2839.43   1
  -3   1 -17 16136.9 1638.02   1
  -3   1 -18 730.257 550.553   1
  -3   1 -19-17.3585 577.964   1
  -3   1 -20 7634.62 1334.76   1
  -3   1 -21 20243.4 2066.37   1
  -3   1 -22 8397.56 1443.59   1
   3   0 -22 937.353 714.534   1
   3   0 -21 11425.2 1641.94   1
   3   0 -20 19872.7 2124.33   1
   3   0 -19 9683.83 1430.75   1
   3   0 -18 5073.63 1047.91   1
   3   0 -17 12142.5 1577.22   1
   3   0 -16 10517.9 1346.67   1
   3   0 -15 21020.4 1804.45   1
   3   0 -14 20405.6 1701.66   1
   3   0 -13 4750.50 805.432   2
   3   0 -13 5960.92 949.911   1
   3   0 -12-586.784 522.650   2
   3   0 -11 70.1156 454.976   2
   3   0 -10 74707.7 2898.90   2
   3   0  -9 21201.1 1429.98   2
  -3   0   9 23245.5 1467.18   2
   3   0  -8 51159.2 2157.03   2
  -3   0   8 48630.7 2086.13   2
  -3   0   7 36451.9 1678.43   2
   3   0  -7 34908.5 1685.71   2
   3   0  -6 64120.0 2242.93   2
  -3   0   6 64172.1 2236.09   2
   3   0  -5 172874. 4158.87   2
  -3   0   5 178710. 4243.51   2
  -3   0   4 452366. 8300.05   2
   3   0  -4 404273. 8104.11   2
   3   0  -3 82523.7 2276.00   2
  -3   0   3 85086.3 2308.46   2
  -3   0   2 32914.2 1182.94   2
   3   0  -2 31970.1 1177.60   2
  -3   0   1 152082. 3217.14   2
   3   0  -1 152339. 3228.00   2
  -3   0   1 148227. 3076.88   3
  -3   0   0 36134.9 1155.86   2
   3   0   0 37329.1 1150.17   2
   3   0   0 38866.9 1145.58   1
   3   0   0 37664.1 1179.25   3
  -3   0   0 37212.3 1163.01   3
  -3   0  -1 191362. 4010.29   3
  -3   0  -1 199554. 3898.76   1
   3   0   1 201969. 3918.37   1
   3   0   1 193004. 4028.44   3
   3   0   2 843210. 14158.5   1
   3   0   2 789624. 14379.5   3
  -3   0  -2 797619. 14429.8   3
  -3   0  -2 832585. 14189.9   1
  -3   0  -3 266971. 5274.82   1
  -3   0  -3 257281. 5520.17   3
   3   0   3 264723. 5520.53   3
   3   0   3 277736. 5285.76   1
   3   0   4 17837.7 1038.48   3
   3   0   4 17576.9 897.148   1
  -3   0  -4 15343.5 986.793   3
  -3   0  -4 17023.6 902.716   1
   3   0   5 3933.80 555.228   3
   3   0   5 4043.75 486.242   1
  -3   0  -5 3021.30 432.032   1
   3   0   6 55570.9 2154.39   3
   3   0   6 56595.7 1951.76   1
  -3   0  -6 55769.6 1972.96   1
  -3   0  -6 56756.8 2249.72   3
  -3   0  -7 34777.1 1797.44   3
   3   0   7 33069.7 1541.83   1
   3   0   7 34980.6 1730.54   3
  -3   0  -7 35220.6 1582.93   1
   3   0   8 89714.2 2892.00   1
  -3   0  -8 90750.5 2876.34   1
   3   0   8 87614.7 3093.68   3
  -3   0  -8 85953.0 3163.30   3
   3   0   9 31090.1 1643.77   1
  -3   0  -9 30950.8 1649.46   1
  -3   0  -9 30269.4 1813.81   3
   3   0  10 9199.90 980.267   1
   3   0  10 10443.9 964.184   2
  -3   0 -10 10429.4 1010.51   1
  -3   0 -11 23566.4 1558.28   1
  -3   0 -12 93215.7 3482.62   1
  -3   0 -13 6002.35 886.605   1
  -3   0 -14 10533.2 1186.17   1
  -3   0 -15 12133.2 1333.38   1
  -3   0 -16 1052.30 604.328   1
  -3   0 -17 4752.97 938.956   1
  -3   0 -18 26315.7 2178.67   1
  -3   0 -19 19112.8 1881.16   1
  -3   0 -20 5659.63 1182.17   1
  -3   0 -21-52.2118 634.418   1
  -3   0 -22 3177.09 1005.02   1
   3   1 -22 2522.64 981.222   1
   3   1 -21 11475.6 1714.67   1
   3   1 -20 783.524 722.128   1
   3   1 -19 12513.1 1612.43   1
   3   1 -18 17834.9 1862.82   1
   3   1 -17 22373.7 1996.44   1
   3   1 -16 9394.07 1290.93   1
   3   1 -15 12716.1 1400.91   1
   3   1 -15 13178.6 1424.12   2
   3   1 -14-450.432 694.902   2
   3   1 -13 28145.0 1887.40   2
   3   1 -12 46047.4 2409.32   2
  -3  -1  12 51136.2 2329.17   3
  -3  -1  11 87658.8 3016.57   3
   3   1 -11 84754.2 3252.83   2
  -3  -1  10 65650.0 2430.19   3
  -3  -1  10 70758.1 2803.79   2
   3   1 -10 66891.7 2731.43   2
   3   1  -9 1614.46 587.404   2
  -3  -1   9 746.474 378.782   2
   3   1  -8 745.519 445.503   2
  -3  -1   8 1007.88 434.661   2
  -3  -1   7 196343. 4823.97   2
   3   1  -7 181651. 4659.82   2
  -3  -1   6 218595. 4984.61   2
   3   1  -6 197057. 4720.82   2
  -3  -1   5 79505.2 2458.15   2
   3   1  -5 73846.8 2345.41   2
  -3  -1   4 28840.7 1282.03   2
   3   1  -4 27174.4 1272.00   2
  -3  -1   3 30170.9 1228.75   2
   3   1  -3 28653.5 1247.68   2
  -3  -1   2 1072.95 303.349   2
   3   1  -2 1182.10 351.002   2
  -3  -1   1 89116.1 2241.84   2
   3   1  -1 89146.8 2228.61   2
  -3  -1   1 87079.9 1847.61   3
   3   1  -1 83765.9 1824.90   3
   3   1   0 303560. 5933.59   2
   3   1   0 315745. 5913.24   1
  -3  -1   0 309104. 5639.96   3
   3   1   0 304113. 5632.32   3
   3   1   1 87197.8 2187.22   1
   3   1   1 83603.4 2071.74   3
  -3  -1  -1 83886.9 2176.56   1
  -3  -1  -1 84485.1 2071.43   3
   3   1   2 12372.4 727.003   3
  -3  -1  -2 11235.9 709.007   3
   3   1   2 12792.3 740.010   1
  -3  -1  -2 13650.8 772.035   1
  -3  -1  -3 86868.1 2398.82   1
  -3  -1  -3 90919.8 2509.05   3
   3   1   3 90958.8 2417.36   1
   3   1   3 88790.6 2454.34   3
  -3  -1  -4 201052. 4499.59   1
  -3  -1  -4 206902. 4759.76   3
   3   1   4 198698. 4570.80   3
   3   1   4 203863. 4486.87   1
   3   1   5 100008. 2934.72   3
  -3  -1  -5 98200.9 2990.16   3
  -3  -1  -5 97467.4 2778.16   1
   3   1   5 102888. 2825.07   1
  -3  -1  -6 48010.8 2013.76   3
   3   1   6 46990.0 1827.43   1
   3   1   6 48448.0 1974.27   3
  -3  -1  -6 47810.7 1879.47   1
  -3  -1  -7 5645.89 660.220   1
   3   1   7 4739.10 673.695   3
   3   1   7 5813.48 724.020   1
  -3  -1  -7 6200.42 784.638   3
   3   1   8 4255.54 659.864   1
   3   1   8 3302.33 637.484   3
  -3  -1  -8 4394.94 665.067   1
   3   1   9 40966.5 2005.09   1
  -3  -1  -9 43012.8 2036.13   1
  -3  -1 -10 22812.5 1537.32   1
  -3  -1 -11 30174.0 1827.22   1
  -3  -1 -12 1827.08 553.314   1
  -3  -1 -13 2553.18 650.722   1
  -3  -1 -14 614.792 465.962   1
  -3  -1 -15 1172.77 470.782   1
  -3  -1 -16 53550.3 3018.29   1
  -3  -1 -17 32865.3 2456.39   1
  -3  -1 -18-667.572 623.567   1
  -3  -1 -19 8508.78 1422.66   1
  -3  -1 -20 14214.7 1817.03   1
  -3  -1 -21 12128.2 1734.15   1
   3   2 -22-434.782 664.112   1
   3   2 -21 2192.91 844.115   1
   3   2 -20 21913.4 2159.56   1
   3   2 -19 23319.4 2154.93   1
   3   2 -18 3011.24 838.954   1
   3   2 -17 3632.89 930.168   1
   3   2 -16 3718.53 864.494   2
   3   2 -15 1321.77 527.328   2
   3   2 -14 50870.6 2682.07   2
   3   2 -13 52215.1 2652.98   2
  -3  -2  12 521.628 370.030   3
   3   2 -12 915.737 495.877   2
   3   2 -11 26048.4 1709.99   2
  -3  -2  11 28212.5 1611.29   3
  -3  -2  10 152167. 4487.85   2
   3   2 -10 142108. 4348.21   2
  -3  -2  10 146937. 3986.13   3
  -3  -2   9 222616. 5653.49   2
   3   2  -9 222966. 5582.02   2
  -3  -2   9 216805. 5055.24   3
  -3  -2   8 139202. 3494.60   3
  -3  -2   8 148860. 4103.83   2
   3   2  -8 140250. 3989.71   2
  -3  -2   7 2330.96 562.456   2
   3   2  -7 1577.97 500.893   2
  -3  -2   7 2320.80 379.522   3
  -3  -2   6 15822.2 1089.63   2
   3   2  -6 16954.7 1117.86   2
  -3  -2   5 941.824 437.639   2
   3   2  -5-523.211 454.408   2
   3   2  -4 43658.7 1717.61   2
  -3  -2   4 47291.6 1746.78   2
  -3  -2   3 128357. 3126.50   2
   3   2  -3 119763. 3091.36   2
  -3  -2   2 70309.9 2084.04   2
   3   2  -2 66179.1 2039.59   2
   3   2  -1 9.51268 119.763   3
  -3  -2   1 294.108 137.968   3
   3   2  -1-8.76518 285.132   1
   3   2   0 79155.4 1813.55   3
  -3  -2   0 78189.4 2203.46   1
  -3  -2   0 82368.3 1838.21   3
   3   2   0 77634.7 2168.66   1
   3   2   1 2012.53 380.030   1
  -3  -2  -1 2588.13 345.312   3
  -3  -2  -1 2798.92 425.010   1
   3   2   1 2163.26 311.444   3
  -3  -2  -2 70169.7 2126.68   1
  -3  -2  -2 66460.5 1925.27   3
   3   2   2 67282.8 1908.61   3
   3   2   2 69101.7 2088.27   1
   3   2   3 479866. 9265.84   3
   3   2   3 497097. 9398.13   1
  -3  -2  -3 491546. 9292.07   3
  -3  -2  -3 502484. 9430.76   1
   3   2   4 43475.5 1703.35   1
   3   2   4 41712.3 1678.11   3
  -3  -2  -4 43308.1 1701.93   1
  -3  -2  -5 3059.16 488.296   1
   3   2   5 3116.96 536.678   1
   3   2   5 3142.09 495.339   3
   3   2   6 109331. 3230.21   1
   3   2   6 113440. 3392.22   3
  -3  -2  -6 110304. 3261.30   1
   3   2   7 141206. 4064.26   3
  -3  -2  -7 142140. 3967.22   1
   3   2   7 136140. 3878.88   1
   3   2   8 129370. 3910.40   1
   3   2   8 132697. 4045.13   3
  -3  -2  -8 133595. 3965.31   1
  -3  -2  -9 12139.1 1092.30   1
  -3  -2 -10-271.904 421.638   1
  -3  -2 -11 1156.92 546.074   1
  -3  -2 -12 66664.3 3023.03   1
  -3  -2 -13 36251.7 2258.69   1
  -3  -2 -14 19738.3 1717.70   1
  -3  -2 -15 11426.5 1404.89   1
  -3  -2 -16 3602.77 943.218   1
  -3  -2 -17 11257.9 1500.53   1
  -3  -2 -18 16485.8 1830.59   1
  -3  -2 -19 18238.0 2029.76   1
  -3  -2 -20 1196.47 781.233   1
  -3  -2 -21-491.661 797.100   1
   3   3 -22 10682.0 1704.03   1
   3   3 -21 9783.67 1477.82   1
   3   3 -20 886.844 745.501   1
   3   3 -19 41.7665 630.033   1
   3   3 -18 9930.97 1370.26   2
   3   3 -18 9790.18 1360.74   1
   3   3 -17 22682.9 1961.63   2
   3   3 -16 9147.48 1178.29   2
   3   3 -15 13140.8 1444.18   2
   3   3 -14 788.057 607.616   2
   3   3 -13 12072.8 1294.09   2
  -3  -3  12 127423. 3841.31   3
   3   3 -12 123301. 4229.19   2
  -3  -3  11 10253.1 910.789   3
   3   3 -11 7814.13 981.320   2
   3   3 -10 11577.1 1141.17   2
  -3  -3  10 11672.0 1106.85   2
  -3  -3  10 9278.26 803.705   3
   3   3  -9 1759.08 553.891   2
  -3  -3   9 764.322 428.032   2
  -3  -3   9 1294.23 368.404   3
  -3  -3   8 39843.1 1500.22   3
  -3  -3   8 42309.7 1964.70   2
   3   3  -7 110286. 3320.83   2
  -3  -3   7 104833. 2605.04   3
  -3  -3   7 106329. 3201.49   2
  -3  -3   6 14988.3 1058.17   2
   3   3  -6 14609.3 1050.33   2
  -3  -3   6 14452.9 694.166   3
  -3  -3   5 104553. 2981.44   2
   3   3  -5 99965.7 2960.21   2
  -3  -3   5 98137.4 2116.59   3
   3   3  -4 65923.6 2201.54   2
  -3  -3   4 72523.9 2290.23   2
  -3  -3   3 59028.6 2011.03   2
   3   3  -3 56175.2 1971.27   2
  -3  -3   2 101170. 2741.37   2
   3   3  -2 98826.6 2743.12   2
   3   3  -1 8371.05 367.295   3
   3   3  -1 9282.91 742.059   2
   3   3  -1 9182.97 728.049   1
   3   3   0 173887. 4000.74   1
  -3  -3   0 170227. 3992.14   1
   3   3   0 169224. 3365.38   3
  -3  -3  -1 323114. 6689.07   1
   3   3   1 334708. 6716.17   1
   3   3   1 330481. 6236.29   3
   3   3   2 26210.1 1290.06   1
   3   3   2 26970.5 1158.12   3
  -3  -3  -2 29159.4 1356.38   1
  -3  -3  -3 134177. 3566.79   1
   3   3   3 138706. 3433.78   3
   3   3   3 133272. 3506.41   1
  -3  -3  -4 246836. 5718.97   1
   3   3   4 259564. 5676.00   3
   3   3   4 253405. 5744.74   1
   3   3   5 92613.4 2955.52   1
   3   3   5 98818.4 3010.27   3
  -3  -3  -5 96164.8 3026.58   1
  -3  -3  -6 33256.5 1697.50   1
   3   3   6 33722.8 1700.48   1
   3   3   6 33605.8 1725.35   3
   3   3   7 5030.72 740.450   3
  -3  -3  -7 6560.50 811.746   1
   3   3   7 6377.39 777.116   1
  -3  -3  -8 3578.53 678.624   1
  -3  -3  -9 47458.9 2325.94   1
  -3  -3 -10 86354.0 3364.22   1
  -3  -3 -11 48427.7 2536.19   1
  -3  -3 -12 11203.1 1270.33   1
  -3  -3 -13 6547.73 1005.27   1
  -3  -3 -14 32285.9 2296.58   1
  -3  -3 -15 41246.1 2690.86   1
  -3  -3 -16 9486.64 1405.03   1
  -3  -3 -17 4001.88 897.077   1
  -3  -3 -18-355.630 747.709   1
  -3  -3 -19 2952.67 902.786   1
  -3  -3 -20 10215.7 1642.71   1
   3   4 -22 1519.70 841.308   1
   3   4 -21 8368.23 1453.93   1
   3   4 -20 14635.3 1782.18   1
   3   4 -19 16385.7 1809.32   2
   3   4 -19 16920.0 1858.75   1
   3   4 -18 5596.26 1059.82   2
   3   4 -17-321.034 624.611   2
   3   4 -16 10794.6 1395.47   2
   3   4 -15 53217.4 2833.98   2
   3   4 -14 42553.9 2438.22   2
   3   4 -13 45243.5 2452.95   2
  -3  -4  13 42010.4 2041.01   3
  -3  -4  12 21355.5 1356.16   3
   3   4 -12 21134.3 1598.54   2
  -3  -4  11 26571.5 1430.90   3
   3   4 -11 26159.9 1743.36   2
  -3  -4  10 13166.5 1165.86   2
   3   4 -10 11106.8 1065.27   2
  -3  -4  10 10940.3 845.611   3
  -3  -4   9 55123.0 2355.48   2
   3   4  -9 54487.2 2339.53   2
  -3  -4   9 54610.1 1883.05   3
   3   4  -8 222412. 5557.26   2
  -3  -4   8 220764. 5463.53   2
  -3  -4   8 214728. 4638.85   3
  -3  -4   7 57221.1 1687.83   3
  -3  -4   7 63172.1 2387.62   2
   3   4  -7 57004.7 2292.49   2
  -3  -4   6 8560.74 841.871   2
   3   4  -6 8349.55 881.468   2
  -3  -4   6 8092.64 492.710   3
  -3  -4   5 39990.9 1696.47   2
   3   4  -5 35950.6 1628.60   2
  -3  -4   5 35974.0 980.696   3
  -3  -4   4 119936. 3289.69   2
   3   4  -4 111324. 3226.73   2
  -3  -4   3 259390. 5585.84   2
   3   4  -3 240614. 5521.43   2
   3   4  -2 7101.28 728.734   2
   3   4  -2 8380.85 769.542   1
   3   4  -1 68886.7 2266.34   2
   3   4  -1 65062.7 2203.09   1
   3   4   0 55640.4 1992.02   1
   3   4   0 53071.7 1463.92   3
  -3  -4   0 55995.0 2032.49   1
  -3  -4  -1 37399.9 1616.16   1
   3   4   1 36710.0 1269.45   3
   3   4   1 35726.4 1606.61   1
   3   4   2 90577.7 2778.20   1
   3   4   2 89374.3 2447.20   3
  -3  -4  -2 94503.7 2884.64   1
  -3  -4  -3 7099.97 715.728   1
   3   4   3 7206.05 755.245   1
   3   4   3 7513.31 662.107   3
   3   4   4 2328.42 449.706   3
  -3  -4  -4 1744.43 448.900   1
   3   4   4 1862.34 441.620   1
  -3  -4  -5 56876.5 2312.36   1
   3   4   5 55884.4 2204.43   3
   3   4   5 55441.1 2256.88   1
   3   4   6 3200.62 559.205   3
  -3  -4  -6 2684.53 596.143   1
   3   4   6 3061.10 538.710   1
   3   4   7 72853.8 2863.93   3
  -3  -4  -7 67229.7 2718.10   1
  -3  -4  -8 37874.4 2043.23   1
  -3  -4  -9 44621.5 2317.27   1
  -3  -4 -10 3799.72 754.463   1
  -3  -4 -11 16049.9 1468.25   1
  -3  -4 -12 40267.9 2458.85   1
  -3  -4 -13 78996.6 3599.49   1
  -3  -4 -14 41113.5 2618.53   1
  -3  -4 -15 8529.60 1315.01   1
  -3  -4 -16 2827.26 836.331   1
  -3  -4 -17 7844.86 1298.00   1
  -3  -4 -18 11338.9 1613.81   1
  -3  -4 -19 13736.8 1777.93   1
   3   5 -23 8989.92 1529.47   1
   3   5 -22 9597.10 1543.67   1
   3   5 -21 2929.63 967.070   1
   3   5 -20-1045.60 812.094   2
   3   5 -20 384.071 592.275   1
   3   5 -19-193.965 751.142   2
   3   5 -18 24663.0 2110.87   2
   3   5 -17 19282.9 1798.58   2
   3   5 -16 32555.8 2313.71   2
   3   5 -15 1822.07 698.796   2
   3   5 -14 14322.8 1489.07   2
  -3  -5  13 14753.3 1190.05   3
   3   5 -13 17405.9 1546.17   2
  -3  -5  12 85690.0 2936.42   3
   3   5 -12 87998.9 3427.87   2
  -3  -5  11 96561.4 2985.85   3
   3   5 -11 93492.8 3353.31   2
   3   5 -10 3638.98 683.443   2
  -3  -5  10 3908.11 520.182   3
  -3  -5   9 386.664 226.174   3
  -3  -5   9-120.002 326.494   2
   3   5  -9-591.243 492.395   2
   3   5  -8 440.856 392.413   2
  -3  -5   8 132.437 417.810   2
  -3  -5   8-106.315 194.050   3
  -3  -5   7 117061. 3510.15   2
  -3  -5   7 107987. 2589.93   3
   3   5  -7 118011. 3588.29   2
   3   5  -6 152509. 4164.07   2
   3   5  -6 158247. 3186.81   3
  -3  -5   6 160548. 4241.14   2
  -3  -5   6 152057. 3167.32   3
   3   5  -5 2960.83 574.611   2
  -3  -5   5 3539.54 270.139   3
  -3  -5   5 3871.19 598.791   2
  -3  -5   4 6983.32 735.261   2
   3   5  -4 6458.12 747.216   2
   3   5  -3 3946.36 645.714   2
   3   5  -3 3588.48 535.270   1
   3   5  -2 142770. 3808.01   2
   3   5  -2 137189. 3717.34   1
   3   5  -1 184323. 4594.12   1
  -3  -5   1 192005. 4691.72   1
   3   5   0 239268. 5502.90   1
  -3  -5   0 240028. 5601.47   1
  -3  -5  -1 19906.1 1226.11   1
   3   5   1 18769.5 1180.63   1
   3   5   2 7918.00 804.566   1
  -3  -5  -2 8142.11 865.623   1
  -3  -5  -3 259.238 380.055   1
   3   5   3 762.237 370.257   1
  -3  -5  -4 87527.8 3023.70   1
   3   5   4 88536.5 3018.53   1
   3   5   4 88646.8 2805.78   3
   3   5   5 14898.3 1108.98   3
  -3  -5  -5 16458.1 1245.09   1
   3   5   5 13979.9 1148.48   1
   3   5   6 9125.45 928.137   3
  -3  -5  -6 10139.9 1014.03   1
  -3  -5  -7 32632.4 1941.57   1
  -3  -5  -8-69.2522 419.911   1
  -3  -5  -9 61694.9 2843.12   1
  -3  -5 -10 80026.3 3399.23   1
  -3  -5 -11 119920. 4391.59   1
  -3  -5 -12 5568.27 1024.21   1
  -3  -5 -13 557.426 674.342   1
  -3  -5 -14 8846.94 1298.44   1
  -3  -5 -15 28905.4 2291.43   1
  -3  -5 -16 24200.8 2165.34   1
  -3  -5 -17 12073.0 1658.02   1
  -3  -5 -18-573.082 792.948   1
  -3  -5 -19 138.493 643.748   1
   3   6 -23 1509.44 885.049   1
   3   6 -22 2167.41 1045.83   1
   3   6 -21 11036.9 1666.00   1
   3   6 -21 10328.9 1498.78   2
   3   6 -20 3133.11 875.670   2
   3   6 -19 11561.4 1501.76   2
   3   6 -18 4512.53 1034.89   2
   3   6 -17 1258.84 658.894   2
   3   6 -16 45998.8 2764.76   2
   3   6 -15 39849.9 2472.97   2
   3   6 -14 18623.1 1656.20   2
   3   6 -13 33208.1 2092.43   2
  -3  -6  13 32804.6 1755.51   3
   3   6 -12 18000.9 1432.42   2
  -3  -6  12 20509.1 1296.08   3
   3   6 -11 30232.1 1864.39   2
  -3  -6  11 30514.1 1505.84   3
   3   6 -10 40008.8 2132.27   2
  -3  -6  10 40853.2 1659.58   3
   3   6  -9 75949.3 2986.62   2
   3   6  -9 73981.9 2279.61   3
  -3  -6   9 80695.6 3010.73   2
  -3  -6   9 76134.5 2278.09   3
  -3  -6   8 30178.1 1697.23   2
  -3  -6   8 30096.8 1206.52   3
   3   6  -8 29272.2 1740.47   2
   3   6  -8 31866.8 1248.88   3
   3   6  -7 18686.7 1315.70   2
  -3  -6   7 20319.7 1340.74   2
  -3  -6   7 19262.5 866.435   3
  -3  -6   6 10949.0 983.239   2
   3   6  -6 11844.4 1028.17   2
   3   6  -6 12531.0 615.264   3
  -3  -6   6 10608.0 561.097   3
   3   6  -5-73.8702 149.011   3
  -3  -6   5 737.730 316.392   2
   3   6  -5 56.6056 395.367   2
   3   6  -4 8009.67 805.833   1
   3   6  -4 7841.93 411.321   3
   3   6  -4 7519.87 821.930   2
   3   6  -3 18393.4 1225.84   1
   3   6  -3 19478.2 1297.83   2
   3   6  -3 18280.3 667.986   3
   3   6  -2 123378. 3615.37   2
   3   6  -2 124093. 3538.85   1
  -3  -6   1 332.554 403.618   1
   3   6  -1 996.028 398.377   1
   3   6   0 52452.0 2144.36   1
  -3  -6   0 56247.7 2263.23   1
  -3  -6  -1 147015. 4102.17   1
   3   6   1 143847. 4035.21   1
   3   6   2 123245. 3717.02   1
  -3  -6  -2 131157. 3866.65   1
   3   6   3 7292.74 819.710   1
  -3  -6  -3 7568.16 876.122   1
  -3  -6  -4 11324.2 1077.00   1
   3   6   4 12717.3 1105.75   1
  -3  -6  -5 454.302 386.545   1
  -3  -6  -6 19405.8 1508.61   1
   3   6   6 19765.4 1401.94   3
  -3  -6  -7 56532.3 2662.06   1
  -3  -6  -8 82756.4 3403.28   1
  -3  -6  -9 17490.4 1557.60   1
  -3  -6 -10 638.543 475.322   1
  -3  -6 -11 45225.9 2652.31   1
  -3  -6 -12 1483.85 667.524   1
  -3  -6 -13 33575.6 2401.95   1
  -3  -6 -14 27188.0 2281.29   1
  -3  -6 -15 3380.53 889.423   1
  -3  -6 -16 2717.18 932.332   1
  -3  -6 -17 18649.5 2109.74   1
  -3  -6 -18 23080.0 2364.21   1
   3   7 -23 2888.33 1054.61   1
   3   7 -22 7805.32 1378.56   2
   3   7 -22 8549.42 1499.74   1
   3   7 -21 6770.14 1316.50   2
   3   7 -20 92.7414 586.012   2
   3   7 -19 6630.78 1229.98   2
   3   7 -18 12013.8 1570.45   2
   3   7 -17 21574.2 1969.18   2
   3   7 -16 4114.82 965.040   2
   3   7 -15 744.775 664.551   2
   3   7 -14 453.154 560.544   2
  -3  -7  13 25289.5 1519.05   3
   3   7 -13 27641.6 1948.31   2
   3   7 -12 103590. 3828.64   2
  -3  -7  12 101531. 3189.57   3
  -3  -7  11 108210. 3209.67   3
   3   7 -11 115658. 3998.15   2
   3   7 -10 22392.7 1640.85   2
  -3  -7  10 20984.0 1170.11   3
   3   7 -10 21879.5 1200.29   3
   3   7  -9 6305.92 828.422   2
   3   7  -9 7007.96 657.825   3
  -3  -7   9 6641.26 623.040   3
  -3  -7   8 9116.31 979.187   2
   3   7  -8 9616.94 1024.67   2
   3   7  -8 9026.66 671.917   3
  -3  -7   8 9371.34 663.856   3
  -3  -7   7 10184.0 616.727   3
   3   7  -7 10484.5 1021.60   2
  -3  -7   7 13003.0 1119.82   2
   3   7  -7 11553.8 682.660   3
  -3  -7   6 13674.2 1134.49   2
   3   7  -6 11499.5 1065.73   2
   3   7  -6 11392.2 608.119   3
   3   7  -5 124406. 2718.36   3
   3   7  -5 125451. 3814.32   2
   3   7  -5 128064. 3772.90   1
   3   7  -4 7156.08 870.975   2
   3   7  -4 7791.90 480.387   3
   3   7  -4 6522.73 789.872   1
   3   7  -3 1399.50 264.487   3
   3   7  -3 1023.73 443.290   2
   3   7  -3 413.177 377.614   1
   3   7  -2 45614.1 2101.90   2
   3   7  -2 46502.0 2071.99   1
   3   7  -1 94265.4 3173.28   1
  -3  -7   1 101556. 3283.55   1
   3   7   0 65722.6 2581.02   1
  -3  -7   0 70980.0 2730.73   1
   3   7   1 14872.2 1171.42   1
  -3  -7  -1 15141.5 1195.63   1
  -3  -7  -2 16953.5 1316.84   1
   3   7   2 16123.3 1237.19   1
  -3  -7  -3 10257.5 1073.75   1
  -3  -7  -4 28080.9 1738.80   1
  -3  -7  -5 124146. 4168.52   1
  -3  -7  -6 44578.8 2351.27   1
  -3  -7  -7-529.669 552.860   1
  -3  -7  -8 14464.0 1434.45   1
  -3  -7  -9 25316.5 1963.47   1
  -3  -7 -10 55537.6 2963.39   1
  -3  -7 -11 18724.4 1754.87   1
  -3  -7 -12 5003.30 1074.17   1
  -3  -7 -13 1655.81 770.434   1
  -3  -7 -14 2096.36 760.282   1
  -3  -7 -15 23117.3 2198.89   1
  -3  -7 -16 21594.7 2188.41   1
  -3  -7 -17 3927.74 1081.09   1
   3   8 -23 1088.56 786.356   2
   3   8 -22 1322.56 867.689   2
   3   8 -21 6999.55 1333.93   2
   3   8 -20 19620.2 2067.41   2
   3   8 -19 1142.30 800.977   2
   3   8 -18 36.4688 600.945   2
   3   8 -17-521.066 624.030   2
   3   8 -16-214.242 598.407   2
   3   8 -15 50176.5 2836.68   2
   3   8 -14 55587.4 2892.19   2
  -3  -8  13 16030.3 1204.36   3
   3   8 -13 16070.6 1510.37   2
   3   8 -12 247.601 399.848   3
   3   8 -12-227.189 462.785   2
  -3  -8  12-775.571 462.137   3
   3   8 -11 11212.9 1265.01   2
   3   8 -11 11867.9 960.121   3
  -3  -8  11 11934.3 921.070   3
   3   8 -10 41053.1 2261.77   2
  -3  -8  10 38583.3 1630.47   3
   3   8 -10 42935.4 1777.13   3
  -3  -8   9 31477.1 1384.49   3
   3   8  -9 30486.8 1900.69   2
   3   8  -9 29413.9 1349.90   3
   3   8  -8 51811.5 2486.58   2
   3   8  -8 57326.9 1836.54   3
  -3  -8   8 55340.7 1786.22   3
   3   8  -7 84741.7 2280.18   3
   3   8  -7 85231.6 3205.85   2
   3   8  -6 628.002 479.424   2
   3   8  -6 435.343 409.993   1
   3   8  -6-184.275 231.566   3
   3   8  -5 40059.7 1992.92   1
   3   8  -5 42649.1 1366.24   3
   3   8  -5 37243.8 2006.34   2
   3   8  -4 95402.6 3278.47   1
   3   8  -4 95288.9 3372.82   2
   3   8  -4 102038. 2448.91   3
   3   8  -3 29342.4 1722.12   2
   3   8  -3 25480.3 1591.90   1
   3   8  -2 45035.4 2176.51   2
   3   8  -2 47800.0 2195.72   1
   3   8  -1-344.406 413.137   1
  -3  -8   1-161.806 416.420   1
  -3  -8   0 10870.2 1079.51   1
  -3  -8  -1 66429.1 2732.25   1
  -3  -8  -2 74711.9 3033.02   1
  -3  -8  -3 91123.5 3469.11   1
  -3  -8  -4 19950.1 1561.09   1
  -3  -8  -5 1687.34 521.996   1
  -3  -8  -6 64839.0 3015.47   1
  -3  -8  -7 60647.1 2969.89   1
  -3  -8  -8 10439.7 1270.07   1
  -3  -8  -9 13811.5 1503.45   1
  -3  -8 -10 5918.57 1076.40   1
  -3  -8 -11 4547.77 967.793   1
  -3  -8 -12 26930.2 2305.01   1
  -3  -8 -13 21449.0 2051.56   1
  -3  -8 -14 8995.90 1466.74   1
  -3  -8 -15 776.754 715.905   1
  -3  -8 -16 773.704 780.905   1
  -3  -8 -17 11746.7 1710.40   1
   3   9 -23 17443.7 2063.91   2
   3   9 -22 3493.20 1125.01   2
   3   9 -21 247.572 751.693   2
   3   9 -20-136.866 640.708   2
   3   9 -19 4539.69 1007.67   2
   3   9 -18 1749.77 797.890   2
   3   9 -17 13597.1 1603.52   2
   3   9 -16 67968.5 3446.23   2
   3   9 -15 448.023 607.332   2
   3   9 -14 9878.20 1250.23   2
  -3  -9  14 8507.70 939.074   3
   3   9 -13 13571.5 1148.95   3
   3   9 -13 12400.6 1385.69   2
  -3  -9  13 13460.3 1115.11   3
   3   9 -12 7862.70 845.891   3
  -3  -9  12 7099.20 770.738   3
   3   9 -12 7094.53 1004.25   2
   3   9 -11 50554.4 2688.12   2
  -3  -9  11 50479.6 2045.24   3
   3   9 -11 56464.4 2245.90   3
   3   9 -10 29466.5 1969.99   2
   3   9 -10 31540.6 1486.43   3
  -3  -9  10 28360.5 1383.63   3
  -3  -9   9 5157.04 563.822   3
   3   9  -9 5935.42 923.785   2
   3   9  -9 5633.27 610.059   3
   3   9  -8 22063.1 1591.61   2
   3   9  -8 23225.3 1135.25   3
   3   9  -7 144021. 4583.34   2
   3   9  -7 145500. 3471.10   3
   3   9  -6 52144.9 2469.96   2
   3   9  -6 54997.5 1747.30   3
   3   9  -5 37315.5 2073.40   2
   3   9  -5 40279.0 1421.54   3
   3   9  -4 8586.84 999.870   2
   3   9  -4 9121.09 662.932   3
   3   9  -3 2938.61 610.391   2
  -3  -9   1 45219.0 2266.87   1
  -3  -9   0 59714.3 2721.15   1
  -3  -9  -1 1856.92 457.271   1
  -3  -9  -2 9933.59 1073.87   1
  -3  -9  -3 69686.0 3100.83   1
  -3  -9  -4 23697.8 1803.55   1
  -3  -9  -5 44004.2 2495.79   1
  -3  -9  -6 21402.1 1767.85   1
  -3  -9  -7-556.840 674.252   1
  -3  -9  -8 6163.80 1002.70   1
  -3  -9  -9 38366.6 2546.38   1
  -3  -9 -10 40961.0 2711.52   1
  -3  -9 -11 11525.2 1537.82   1
  -3  -9 -12 21904.6 2112.99   1
  -3  -9 -13 1963.88 714.209   1
  -3  -9 -14 7794.29 1361.36   1
  -3  -9 -15 11079.0 1696.79   1
  -3  -9 -16 13661.5 1915.16   1
   3  10 -23-637.838 794.141   2
   3  10 -22 3099.74 1091.40   2
   3  10 -21-233.987 711.635   2
   3  10 -20 14595.5 1794.56   2
   3  10 -19 9414.69 1406.55   2
   3  10 -18 8838.45 1388.53   2
   3  10 -17 2073.76 803.126   2
   3  10 -16 9248.60 1353.22   2
   3  10 -15 45583.6 2659.82   2
   3  10 -14 25444.4 2000.74   2
   3  10 -14 24106.0 1618.16   3
   3  10 -13 4654.18 892.159   2
  -3 -10  13 4814.53 692.940   3
   3  10 -13 5717.76 764.560   3
  -3 -10  12 106.401 358.682   3
   3  10 -12-508.195 681.726   2
   3  10 -12 891.252 504.763   3
  -3 -10  11 634.171 294.413   3
   3  10 -11 285.396 483.869   2
   3  10 -11 1363.84 466.802   3
   3  10 -10 19551.3 1684.52   2
   3  10 -10 16000.2 1087.86   3
   3  10  -9 55189.6 2715.41   2
   3  10  -9 55505.0 2017.20   3
   3  10  -8 10021.9 1144.98   2
   3  10  -8 8918.32 715.089   3
   3  10  -7 903.513 458.131   2
   3  10  -7 752.762 217.724   3
   3  10  -6 49452.6 1739.75   3
   3  10  -6 44923.4 2388.88   2
   3  10  -5 16543.1 930.026   3
   3  10  -5 16347.0 1400.43   2
   3  10  -4 85119.3 3370.46   2
   3  10  -4 88091.5 2529.10   3
   3  10  -3 78737.2 3212.00   2
  -3 -10   1-635.510 661.732   1
  -3 -10   0-485.565 536.246   1
  -3 -10  -1 53289.6 2655.58   1
  -3 -10  -2 65363.3 3005.46   1
  -3 -10  -3 2405.11 521.332   1
  -3 -10  -4 225.468 530.524   1
  -3 -10  -5 3945.77 824.562   1
  -3 -10  -6 11808.1 1261.48   1
  -3 -10  -7 61393.9 3238.25   1
  -3 -10  -8 49525.5 2945.79   1
  -3 -10  -9 21505.8 1990.74   1
  -3 -10 -10 12668.2 1600.68   1
  -3 -10 -11 385.107 642.781   1
  -3 -10 -12 4081.37 1035.23   1
  -3 -10 -13 15785.9 1914.43   1
  -3 -10 -14 11971.0 1740.86   1
  -3 -10 -15 60.2548 678.657   1
   3  11 -23 4755.26 1227.57   2
   3  11 -22 10203.4 1707.60   2
   3  11 -21 1606.98 905.863   2
   3  11 -20 3899.21 1104.14   2
   3  11 -19 17681.8 2057.30   2
   3  11 -18 22328.4 2133.35   2
   3  11 -17 19102.4 1924.05   2
   3  11 -16 16568.3 1746.62   2
   3  11 -15 8828.77 1058.76   3
   3  11 -15 9245.47 1296.50   2
   3  11 -14 19408.5 1826.75   2
   3  11 -14 17472.1 1414.87   3
   3  11 -13 31418.2 2331.28   2
   3  11 -13 29619.6 1780.53   3
   3  11 -12 9965.68 1252.69   2
   3  11 -12 12271.4 1076.23   3
  -3 -11  12 11383.7 988.215   3
   3  11 -11 3554.18 815.540   2
   3  11 -11 5873.52 741.454   3
   3  11 -10 562.130 360.907   3
   3  11 -10 1370.66 628.699   2
   3  11  -9 98.0718 437.945   2
   3  11  -9-49.8249 349.606   3
   3  11  -8 2359.16 646.541   2
   3  11  -8 1779.65 323.500   3
   3  11  -7 27878.1 1342.87   3
   3  11  -7 27597.9 1952.10   2
   3  11  -6 8823.22 1099.60   2
   3  11  -6 10342.7 814.910   3
   3  11  -5 432.253 418.930   2
   3  11  -5-116.407 319.248   3
   3  11  -4 34381.9 2153.82   2
   3  11  -4 37208.9 1595.28   3
   3  11  -3 16212.7 1476.78   2
  -3 -11   1 58293.9 2834.19   1
  -3 -11   0 52837.2 2722.10   1
  -3 -11  -1 18700.0 1644.13   1
  -3 -11  -2 9956.39 1179.44   1
  -3 -11  -3 24514.8 1916.81   1
  -3 -11  -4 23871.7 1915.04   1
  -3 -11  -5 22561.3 1958.72   1
  -3 -11  -6 45385.7 2818.25   1
  -3 -11  -7 3864.23 999.560   1
  -3 -11  -8-672.998 711.903   1
  -3 -11  -9 23506.6 2138.37   1
  -3 -11 -10 16311.3 1844.60   1
  -3 -11 -11 3452.89 930.485   1
  -3 -11 -12 6772.25 1346.74   1
  -3 -11 -13 333.322 707.339   1
  -3 -11 -14 9292.18 1636.76   1
   3  12 -22 2343.23 953.344   2
   3  12 -21 9887.98 1582.10   2
   3  12 -20 9728.24 1526.22   2
   3  12 -19 11916.8 1719.78   2
   3  12 -18 38.1865 624.675   2
   3  12 -17 5863.71 1161.00   2
   3  12 -16 9799.95 1362.69   2
   3  12 -15 12345.3 1259.12   3
   3  12 -15 12351.7 1535.62   2
   3  12 -14 23989.1 2067.52   2
   3  12 -14 23644.1 1642.68   3
   3  12 -13 6748.69 1095.39   2
   3  12 -13 7272.41 929.447   3
   3  12 -12-1358.04 837.143   2
   3  12 -12 150.317 366.002   3
   3  12 -11 1922.93 754.462   2
   3  12 -11 1653.72 487.125   3
   3  12 -10 9342.04 902.687   3
   3  12 -10 7696.11 1146.28   2
   3  12  -9 6921.52 1092.29   2
   3  12  -9 6274.19 733.481   3
   3  12  -8 8372.06 1201.78   2
   3  12  -8 6773.31 645.611   3
   3  12  -7 10243.6 1248.54   2
   3  12  -7 9876.59 848.429   3
   3  12  -6 1013.67 605.349   2
   3  12  -6 1839.18 494.502   3
   3  12  -5 28738.9 2032.11   2
   3  12  -5 27915.5 1417.45   3
   3  12  -4 22153.3 1779.39   2
   3  12  -4 20658.4 1233.37   3
   3  12  -3 69609.1 3196.21   2
  -3 -12   1 3697.29 843.923   1
  -3 -12   0 18563.4 1648.75   1
  -3 -12  -1 45788.6 2691.60   1
  -3 -12  -2 62532.1 3197.08   1
  -3 -12  -3 9827.17 1313.32   1
  -3 -12  -4 2172.78 785.838   1
  -3 -12  -5 1446.14 713.456   1
  -3 -12  -6 16046.7 1763.40   1
  -3 -12  -7 30616.0 2427.11   1
  -3 -12  -8 29766.8 2420.92   1
  -3 -12  -9 5053.05 1141.80   1
  -3 -12 -10-24.1253 674.900   1
  -3 -12 -11 1073.39 643.185   1
  -3 -12 -12 10184.4 1608.13   1
  -3 -12 -13 21478.3 2345.80   1
   3  13 -21 1842.28 995.962   2
   3  13 -20 6.21650 664.762   2
   3  13 -19 1332.63 782.682   2
   3  13 -18 13016.9 1707.01   2
   3  13 -17 20977.8 2006.46   2
   3  13 -16 2073.69 868.104   2
   3  13 -15 211.452 633.451   2
   3  13 -14 765.366 666.277   2
   3  13 -14 1732.27 695.184   3
   3  13 -13 17928.2 1800.18   2
   3  13 -13 18266.4 1429.94   3
   3  13 -12 26051.9 2115.15   2
   3  13 -12 28437.5 1706.47   3
   3  13 -11 18715.3 1790.25   2
   3  13 -11 16890.0 1259.87   3
   3  13 -10 88.2080 543.380   2
   3  13 -10 367.828 346.187   3
   3  13  -9 5355.10 1032.00   2
   3  13  -9 5231.17 669.392   3
   3  13  -8 11277.8 1399.73   2
   3  13  -8 10171.4 882.734   3
   3  13  -7 14809.1 1530.53   2
   3  13  -7 15803.6 1122.80   3
   3  13  -6 80493.0 3621.05   2
   3  13  -6 86377.3 2830.39   3
   3  13  -5 4018.56 871.739   2
   3  13  -5 2883.34 577.512   3
   3  13  -4 552.706 374.901   3
   3  13  -4 1165.29 612.248   2
   3  13  -3 6627.51 762.599   3
   3  13  -3 5879.22 1014.82   2
   3  13  -2 26561.0 2038.67   2
  -3 -13   1 34520.5 2402.76   1
  -3 -13   0 9843.12 1297.21   1
  -3 -13  -1 6496.86 1022.82   1
  -3 -13  -2-464.544 672.802   1
  -3 -13  -3 5674.60 1029.12   1
  -3 -13  -4 25723.1 2181.88   1
  -3 -13  -5 28866.6 2367.21   1
  -3 -13  -6 13070.8 1724.74   1
  -3 -13  -7 4387.20 1095.63   1
  -3 -13  -8 12340.4 1700.06   1
  -3 -13  -9 9755.09 1483.81   1
  -3 -13 -10 10749.0 1684.03   1
  -3 -13 -11 5741.37 1374.91   1
  -3 -13 -12 2454.51 1034.80   1
   3  14 -20-444.926 844.564   2
   3  14 -19 8244.08 1442.00   2
   3  14 -18 4053.88 1057.17   2
   3  14 -17 2054.79 784.813   2
   3  14 -16 14080.4 1709.33   2
   3  14 -15 14253.0 1710.29   2
   3  14 -14 13910.6 1721.78   2
   3  14 -13 1517.95 631.741   2
   3  14 -12-670.793 683.615   2
   3  14 -11 10286.5 1399.26   2
   3  14 -11 8648.91 944.149   3
   3  14 -10 2505.01 797.682   2
   3  14 -10 2612.31 548.710   3
   3  14  -9 22518.5 2023.87   2
   3  14  -9 22429.3 1426.74   3
   3  14  -8 50313.3 2174.33   3
   3  14  -8 48768.4 2894.80   2
   3  14  -7 2573.38 554.165   3
   3  14  -7 2569.63 779.534   2
   3  14  -6 9313.45 1294.42   2
   3  14  -6 9085.12 931.091   3
   3  14  -5 60147.5 2407.90   3
   3  14  -5 60872.4 3186.61   2
   3  14  -4 681.513 336.034   3
   3  14  -4 304.607 559.966   2
   3  14  -3 3188.25 560.002   3
   3  14  -3 4244.20 856.528   2
   3  14  -2 13476.5 1496.03   2
  -3 -14   0 6461.88 1115.04   1
  -3 -14  -1 18812.2 1851.45   1
  -3 -14  -2 21706.8 2027.95   1
  -3 -14  -3 11039.8 1528.01   1
  -3 -14  -4 792.597 768.603   1
  -3 -14  -5 1580.04 748.357   1
  -3 -14  -6 12003.8 1636.65   1
  -3 -14  -7 11527.2 1636.57   1
  -3 -14  -8 25974.1 2430.49   1
  -3 -14  -9 7696.87 1452.41   1
  -3 -14 -10 754.552 849.824   1
   3  15 -18 12112.5 1682.29   2
   3  15 -17 9174.99 1424.56   2
   3  15 -16 408.559 680.549   2
   3  15 -15-277.746 707.163   2
   3  15 -14 642.885 595.021   2
   3  15 -13-164.951 669.676   2
   3  15 -12 20638.8 2012.53   2
   3  15 -11 10831.5 1459.20   2
   3  15 -10 4278.49 998.565   2
   3  15  -9 1104.65 699.601   2
   3  15  -8 8039.82 1278.28   2
   3  15  -8 10309.7 976.773   3
   3  15  -7 54199.2 3129.46   2
   3  15  -7 57283.7 2439.32   3
   3  15  -6 28353.1 1661.76   3
   3  15  -6 26506.7 2154.23   2
   3  15  -5 1872.38 772.022   2
   3  15  -5 1665.33 506.308   3
   3  15  -4-58.7897 396.010   3
   3  15  -4-457.205 748.898   2
   3  15  -3-367.249 650.939   2
   3  15  -3 289.756 340.885   3
   3  15  -2 8887.89 1332.23   2
  -3 -15   0 24529.8 2128.44   1
  -3 -15  -1-232.210 716.355   1
  -3 -15  -2 4648.22 1097.81   1
  -3 -15  -3 1095.99 670.557   1
  -3 -15  -4 8997.48 1399.71   1
  -3 -15  -5 33304.2 2630.01   1
  -3 -15  -6 3994.65 1120.03   1
  -3 -15  -7 1134.11 772.154   1
  -3 -15  -8 410.777 804.053   1
  -3 -15  -9 22120.3 2401.08   1
   3  16 -17 193.157 677.405   2
   3  16 -16 3472.74 971.114   2
   3  16 -15 5617.92 1194.15   2
   3  16 -14 2633.52 863.959   2
   3  16 -13 2912.51 882.351   2
   3  16 -12 2007.66 916.315   2
   3  16 -11 7409.15 1300.11   2
   3  16 -10 32636.3 2491.27   2
   3  16  -9 8515.51 1347.53   2
   3  16  -8 3942.87 1057.24   2
   3  16  -7-73.0395 550.670   2
   3  16  -6 482.235 544.456   2
   3  16  -5 15734.2 1769.98   2
   3  16  -5 18319.7 1407.93   3
   3  16  -4 25658.1 2222.56   2
   3  16  -4 27835.9 1823.08   3
   3  16  -3 11333.4 1547.88   2
   3  16  -3 11791.3 1113.33   3
   3  16  -2 486.647 733.126   2
  -3 -16   0 8035.17 1425.84   1
  -3 -16  -1 11577.0 1613.26   1
  -3 -16  -2 8224.28 1406.60   1
  -3 -16  -3 4899.60 1147.32   1
  -3 -16  -4 3076.25 1007.31   1
  -3 -16  -5-557.701 763.659   1
  -3 -16  -6 11616.7 1707.12   1
  -3 -16  -7 6288.45 1426.97   1
  -3 -16  -8 6296.18 1350.68   1
   3  17 -16 2859.00 908.067   2
   3  17 -15-922.951 884.892   2
   3  17 -14 483.563 745.454   2
   3  17 -13 3949.32 1057.88   2
   3  17 -12 9094.75 1544.67   2
   3  17 -11 6684.71 1335.39   2
   3  17 -10 2844.47 918.223   2
   3  17  -9 5574.79 1207.20   2
   3  17  -8 312.809 697.382   2
   3  17  -7 8568.81 1361.37   2
   3  17  -6 11131.0 1536.47   2
   3  17  -5 3157.66 917.143   2
   3  17  -4-1318.57 881.082   2
   3  17  -3 5054.40 1189.32   2
   3  17  -2 11452.0 1705.99   2
   3  17  -1 18128.4 2022.19   2
  -3 -17  -1 1628.08 955.883   1
  -3 -17  -2-210.064 595.624   1
  -3 -17  -3 4194.92 1129.61   1
  -3 -17  -4 3364.19 1048.99   1
  -3 -17  -5 9732.97 1601.62   1
  -3 -17  -6 3670.32 1124.71   1
   3  18 -14 10701.9 1635.58   2
   3  18 -13-451.222 742.049   2
   3  18 -12 3193.75 1112.31   2
   3  18 -11 1006.56 779.762   2
   3  18 -10 15545.6 1892.86   2
   3  18  -9 11714.4 1676.88   2
   3  18  -8 3436.02 939.619   2
   3  18  -7 2807.78 989.344   2
   3  18  -6 5296.48 1204.67   2
   3  18  -5 3131.72 918.750   2
   3  18  -4 10757.5 1654.30   2
   3  18  -3 5721.87 1327.69   2
   3  18  -2-48.6609 733.104   2
   3  18  -1-1125.57 842.439   2
  -3 -18  -1 15456.1 2009.79   1
  -3 -18  -2 15703.6 2008.10   1
  -3 -18  -3 7823.64 1479.01   1
  -3 -18  -4-176.986 834.145   1
   3  19 -12 5499.49 1372.12   2
   3  19 -11 1301.83 823.868   2
   3  19 -10 2787.97 1067.74   2
   3  19  -9 2529.36 1017.46   2
   3  19  -8 6234.57 1230.39   2
   3  19  -7 5301.23 1166.30   2
   3  19  -6 4965.64 1085.08   2
   3  19  -5 4181.05 1099.92   2
   3  19  -4-655.018 745.323   2
   3  19  -3 4407.66 1224.82   2
   3  19  -2 3567.76 1094.79   2
   3  19  -1 4951.34 1226.10   2
   3  19   0 9122.63 1641.56   2
  -3 -19  -2 964.475 940.692   1
   3  20 -11 281.921 713.435   2
   3  20 -10 2896.71 968.799   2
   3  20  -9 17053.3 2144.75   2
   3  20  -8-335.709 746.925   2
   3  20  -7-862.524 856.249   2
   3  20  -6 668.511 664.132   2
   3  20  -5 2337.59 959.792   2
   3  20  -4 2212.98 978.682   2
   3  20  -3 6652.72 1506.13   2
   3  20  -2 2505.39 1054.66   2
  -4  20   1 3101.29 1024.29   3
  -4  20   0 1.29642 676.817   3
  -4  20  -1 1274.49 849.952   3
  -4  20  -2 1710.25 847.925   3
  -4  20  -3 7976.25 1504.09   3
  -4  20  -4 5151.34 1308.98   3
  -4  20  -5-905.223 855.654   3
  -4  20  -6 685.901 720.932   3
  -4  20  -7-274.965 740.033   3
  -4  20  -8 2630.39 950.034   3
  -4  20  -9 10109.9 1678.69   3
  -4  20 -10 3375.62 1110.84   3
  -4  19   2 1738.09 859.946   3
  -4  19   1 5926.48 1292.07   3
  -4  19   0 9223.58 1468.32   3
  -4  19  -1 8756.73 1436.79   3
  -4  19  -2 4360.79 1188.25   3
  -4  19  -3-894.143 840.129   3
  -4  19  -4 1119.77 759.501   3
  -4  19  -5 4768.38 1168.39   3
  -4  19  -6 5142.26 1238.01   3
  -4  19  -7 6595.27 1359.89   3
  -4  19  -8 4340.50 1072.05   3
  -4  19  -9 771.469 852.171   3
  -4  19 -10 5021.96 1145.23   3
  -4  19 -11 7361.64 1555.21   3
  -4  19 -12 3631.69 1101.38   3
   4 -18  -9 1364.27 784.269   1
   4 -18  -8 7232.09 1370.49   1
   4 -18  -7 2066.94 930.624   1
   4 -18  -6 2026.31 836.122   1
   4 -18  -5 1754.95 734.887   1
   4 -18  -4 1287.82 733.844   1
   4 -18  -3 4443.61 955.726   1
  -4  18   1 11982.1 1697.02   3
  -4  18   0 704.282 729.525   3
  -4  18  -1 7987.68 1358.77   3
  -4  18  -2 2077.80 823.046   3
  -4  18  -3 3884.44 1026.43   3
  -4  18  -4 16893.3 1896.50   3
  -4  18  -5 8757.84 1431.10   3
  -4  18  -6 1453.66 819.925   3
  -4  18  -7 258.491 612.390   3
  -4  18  -8 10149.2 1569.35   3
  -4  18  -9 15361.0 1875.51   3
  -4  18 -10 5533.17 1225.72   3
  -4  18 -11-163.260 788.267   3
  -4  18 -12 769.725 804.823   3
  -4  18 -13 8.52213 947.901   3
  -4  18 -14 4739.65 1220.93   3
   4 -17 -11 6514.50 1322.93   1
   4 -17 -10 4675.18 1197.53   1
   4 -17  -9 2437.63 960.464   1
   4 -17  -8 161.039 663.019   1
   4 -17  -7-324.064 600.356   1
   4 -17  -6 3569.83 944.353   1
   4 -17  -5 19868.5 1908.74   1
   4 -17  -4 6057.99 1124.68   1
   4 -17  -3-123.147 512.947   1
   4 -17  -2-524.961 608.612   1
  -4  17   1 485.877 669.176   3
   4 -17  -1 1254.58 583.896   1
  -4  17   0 11750.0 1609.56   3
   4 -17   0 11994.9 1303.84   1
  -4  17  -1 15406.0 1785.62   3
  -4  17  -2 7203.86 1283.75   3
  -4  17  -3 5377.09 1142.92   3
  -4  17  -4-240.300 792.023   3
  -4  17  -5 13602.4 1693.59   3
  -4  17  -6 17902.9 1971.71   3
  -4  17  -7 3563.13 940.161   3
  -4  17  -8 1310.52 796.707   3
  -4  17  -9-426.103 671.938   3
  -4  17 -10 8822.81 1448.57   3
  -4  17 -11 16654.0 1925.04   3
  -4  17 -12 20215.8 2256.87   3
  -4  17 -13 5523.90 1220.47   3
  -4  17 -14 1134.88 851.134   3
  -4  17 -15 1027.97 909.521   3
   4 -16 -12 7850.20 1544.74   1
   4 -16 -11 2270.41 1022.57   1
   4 -16 -10-783.985 755.578   1
   4 -16  -9 2348.11 845.369   1
   4 -16  -8 1062.15 624.821   1
   4 -16  -7 12553.0 1567.20   1
   4 -16  -6 7285.65 1214.71   1
   4 -16  -5-435.100 600.701   1
   4 -16  -4 11770.7 1395.40   1
   4 -16  -3 11665.1 1319.03   1
   4 -16  -2 1632.08 588.158   1
   4 -16  -1 690.913 518.755   1
  -4  16   0 15501.7 1712.01   3
   4 -16   0 15368.3 1354.07   1
  -4  16  -1-294.860 715.975   3
  -4  16  -2 15871.0 1738.23   3
  -4  16  -3 21508.0 1532.22   2
  -4  16  -3 27254.6 2316.92   3
  -4  16  -4 21914.3 2040.67   3
  -4  16  -5 3647.10 999.851   3
  -4  16  -6 332.972 707.651   3
  -4  16  -7 6303.44 1185.20   3
  -4  16  -8 360.409 626.761   3
  -4  16  -9 3769.69 903.591   3
  -4  16 -10 12336.9 1658.03   3
  -4  16 -11 3069.71 983.266   3
  -4  16 -12 5112.06 1256.51   3
  -4  16 -13 13604.5 1853.76   3
  -4  16 -14 1791.33 997.917   3
  -4  16 -15-49.6723 788.708   3
  -4  16 -16 7238.64 1452.77   3
   4 -15 -13 902.173 765.124   1
   4 -15 -12 3440.10 933.819   1
   4 -15 -11 7505.93 1396.57   1
   4 -15 -10 12299.4 1622.15   1
   4 -15  -9 13846.9 1685.53   1
   4 -15  -8 1110.56 684.374   1
   4 -15  -7 7570.20 1182.22   1
   4 -15  -6 1460.88 624.482   1
   4 -15  -5 9769.86 1232.13   1
   4 -15  -4 3392.67 770.220   1
   4 -15  -3 5671.38 978.576   1
   4 -15  -2 4089.93 816.534   1
   4 -15  -1-51.5641 433.099   1
   4 -15   0 21100.7 1516.70   1
  -4  15   0 20932.8 1958.24   3
   4 -15   1 14946.3 1261.72   1
  -4  15  -1 13746.3 1533.34   3
  -4  15  -2 2273.41 800.874   3
  -4  15  -3 1637.48 775.553   3
  -4  15  -3 830.258 446.360   2
  -4  15  -4 451.994 633.427   3
  -4  15  -4 838.356 451.933   2
  -4  15  -5 14842.8 1689.79   3
  -4  15  -5 12853.1 1068.34   2
  -4  15  -6 37121.2 2622.58   3
  -4  15  -7 13615.2 1618.71   3
  -4  15  -8-343.970 641.745   3
  -4  15  -9-259.756 633.432   3
  -4  15 -10 1125.21 841.292   3
  -4  15 -11 13751.2 1775.30   3
  -4  15 -12 23029.5 2252.43   3
  -4  15 -13 2148.64 930.832   3
  -4  15 -14-989.255 795.991   3
  -4  15 -15-537.137 841.108   3
  -4  15 -16 2005.23 921.647   3
  -4  15 -17 14709.3 2059.45   3
   4 -14 -14 2211.77 951.599   1
   4 -14 -13 9071.97 1517.49   1
   4 -14 -12 8041.66 1455.68   1
   4 -14 -11 487.301 787.539   1
   4 -14 -10 120.182 698.125   1
   4 -14  -9 15016.9 1680.41   1
   4 -14  -8 13503.4 1506.32   1
   4 -14  -7 1420.68 643.347   1
   4 -14  -6 2099.36 708.599   1
   4 -14  -5-925.018 607.330   1
   4 -14  -4-159.157 494.474   1
   4 -14  -3 27124.0 1849.94   1
   4 -14  -2 22802.4 1682.12   1
   4 -14  -1 20951.0 1469.84   1
  -4  14   0 1181.80 741.219   3
   4 -14   0 595.915 349.488   1
  -4  14  -1 1090.99 677.293   3
   4 -14   1 830.931 421.378   1
  -4  14  -1 703.968 317.080   1
  -4  14  -2 9115.68 1269.81   3
  -4  14  -3 16282.0 1210.50   2
  -4  14  -3 18959.4 1801.37   3
  -4  14  -4 30074.9 1606.76   2
  -4  14  -4 33557.7 2380.51   3
  -4  14  -5 5958.59 716.266   2
  -4  14  -5 5451.84 978.418   3
  -4  14  -6-22.0043 298.480   2
  -4  14  -6-161.221 552.897   3
  -4  14  -7 19048.0 1131.35   2
  -4  14  -7 20564.0 1895.58   3
  -4  14  -8 39932.4 2671.35   3
  -4  14  -9 23828.6 2093.49   3
  -4  14 -10 1020.19 661.614   3
  -4  14 -11 4302.61 1068.02   3
  -4  14 -12 5642.16 1271.85   3
  -4  14 -13 15020.1 1862.79   3
  -4  14 -14 6998.47 1350.61   3
  -4  14 -15 16413.9 1987.32   3
  -4  14 -16 11891.5 1708.48   3
  -4  14 -17 1604.74 1026.03   3
  -4  14 -18 3724.00 1117.42   3
   4 -13 -15 4658.99 1176.54   1
   4 -13 -14 5012.95 1232.64   1
   4 -13 -13-674.894 908.700   1
   4 -13 -12 10112.0 1513.17   1
   4 -13 -11 19839.9 1955.65   1
   4 -13 -10 11950.0 1484.51   1
   4 -13  -9 6048.74 1058.39   1
   4 -13  -8 322.143 519.708   1
   4 -13  -7 606.423 543.521   1
   4 -13  -6 6115.02 988.339   1
   4 -13  -5 11059.3 1193.97   1
   4 -13  -4 39962.8 2210.87   1
   4 -13  -3 5793.49 857.920   1
   4 -13  -2-51.2921 402.540   1
   4 -13  -1 25854.4 1606.16   1
  -4  13   1 22542.1 1507.75   1
  -4  13   0 28223.3 1597.74   1
   4 -13   0 37702.0 1846.54   1
   4 -13   1 43437.1 1936.99   1
  -4  13  -1 37753.8 1807.92   1
  -4  13  -1 43253.5 2558.32   3
  -4  13  -2 18313.1 1196.88   1
  -4  13  -2 20724.6 1775.01   3
  -4  13  -3 41.7424 526.195   3
  -4  13  -3 446.749 298.719   1
  -4  13  -4 20968.4 1188.24   1
  -4  13  -4 20998.3 1252.78   2
  -4  13  -4 23924.2 1913.43   3
  -4  13  -5 20139.0 1785.52   3
  -4  13  -5 17387.2 1063.99   1
  -4  13  -5 17946.7 1093.96   2
  -4  13  -6 5894.88 621.988   2
  -4  13  -6 5437.33 1035.49   3
  -4  13  -7 16280.7 998.083   2
  -4  13  -7 16613.7 1670.17   3
  -4  13  -8 8938.10 748.170   2
  -4  13  -8 8601.95 1235.43   3
  -4  13  -9 22284.0 1973.58   3
  -4  13 -10 16490.0 1717.82   3
  -4  13 -11 3112.23 867.153   3
  -4  13 -12 24446.7 2210.65   3
  -4  13 -13 12458.1 1694.34   3
  -4  13 -14 266.288 694.493   3
  -4  13 -15 5732.82 1237.71   3
  -4  13 -16 18666.8 2132.88   3
  -4  13 -17 30951.2 2759.60   3
  -4  13 -18 3844.45 1151.68   3
   4 -12 -15 735.080 698.557   1
   4 -12 -14 8736.46 1594.55   1
   4 -12 -13 20316.0 2121.61   1
   4 -12 -12 16252.3 1788.65   1
   4 -12 -11-137.261 549.200   1
   4 -12 -10 2839.60 745.028   1
   4 -12  -9 3493.66 897.166   1
   4 -12  -8 32000.0 2178.41   1
   4 -12  -7 17137.7 1529.86   1
   4 -12  -6 322.545 433.153   1
   4 -12  -5 828.657 482.911   1
   4 -12  -4 15696.3 1337.02   1
   4 -12  -3 96867.2 3374.25   1
  -4  12   2 42376.6 2074.30   1
   4 -12  -2 46500.7 2150.96   1
   4 -12  -1 8149.25 867.056   1
  -4  12   1 5423.31 696.601   1
   4 -12   0-190.753 282.720   1
  -4  12   0-692.305 426.046   1
   4 -12   1 2145.49 457.392   1
  -4  12  -1 2009.77 432.116   1
  -4  12  -1 1973.21 636.852   3
  -4  12  -2 6045.99 1002.24   3
  -4  12  -2 6738.61 683.402   1
  -4  12  -3 66549.7 3159.60   3
  -4  12  -3 54660.3 1994.97   1
  -4  12  -4 41259.1 1679.16   2
  -4  12  -4 42001.0 1633.24   1
  -4  12  -4 43826.9 2626.71   3
  -4  12  -5-185.246 255.443   2
  -4  12  -5-259.836 525.265   3
  -4  12  -5 29.3494 220.185   1
  -4  12  -6 7188.81 598.618   2
  -4  12  -6 6841.90 582.357   1
  -4  12  -6 6975.44 1061.79   3
  -4  12  -7 552.209 266.911   2
  -4  12  -7 889.612 268.315   1
  -4  12  -7 593.223 510.839   3
  -4  12  -8 19894.1 986.096   2
  -4  12  -8 22594.7 1900.32   3
  -4  12  -9 36128.0 2410.98   3
  -4  12  -9 31123.7 1264.59   2
  -4  12 -10 18673.3 1777.14   3
  -4  12 -11 5852.60 1084.13   3
  -4  12 -12 2432.49 891.018   3
  -4  12 -13 34980.6 2655.06   3
  -4  12 -14 39597.7 2891.77   3
  -4  12 -15 10515.0 1595.61   3
  -4  12 -16 3289.13 1078.53   3
  -4  12 -17-383.825 792.765   3
  -4  12 -18 6472.91 1392.66   3
  -4  12 -19 7764.89 1643.86   3
   4 -11 -16 16738.1 2059.05   1
   4 -11 -15 10318.9 1604.59   1
   4 -11 -14 1393.44 781.673   1
   4 -11 -13 750.434 672.834   1
   4 -11 -12 6098.61 1235.96   1
   4 -11 -11 20986.2 1899.02   1
   4 -11 -10 4666.81 970.614   1
   4 -11  -9 3723.44 786.052   1
   4 -11  -8 1321.04 455.905   1
   4 -11  -7 13172.3 1292.32   1
   4 -11  -6 35534.0 2098.78   1
   4 -11  -5 26060.4 1694.95   1
   4 -11  -4 49486.1 2301.16   1
  -4  11   3 16148.3 1269.37   1
   4 -11  -3 18272.2 1305.51   1
  -4  11   2 13799.4 1121.30   1
   4 -11  -2 13424.9 1090.05   1
   4 -11  -1 26787.6 1463.82   1
  -4  11   1 25508.8 1426.29   1
   4 -11   0 17994.1 1123.01   1
  -4  11   0 15049.5 1004.39   1
   4 -11   1 37215.3 1589.07   1
  -4  11  -1 33242.9 1487.52   1
  -4  11  -1 34994.8 2154.95   3
  -4  11  -2 75809.2 2387.90   1
  -4  11  -2 80739.0 3314.83   3
  -4  11  -3 1267.61 557.778   3
  -4  11  -3 1370.25 306.666   1
  -4  11  -4 16509.9 931.356   2
  -4  11  -4 16087.8 1468.42   3
  -4  11  -4 17115.6 910.417   1
  -4  11  -5 53957.6 1756.17   2
  -4  11  -5 56395.4 2855.93   3
  -4  11  -5 54907.6 1715.72   1
  -4  11  -6 7061.09 544.329   1
  -4  11  -6 6041.92 972.764   3
  -4  11  -6 6595.23 537.770   2
  -4  11  -7 15376.1 812.305   1
  -4  11  -7 14953.9 818.269   2
  -4  11  -7 15333.3 1525.56   3
  -4  11  -8 11004.8 1322.55   3
  -4  11  -8 9828.50 671.336   1
  -4  11  -8 8635.10 577.425   2
  -4  11  -9 3394.81 423.428   1
  -4  11  -9 4103.40 936.190   3
  -4  11  -9 2845.79 357.046   2
  -4  11 -10 6591.25 1178.64   3
  -4  11 -10 6469.13 551.125   2
  -4  11 -11 46516.4 2907.87   3
  -4  11 -11 46088.6 1605.61   2
  -4  11 -12 52085.8 3115.55   3
  -4  11 -13 8150.97 1362.58   3
  -4  11 -14 81.5360 652.037   3
  -4  11 -15 12536.7 1622.72   3
  -4  11 -16 25539.8 2353.25   3
  -4  11 -17 9048.57 1532.00   3
  -4  11 -18 18913.4 2202.80   3
  -4  11 -19 2729.58 1131.34   3
   4 -10 -17 4382.93 1215.85   1
   4 -10 -16-665.708 776.668   1
   4 -10 -15 7772.72 1355.92   1
   4 -10 -14 10297.9 1534.07   1
   4 -10 -13 8099.10 1272.67   1
   4 -10 -12 10404.8 1391.45   1
   4 -10 -11 4190.66 919.853   1
   4 -10 -10 3178.15 779.182   1
   4 -10  -9 8086.30 1164.90   1
   4 -10  -8 11786.7 1271.73   1
   4 -10  -7 30637.2 1968.84   1
   4 -10  -6 10040.5 1095.41   1
   4 -10  -5 8920.73 941.656   1
  -4  10   4 4167.78 691.115   1
   4 -10  -4 3980.64 688.508   1
   4 -10  -3 24836.8 1477.71   1
  -4  10   3 22979.0 1435.14   1
  -4  10   2 107374. 3322.75   1
   4 -10  -2 114948. 3355.33   1
   4 -10  -1 61071.7 2163.04   1
  -4  10   1 55929.9 2135.34   1
  -4  10   0 1037.63 226.070   1
   4 -10   0 2532.77 434.679   1
  -4  10  -1 1864.90 322.836   1
   4 -10   1 2495.46 410.851   1
  -4  10  -2 27729.1 1201.56   1
  -4  10  -2 27840.9 1832.53   3
  -4  10  -3 77971.8 2148.39   1
  -4  10  -3 82958.0 3338.92   3
  -4  10  -4 9554.52 634.067   2
  -4  10  -4 9584.73 1093.82   3
  -4  10  -4 10346.4 642.951   1
  -4  10  -5 24041.3 1728.87   3
  -4  10  -5 21385.7 923.454   2
  -4  10  -5 23059.8 942.723   1
  -4  10  -6 1734.52 274.447   1
  -4  10  -6 2196.37 297.893   2
  -4  10  -6 2133.63 652.959   3
  -4  10  -7 13723.7 729.352   1
  -4  10  -7 11867.6 607.855   2
  -4  10  -7 13926.9 1415.93   3
  -4  10  -8 29205.2 1061.86   2
  -4  10  -8 29592.7 1173.16   1
  -4  10  -8 33728.9 2178.07   3
  -4  10  -9 14502.1 844.849   1
  -4  10  -9 14887.3 766.646   2
  -4  10  -9 13264.6 1450.74   3
  -4  10 -10 30662.2 2216.88   3
  -4  10 -10 29318.4 1157.24   2
  -4  10 -11 2938.10 874.585   3
  -4  10 -12 69.1223 282.855   1
  -4  10 -12 81.1032 585.515   3
  -4  10 -13 17692.9 1221.83   1
  -4  10 -13 15798.6 1738.34   3
  -4  10 -14 27916.7 1641.33   1
  -4  10 -14 25619.9 2252.96   3
  -4  10 -15 12057.6 1611.25   3
  -4  10 -16 302.111 647.865   3
  -4  10 -17 457.916 717.818   3
  -4  10 -18 6471.36 1426.34   3
  -4  10 -19 18524.4 2276.11   3
   4  -9 -18 1649.10 897.987   1
   4  -9 -17 6020.73 1231.98   1
   4  -9 -16 7480.56 1307.99   1
   4  -9 -15 4077.85 950.492   1
   4  -9 -14 2379.47 813.423   1
   4  -9 -13 1778.04 715.181   1
   4  -9 -12 830.654 515.778   1
   4  -9 -11 21316.8 1824.88   1
   4  -9 -10 25416.3 1904.38   1
   4  -9  -9 2130.34 618.977   1
   4  -9  -8 506.622 544.131   1
   4  -9  -7 2865.55 648.227   1
   4  -9  -6 48143.9 2314.01   1
  -4   9   5 67889.2 2737.75   1
   4  -9  -5 73567.7 2787.97   1
  -4   9   4 54161.2 2267.61   1
   4  -9  -4 57403.9 2293.69   1
  -4   9   3 3793.46 621.048   1
   4  -9  -3 3789.65 569.323   1
  -4   9   2 928.449 363.344   1
   4  -9  -2 349.805 281.827   1
  -4   9   1 76760.8 2427.69   1
   4  -9  -1 80540.1 2440.32   1
  -4   9   0 85768.4 2506.96   1
   4  -9   0 93139.5 2548.00   1
  -4   9  -1 39418.8 1407.81   1
   4  -9   1 39862.2 1418.71   1
  -4   9  -1 37245.5 2052.20   3
  -4   9  -2 701.173 399.239   3
  -4   9  -2 1152.00 245.333   1
  -4   9  -3 12998.7 674.342   1
  -4   9  -3 13515.2 1295.54   3
  -4   9  -4 5447.45 863.273   3
  -4   9  -4 5087.79 403.233   2
  -4   9  -4 6002.44 429.286   1
  -4   9  -5 71098.3 1756.20   1
  -4   9  -5 65640.4 1694.47   2
  -4   9  -6 47691.4 1308.85   1
  -4   9  -6 53516.3 2619.47   3
  -4   9  -7 40237.4 1270.09   1
  -4   9  -7 38376.9 1144.17   2
  -4   9  -8 15567.1 1471.37   3
  -4   9  -8 14337.1 759.324   1
  -4   9  -8 14206.2 662.109   2
  -4   9  -9 14768.6 1476.60   3
  -4   9 -10 13689.7 901.389   1
  -4   9 -10 15759.0 1576.72   3
   4  -9  11 8930.13 651.473   2
  -4   9 -11 10279.3 834.333   1
  -4   9 -11 8840.33 1210.66   3
   4  -9  12 17525.0 1001.40   2
  -4   9 -12 20359.7 1244.84   1
  -4   9 -12 20272.9 1845.90   3
  -4   9 -13 7623.04 825.764   1
  -4   9 -13 4904.21 1082.59   3
  -4   9 -14 355.754 627.752   3
  -4   9 -14 197.110 383.516   1
  -4   9 -15 1942.27 816.683   3
  -4   9 -15 2778.31 569.007   1
  -4   9 -16 18570.7 1440.35   1
  -4   9 -16 19703.7 2032.75   3
  -4   9 -17 13610.4 1848.88   3
  -4   9 -18 7034.77 1442.35   3
  -4   9 -19 1360.01 849.481   3
  -4   9 -20 63.2052 810.259   3
   4  -8 -18 5254.28 1239.76   1
   4  -8 -17 1923.30 798.243   1
   4  -8 -16 366.383 622.563   1
   4  -8 -15 14016.7 1730.66   1
   4  -8 -14 13143.9 1594.49   1
   4  -8 -13 25504.6 2153.64   1
   4  -8 -12 13698.1 1540.07   1
   4  -8 -11 891.955 555.011   1
   4  -8 -10 1330.43 561.249   1
   4  -8  -9 7899.94 1006.67   1
   4  -8  -8 33097.5 1988.57   1
   4  -8  -7 36460.6 1984.69   1
   4  -8  -6 22002.3 1439.95   1
  -4   8   5 3526.57 623.698   2
  -4   8   5 5380.21 718.632   1
   4  -8  -5 4047.44 624.337   1
  -4   8   4 41414.8 1877.36   1
   4  -8  -4 41338.9 1855.51   1
  -4   8   3 69996.5 2416.89   1
   4  -8  -3 71388.0 2399.89   1
  -4   8   2 123353. 3302.70   1
   4  -8  -2 121686. 3234.60   1
  -4   8   1 45578.7 1685.24   1
   4  -8  -1 46590.5 1658.15   1
  -4   8   0 8838.85 619.749   1
   4  -8   0 11051.7 688.230   1
  -4   8  -1 46608.1 1454.52   1
   4  -8   1 47661.5 1445.54   1
  -4   8  -2 4103.73 706.970   3
  -4   8  -2 4728.35 363.779   1
  -4   8  -3 35957.8 1124.59   2
  -4   8  -3 38656.1 1117.35   1
  -4   8  -4 34397.3 1947.78   3
  -4   8  -4 32939.7 930.695   1
  -4   8  -5 5263.02 329.315   1
  -4   8  -5 3736.68 252.914   2
  -4   8  -5 5471.91 862.451   3
  -4   8  -6 3133.48 288.756   1
  -4   8  -6 3833.54 703.198   3
  -4   8  -6 2731.70 224.293   2
  -4   8  -7 53331.1 1478.02   1
  -4   8  -7 50919.4 1274.77   2
  -4   8  -8 89672.5 3573.83   3
   4  -8   9 25216.4 978.206   2
  -4   8  -9 28868.0 1222.40   1
  -4   8  -9 30970.6 2053.38   3
   4  -8  10 24457.2 1049.12   2
  -4   8 -10 28357.2 1304.80   1
  -4   8 -10 29593.0 2075.21   3
  -4   8 -11 9548.04 824.551   1
   4  -8  11 8191.79 641.855   2
  -4   8 -11 9702.15 1262.34   3
  -4   8 -12 20928.0 1266.94   1
   4  -8  12 18937.9 1069.73   2
  -4   8 -12 20983.5 1883.90   3
  -4   8 -13 19926.4 1314.62   1
  -4   8 -13 21099.0 1915.62   3
  -4   8 -14 37321.8 1924.43   1
  -4   8 -14 34031.4 2499.27   3
  -4   8 -15 19925.7 1450.61   1
  -4   8 -15 20698.3 2013.50   3
  -4   8 -16-541.514 727.963   3
  -4   8 -16 2020.45 581.326   1
  -4   8 -17 5394.06 833.407   1
  -4   8 -17 6638.27 1444.01   3
  -4   8 -18 6569.34 1387.22   3
  -4   8 -19 5490.56 1217.72   3
  -4   8 -20 7921.71 1570.27   3
   4  -7 -19-61.3982 887.926   1
   4  -7 -18 1237.71 865.384   1
   4  -7 -17 7580.01 1423.85   1
   4  -7 -16 31982.3 2629.12   1
   4  -7 -15 15640.4 1759.06   1
   4  -7 -14 1832.24 734.831   1
   4  -7 -13-226.376 616.908   1
   4  -7 -12 12641.0 1433.78   1
   4  -7 -11 38395.5 2338.23   1
   4  -7 -10 46122.2 2478.71   1
   4  -7  -9 1055.48 458.446   1
   4  -7  -8 773.352 404.546   1
   4  -7  -7 33937.5 1881.18   1
   4  -7  -6 64287.8 2521.00   1
  -4   7   6 61327.5 2581.10   2
  -4   7   5 97187.4 3248.96   2
   4  -7  -5 102651. 3211.36   1
  -4   7   4 27168.4 1491.84   2
   4  -7  -4 28716.5 1456.82   1
  -4   7   3 4186.05 600.460   2
  -4   7   3 4967.98 603.264   1
   4  -7  -3 3696.31 531.340   1
  -4   7   2 32141.7 1368.29   1
   4  -7  -2 31820.2 1350.65   1
  -4   7   2 29135.0 1398.62   2
  -4   7   1 16035.8 898.274   1
   4  -7  -1 15543.8 836.873   1
  -4   7   0 37938.3 1275.98   1
   4  -7   0 38685.6 1271.17   1
  -4   7  -1 139787. 2936.32   1
   4  -7   1 143081. 2935.85   1
  -4   7  -2 54746.5 2417.92   3
  -4   7  -2 48351.9 1236.73   1
  -4   7  -3 23633.6 709.544   2
  -4   7  -3 33965.5 1803.48   3
   4  -7   4 6522.55 821.365   3
  -4   7  -4 5076.03 813.598   3
  -4   7  -5 109019. 3518.82   3
  -4   7  -5 79549.7 1710.13   1
  -4   7  -6 91464.9 1964.71   1
  -4   7  -6 97899.4 3462.74   3
  -4   7  -7 35976.8 2064.42   3
  -4   7  -7 34749.6 1161.76   1
   4  -7   8 1470.70 212.939   2
  -4   7  -8 1991.49 314.121   1
  -4   7  -8 1332.68 563.072   3
  -4   7  -9 7409.01 628.095   1
   4  -7   9 6162.24 469.123   2
  -4   7  -9 6329.34 969.903   3
  -4   7 -10 41975.3 1653.09   1
  -4   7 -10 40803.1 2423.09   3
   4  -7  10 39584.4 1442.71   2
  -4   7 -11 103717. 4189.80   3
  -4   7 -11 110719. 3123.06   1
  -4   7 -12 52295.0 2862.93   3
  -4   7 -12 50435.3 2075.79   1
   4  -7  12 44192.3 1762.86   2
   4  -7  13 149.551 290.824   2
  -4   7 -13 1392.18 398.788   1
  -4   7 -13 11.8881 545.307   3
  -4   7 -14 10640.4 1023.55   1
  -4   7 -14 9028.04 1364.41   3
  -4   7 -15 7457.20 1320.74   3
  -4   7 -15 7411.24 929.009   1
  -4   7 -16 25937.6 2443.73   3
  -4   7 -16 22646.2 1627.09   1
  -4   7 -17 19313.3 1596.09   1
  -4   7 -17 21050.5 2173.10   3
  -4   7 -18 461.631 809.270   3
  -4   7 -18 1440.35 568.075   1
  -4   7 -19 1348.97 870.830   3
   4  -6 -19 13605.2 1921.17   1
   4  -6 -18 8751.23 1520.84   1
   4  -6 -17 10293.0 1535.35   1
   4  -6 -16 516.124 612.957   1
   4  -6 -15 24872.8 2137.86   1
   4  -6 -14 46636.0 2782.46   1
   4  -6 -13 15777.6 1530.95   1
   4  -6 -12 3054.09 776.273   1
   4  -6 -11 785.969 453.696   1
   4  -6 -10 7969.59 972.897   1
   4  -6  -9 32164.6 1906.29   1
   4  -6  -8 98066.2 3376.18   1
   4  -6  -7 80581.6 2876.35   1
   4  -6  -6 11704.9 968.634   1
  -4   6   6 12475.2 1128.46   2
  -4   6   5 1399.23 434.045   2
   4  -6  -5 831.002 327.328   1
   4  -6  -4 38970.6 1624.60   1
  -4   6   4 38234.3 1735.31   2
   4  -6  -3 15174.7 952.017   1
  -4   6   3 17210.4 1049.37   2
   4  -6  -2 22677.8 1047.82   1
  -4   6   2 21700.9 1117.82   2
   4  -6  -1 15074.6 773.646   1
  -4   6   1 14687.1 831.399   2
  -4   6   0 42320.9 1354.13   2
   4  -6   0 43950.3 1251.61   1
  -4   6  -1 5970.59 770.868   3
   4  -6   1 6566.27 367.804   1
  -4   6  -1 6425.24 410.855   2
  -4   6  -2 155248. 2987.97   2
  -4   6  -2 190828. 4697.00   3
   4  -6   3 51559.4 2173.06   3
  -4   6  -3 45931.9 2146.23   3
  -4   6  -4 96758.8 3309.81   3
   4  -6   4 95643.2 3157.63   3
   4  -6   5 2387.68 555.556   3
  -4   6  -5 2135.11 541.355   3
  -4   6  -6 581.922 154.149   1
   4  -6   6 610.310 409.979   3
  -4   6  -6 454.636 398.543   3
  -4   6  -7 49498.0 1392.11   1
  -4   6  -7 47980.3 2314.61   3
  -4   6  -8 37953.9 1355.36   1
  -4   6  -8 39335.2 2184.46   3
  -4   6  -9 70488.0 2146.11   1
  -4   6  -9 68856.5 3061.77   3
   4  -6   9 63572.4 1853.31   2
   4  -6  10 21714.4 1080.77   2
  -4   6 -10 23258.0 1238.58   1
  -4   6 -10 23245.2 1780.33   3
  -4   6 -11 1412.46 410.720   1
   4  -6  11 1250.79 350.586   2
  -4   6 -11 1068.03 633.097   3
  -4   6 -12 30493.8 1603.54   1
   4  -6  12 29320.9 1474.90   2
  -4   6 -12 33556.1 2263.75   3
  -4   6 -13 76935.1 2815.40   1
   4  -6  13 71608.3 2617.06   2
  -4   6 -14 25790.2 1610.39   1
   4  -6  14 25066.3 1536.84   2
  -4   6 -14 26294.9 2173.66   3
  -4   6 -15 2434.16 597.241   1
  -4   6 -15 3520.55 933.156   3
  -4   6 -16 10975.0 1166.31   1
  -4   6 -16 11247.7 1665.96   3
  -4   6 -17 1304.71 809.724   3
  -4   6 -17 2307.43 697.723   1
  -4   6 -18 12487.6 1392.39   1
  -4   6 -18 12713.2 1831.68   3
  -4   6 -19 17113.0 2055.05   3
  -4   6 -19 16296.7 1620.15   1
   4  -5 -20 8262.54 1463.82   1
   4  -5 -19 2175.10 828.652   1
   4  -5 -18 6207.24 1263.48   1
   4  -5 -17 22880.7 2120.02   1
   4  -5 -16 24947.1 2154.40   1
   4  -5 -15 33424.1 2406.41   1
   4  -5 -14-55.8494 485.332   1
   4  -5 -13 16901.5 1622.87   1
   4  -5 -12 7338.09 1041.96   1
   4  -5 -11 25837.3 1859.15   1
   4  -5 -10 52786.4 2551.69   1
   4  -5  -9 28502.3 1768.30   1
   4  -5  -8 3369.10 625.666   1
   4  -5  -7 20756.8 1356.07   1
  -4   5   7 22339.2 1481.65   2
   4  -5  -6 20786.3 1288.90   1
  -4   5   6 21063.7 1369.93   2
  -4   5   5 57233.2 2220.48   2
   4  -5  -5 57351.7 2126.52   1
   4  -5  -4 158592. 3941.86   1
  -4   5   4 163604. 4112.22   2
   4  -5  -3 147329. 3556.59   1
  -4   5   3 151552. 3711.54   2
   4  -5  -2 991.732 280.839   1
  -4   5   2 1733.16 400.528   2
   4  -5  -1 18855.0 816.436   1
  -4   5   1 20460.7 910.011   2
   4  -5   0 70619.5 1638.92   1
  -4   5   0 72704.1 1809.25   2
  -4   5  -1 51089.7 2092.74   3
  -4   5  -1 49800.1 1245.70   2
  -4   5  -2 2157.47 510.474   3
   4  -5   3 46.5237 289.550   3
  -4   5  -3 215.974 411.274   3
  -4   5  -4 155420. 4364.19   3
   4  -5   4 165838. 4450.25   3
  -4   5  -5 749.247 428.606   3
  -4   5  -5 1032.20 148.420   1
   4  -5   5 1253.18 412.117   3
  -4   5  -6 97165.8 2006.71   1
  -4   5  -6 99497.3 3263.14   3
   4  -5   6 105009. 3270.39   3
  -4   5  -7 37710.2 1245.74   1
   4  -5   7 34830.0 1093.48   2
  -4   5  -7 38471.1 2083.13   3
  -4   5  -8 20921.8 995.892   1
  -4   5  -8 20965.3 1568.72   3
   4  -5   8 21663.9 928.165   2
  -4   5  -9 577.804 309.969   1
   4  -5   9 573.247 262.705   2
  -4   5  -9 705.034 529.332   3
  -4   5 -10 36397.2 1573.11   1
   4  -5  10 37053.7 1496.11   2
  -4   5 -10 37168.7 2213.06   3
  -4   5 -11 63868.8 3046.73   3
  -4   5 -11 60786.7 2246.41   1
   4  -5  11 62158.4 2158.93   2
  -4   5 -12 45661.4 2639.20   3
  -4   5 -12 42179.7 1929.45   1
   4  -5  12 41840.7 1839.63   2
  -4   5 -13 56138.3 3032.24   3
  -4   5 -13 53193.7 2318.97   1
   4  -5  13 48355.0 2121.54   2
  -4   5 -14 4723.52 1036.93   3
   4  -5  14 3557.64 633.141   2
  -4   5 -14 3676.92 711.130   1
  -4   5 -15 14734.5 1335.00   1
  -4   5 -15 15507.5 1757.54   3
  -4   5 -16 23637.1 2216.71   3
  -4   5 -16 25591.9 1808.92   1
  -4   5 -17 70451.4 3957.88   3
  -4   5 -17 69895.8 3227.02   1
  -4   5 -18 40079.8 3014.71   3
  -4   5 -18 38895.5 2465.18   1
  -4   5 -19 58.2116 537.898   1
  -4   5 -20 3893.18 901.124   1
   4  -4 -20 3662.22 982.759   1
   4  -4 -19 19359.2 2042.11   1
   4  -4 -18 11108.0 1549.36   1
   4  -4 -17-139.781 584.919   1
   4  -4 -16 882.814 599.415   1
   4  -4 -15-647.029 697.516   1
   4  -4 -14 19753.0 1783.62   1
   4  -4 -13 22701.9 1821.41   1
   4  -4 -12 20499.7 1662.28   1
   4  -4 -11 7041.76 944.436   1
   4  -4 -10 8363.00 1035.15   1
   4  -4  -9 143441. 4353.78   1
   4  -4  -8 88034.6 3115.50   1
  -4   4   8 93779.7 3328.31   2
   4  -4  -7 147870. 4192.53   1
  -4   4   7 158048. 4405.84   2
   4  -4  -6 25954.8 1431.71   1
  -4   4   6 28848.7 1576.82   2
   4  -4  -5 2450.39 455.108   1
  -4   4   5 3547.96 618.370   2
   4  -4  -4 3824.04 505.195   1
  -4   4   4 2719.35 440.066   2
   4  -4  -3 221292. 4778.11   1
  -4   4   3 229522. 4971.69   2
   4  -4  -2 209321. 4281.27   1
  -4   4   2 206473. 4442.40   2
   4  -4  -1 17998.7 748.466   1
  -4   4   1 18376.5 838.984   2
  -4   4   0-82.5281 368.453   3
   4  -4   0 91.2126 129.750   1
  -4   4   0 213.463 189.931   2
  -4   4  -1 7806.62 821.752   3
  -4   4  -1 7700.84 374.077   2
  -4   4  -2 250360. 5789.32   3
   4  -4   2 253871. 5679.42   3
  -4   4  -3 41091.7 1851.62   3
   4  -4   3 42311.8 1849.67   3
  -4   4  -4 8569.40 933.394   3
   4  -4   4 8251.10 835.125   3
   4  -4   5 266208. 5659.66   3
  -4   4  -5 257077. 4215.62   1
  -4   4  -5 256831. 5703.70   3
  -4   4  -6 79675.4 1941.92   1
  -4   4  -6 81017.9 2920.95   3
   4  -4   6 80759.8 2821.60   3
   4  -4   7 109248. 3659.30   3
  -4   4  -7 114588. 3751.22   3
  -4   4  -7 113602. 2772.75   1
   4  -4   7 109244. 2559.57   2
  -4   4  -8 88794.6 2500.33   1
   4  -4   8 86829.4 2319.63   2
  -4   4  -8 86214.6 3324.20   3
  -4   4  -9 66844.1 2908.81   3
   4  -4   9 65195.5 2061.55   2
  -4   4  -9 66340.2 2211.02   1
  -4   4 -10 726.832 286.559   1
   4  -4  10 1038.22 346.845   2
  -4   4 -10 777.798 459.984   3
  -4   4 -11 760.763 540.713   3
  -4   4 -11 1631.12 443.882   1
   4  -4  11 2024.99 463.510   2
   4  -4  12 1115.52 376.414   2
  -4   4 -12 608.482 579.789   3
  -4   4 -12 532.428 333.951   1
  -4   4 -13 58498.7 2536.22   1
   4  -4  13 54142.8 2325.41   2
  -4   4 -14 122485. 4105.82   1
  -4   4 -14 132799. 5097.86   3
  -4   4 -15 34229.7 2646.97   3
  -4   4 -15 38135.1 2227.37   1
  -4   4 -16 556.223 622.770   3
  -4   4 -16-301.739 483.012   1
  -4   4 -17 1085.21 487.360   1
  -4   4 -18 18663.0 1749.90   1
  -4   4 -19 21016.0 1917.03   1
  -4   4 -20 3748.67 942.543   1
  -4   4 -21 1209.58 828.520   1
   4  -3 -21 5474.19 1270.40   1
   4  -3 -20 3763.90 1052.18   1
   4  -3 -19 621.964 622.674   1
   4  -3 -18 2569.85 932.955   1
   4  -3 -17 23353.9 2142.28   1
   4  -3 -16 10434.1 1380.75   1
   4  -3 -15 11088.1 1354.39   1
   4  -3 -14 14917.7 1509.22   1
   4  -3 -13 5577.00 970.562   1
   4  -3 -12 34146.6 2177.72   1
   4  -3 -11 60198.9 2755.56   1
   4  -3 -10 43543.3 2210.13   1
   4  -3  -9 25253.3 1641.51   1
   4  -3  -8 14636.6 1166.31   1
  -4   3   8 15976.7 1251.87   2
   4  -3  -7 981.050 387.665   2
   4  -3  -7 1452.80 525.038   1
  -4   3   7 1650.81 481.832   2
   4  -3  -6 212948. 5086.94   1
  -4   3   6 216557. 5255.24   2
   4  -3  -6 213195. 5125.70   2
  -4   3   5 202984. 4778.85   2
   4  -3  -5 187551. 4627.15   2
  -4   3   4 80737.8 2440.84   2
   4  -3  -4 74422.7 2341.47   2
   4  -3  -3 25230.4 1186.41   2
  -4   3   3 27456.5 1185.81   2
  -4   3   2 2725.30 389.000   2
   4  -3  -2 2942.76 411.710   2
  -4   3   1 2493.41 366.979   2
   4  -3  -1 2481.02 353.304   2
  -4   3   0 49409.5 1309.89   2
  -4   3   0 44839.3 1750.18   3
   4  -3   0 47824.9 1303.16   2
   4  -3   1 3363.64 261.339   2
   4  -3   1 2972.09 489.794   3
  -4   3  -1 2975.29 243.975   2
  -4   3  -1 2858.65 531.800   3
  -4   3  -2 6621.91 734.802   3
   4  -3   2 8689.43 764.263   3
   4  -3   3 38864.8 930.487   1
   4  -3   3 44153.7 1777.48   3
  -4   3  -3 42666.8 1777.73   3
  -4   3  -4 3925.85 305.780   1
  -4   3  -4 3239.13 584.306   3
   4  -3   4 3422.97 586.060   3
  -4   3  -5 14934.5 1148.59   3
  -4   3  -5 14772.5 687.996   1
   4  -3   5 16505.6 1158.10   3
   4  -3   5 14609.3 616.726   2
   4  -3   6 269664. 6319.39   3
  -4   3  -6 269137. 6364.68   3
   4  -3   6 261029. 5107.67   2
  -4   3  -6 262695. 5275.71   1
   4  -3   7 137727. 4116.11   3
  -4   3  -7 138064. 3306.55   1
  -4   3  -7 134863. 4164.62   3
   4  -3   7 135566. 3172.98   2
  -4   3  -8 2999.34 664.791   3
  -4   3  -8 2691.34 419.732   1
   4  -3   8 2196.02 358.859   2
  -4   3  -9 18123.6 1502.29   3
  -4   3  -9 18771.4 1133.58   1
   4  -3   9 17137.6 1025.94   2
  -4   3 -10 68686.4 2491.40   1
  -4   3 -10 70009.3 3073.76   3
   4  -3  10 64795.1 2312.97   2
  -4   3 -11 47351.1 2577.05   3
  -4   3 -11 46298.5 2074.78   1
   4  -3  11 45385.6 1979.96   2
  -4   3 -12 28085.6 2126.23   3
  -4   3 -12 27732.4 1652.72   1
   4  -3  12 24895.2 1525.58   2
  -4   3 -13 7010.26 1184.83   3
   4  -3  13 7826.67 919.619   2
  -4   3 -13 7943.37 939.267   1
  -4   3 -14 1216.18 560.732   1
  -4   3 -14 1785.68 738.329   3
  -4   3 -15 38501.1 2262.31   1
  -4   3 -15 32248.2 2582.52   3
  -4   3 -16 13165.8 1408.46   1
  -4   3 -17 14252.7 1465.81   1
  -4   3 -18 13872.8 1549.87   1
  -4   3 -19 1438.77 698.478   1
  -4   3 -20 2401.20 827.531   1
  -4   3 -21 4008.32 936.867   1
  -4   3 -22 7947.43 1375.95   1
   4  -2 -21 8897.21 1585.70   1
   4  -2 -20 9408.28 1570.51   1
   4  -2 -19 11600.7 1598.50   1
   4  -2 -18 22561.8 2148.16   1
   4  -2 -17 3588.35 918.749   1
   4  -2 -16-725.546 642.448   1
   4  -2 -15-92.9312 621.217   1
   4  -2 -14 29621.9 2115.45   1
   4  -2 -13 38428.2 2337.48   1
   4  -2 -12 9712.66 1152.31   1
   4  -2 -11 5898.89 908.238   1
   4  -2 -10 3633.47 715.457   2
   4  -2 -10 5088.55 865.270   1
   4  -2  -9 17682.2 1327.59   2
  -4   2   8 105910. 3414.60   2
   4  -2  -8 100159. 3320.27   2
  -4   2   7 205237. 5115.84   2
   4  -2  -7 199198. 5074.43   2
  -4   2   6 35927.7 1624.54   2
   4  -2  -6 34898.4 1670.20   2
   4  -2  -5 29547.5 1432.39   2
  -4   2   5 30355.0 1425.57   2
   4  -2  -4 152091. 3778.72   2
  -4   2   4 155745. 3763.15   2
   4  -2  -3 78829.5 2313.51   2
  -4   2   3 85981.3 2402.00   2
  -4   2   2 61715.7 1811.50   2
   4  -2  -2 59565.0 1783.94   2
  -4   2   1 80537.6 2344.78   3
  -4   2   1 84533.2 2096.58   2
   4  -2  -1 82281.7 2047.87   2
  -4   2   0 1831.81 273.820   2
   4  -2   0 1741.88 274.022   2
  -4   2   0 2008.45 438.556   3
   4  -2   1 7711.52 402.427   1
   4  -2   1 7807.86 432.445   2
  -4   2  -1 7560.55 685.177   3
   4  -2   1 8089.67 681.479   3
  -4   2  -2 29986.6 1410.89   3
   4  -2   2 28567.6 880.745   2
   4  -2   2 30219.9 1401.08   3
   4  -2   2 31109.9 883.192   1
  -4   2  -3 237771. 4535.23   1
  -4   2  -3 230992. 5390.23   3
   4  -2   3 234044. 5379.25   3
   4  -2   3 249346. 4546.74   1
  -4   2  -4 72227.0 1838.81   1
   4  -2   4 73932.6 1838.63   1
  -4   2  -4 70711.4 2478.54   3
   4  -2   4 73073.4 2461.72   3
  -4   2  -5 193.053 432.094   3
  -4   2  -5 216.424 219.819   1
   4  -2   5 456.979 227.833   1
   4  -2   5 336.178 294.571   3
   4  -2   6 42427.3 1498.98   1
  -4   2  -6 40090.4 1969.54   3
   4  -2   6 39674.2 1908.50   3
  -4   2  -6 41715.1 1505.64   1
   4  -2   7 10552.4 779.395   1
  -4   2  -7 9706.10 1011.18   3
  -4   2  -7 9696.19 748.953   1
   4  -2   7 9476.63 929.028   3
  -4   2  -8 40803.5 2139.02   3
  -4   2  -8 41454.0 1684.81   1
   4  -2   8 40788.2 1613.26   2
   4  -2   9 144198. 3755.80   2
  -4   2  -9 143539. 3879.00   1
  -4   2  -9 143410. 4535.23   3
   4  -2  10 35751.4 1704.29   2
  -4   2 -10 34228.1 1707.29   1
  -4   2 -10 38795.9 2262.14   3
  -4   2 -11 7684.85 880.113   1
  -4   2 -11 8215.47 1159.64   3
   4  -2  11 7118.78 825.936   2
  -4   2 -12 48140.1 2761.69   3
   4  -2  12 49846.5 2266.87   2
  -4   2 -12 48995.0 2308.83   1
  -4   2 -13 20666.0 1535.12   1
  -4   2 -13 20174.6 1774.34   3
  -4   2 -14 3808.78 918.406   3
  -4   2 -14 3664.35 736.823   1
  -4   2 -15 18047.9 1570.13   1
  -4   2 -16 4478.79 816.495   1
  -4   2 -17 409.337 493.598   1
  -4   2 -18 6147.33 1040.04   1
  -4   2 -19 18871.1 1863.35   1
  -4   2 -20 14270.9 1685.78   1
  -4   2 -21 673.517 656.783   1
  -4   2 -22-109.756 641.575   1
   4  -1 -21 6252.89 1328.38   1
   4  -1 -20 1293.03 673.068   1
   4  -1 -19 19.3253 622.894   1
   4  -1 -18 4760.17 1068.44   1
   4  -1 -17 28886.4 2332.65   1
   4  -1 -16 15646.9 1619.74   1
   4  -1 -15 7602.59 1171.37   1
   4  -1 -14 6863.08 1049.96   1
   4  -1 -13 1043.95 619.110   2
   4  -1 -13 2874.73 814.407   1
   4  -1 -12 31653.9 1969.35   2
   4  -1 -11 51108.5 2496.18   2
   4  -1 -10 34901.8 1962.79   2
  -4   1   9 117882. 3762.77   2
   4  -1  -9 117688. 3800.80   2
   4  -1  -8 10940.8 995.935   2
  -4   1   8 11571.6 1026.44   2
   4  -1  -7 49404.0 2090.37   2
  -4   1   7 49082.7 2064.83   2
  -4   1   6 254587. 5777.10   2
   4  -1  -6 244595. 5733.35   2
  -4   1   5 98408.0 2890.64   2
   4  -1  -5 89082.8 2755.14   2
   4  -1  -4 1158.88 434.866   2
  -4   1   4 1838.59 421.372   2
  -4   1   3 4477.24 529.368   2
   4  -1  -3 4096.91 524.901   2
  -4   1   2 2681.96 383.095   2
   4  -1  -2 2831.09 449.516   2
  -4   1   1 148621. 3255.06   2
  -4   1   1 140650. 3305.09   3
   4  -1  -1 149474. 3275.19   2
  -4   1   0 249541. 4801.24   2
   4  -1   0 245529. 4782.04   2
  -4   1   0 239000. 5037.36   3
   4  -1   0 239948. 5004.68   3
   4  -1   1 113118. 2891.16   3
   4  -1   1 108657. 2484.22   2
   4  -1   1 115025. 2481.75   1
  -4   1  -1 109643. 2858.75   3
   4  -1   2 33240.1 1072.59   1
  -4   1  -2 31814.5 1077.10   1
  -4   1  -2 31614.3 1378.94   3
   4  -1   2 32197.6 1374.70   3
   4  -1   3 2423.12 328.178   1
  -4   1  -3 2546.64 334.929   1
  -4   1  -3 2303.46 500.525   3
   4  -1   3 1811.17 413.237   3
  -4   1  -4 33072.5 1251.54   1
   4  -1   4 36044.5 1266.99   1
  -4   1  -4 33544.7 1583.16   3
   4  -1   4 33549.7 1554.31   3
  -4   1  -5 330593. 6423.31   1
  -4   1  -5 320556. 7033.88   3
   4  -1   5 317503. 6351.04   1
   4  -1   5 322327. 7020.11   3
   4  -1   6 59589.8 1959.01   1
   4  -1   6 57597.0 2276.70   3
  -4   1  -6 53485.4 2281.10   3
  -4   1  -6 56967.8 1900.84   1
   4  -1   7 36725.6 1581.94   1
  -4   1  -7 34732.2 1867.27   3
   4  -1   7 35484.6 1843.27   3
  -4   1  -7 36972.4 1580.38   1
  -4   1  -8 10078.1 869.003   1
   4  -1   8 10951.8 908.086   1
  -4   1  -8 10221.0 1102.07   3
  -4   1  -9 16702.8 1486.55   3
  -4   1  -9 17485.8 1185.78   1
   4  -1   9 17347.2 1186.26   1
  -4   1 -10 99070.5 3843.10   3
  -4   1 -10 100155. 3296.47   1
   4  -1  10 98629.5 3191.73   2
  -4   1 -11 94594.1 3306.36   1
   4  -1  11 88764.7 3119.09   2
  -4   1 -11 97640.8 3806.48   3
  -4   1 -12 13007.3 1190.64   1
  -4   1 -12 11799.9 1383.23   3
  -4   1 -13-334.157 513.306   1
  -4   1 -14 1536.53 554.496   1
  -4   1 -15 11489.4 1302.44   1
  -4   1 -16 20514.0 1763.28   1
  -4   1 -17 21986.5 1892.49   1
  -4   1 -18 14835.4 1618.25   1
  -4   1 -19 1496.10 726.343   1
  -4   1 -20 9831.99 1423.24   1
  -4   1 -21 12232.6 1683.77   1
  -4   1 -22 12703.8 1746.41   1
   4   0 -22 692.563 687.136   1
   4   0 -21 2484.92 1135.06   1
   4   0 -20 6121.00 1269.00   1
   4   0 -19 16582.8 1882.51   1
   4   0 -18 29837.5 2393.56   1
   4   0 -17 5591.43 1142.75   1
   4   0 -16 2221.00 808.394   1
   4   0 -15 3995.21 1016.16   1
   4   0 -15 5017.18 890.032   2
   4   0 -14 34096.7 2182.57   2
   4   0 -13 24649.5 1813.53   2
   4   0 -12 22466.7 1659.64   2
   4   0 -11 3542.05 729.619   2
   4   0 -10 5752.09 827.523   2
  -4   0   9 65703.1 2652.52   2
   4   0  -9 59859.6 2531.99   2
  -4   0   8 131855. 3924.69   2
   4   0  -8 120364. 3762.90   2
  -4   0   7 54591.0 2247.10   2
   4   0  -7 51193.9 2127.51   2
  -4   0   6 16266.9 1131.42   2
   4   0  -6 17268.9 1161.14   2
  -4   0   5 28739.5 1405.73   2
   4   0  -5 25575.2 1305.61   2
  -4   0   4 66156.4 2160.68   2
   4   0  -4 63113.7 2098.57   2
  -4   0   3 28874.8 1253.00   2
   4   0  -3 28384.5 1267.11   2
  -4   0   2 65990.9 1989.88   2
   4   0  -2 66982.2 1989.41   2
  -4   0   2 63383.4 1723.38   3
  -4   0   1 1781.38 363.345   2
   4   0  -1 1606.89 356.541   2
  -4   0   1 1976.31 327.674   3
   4   0   0 63871.4 1793.93   1
   4   0   0 63092.4 1814.74   2
   4   0   0 66293.6 1876.68   3
  -4   0   0 63292.6 1820.88   3
   4   0   1 119433. 2765.63   2
   4   0   1 119883. 2773.05   1
   4   0   1 113402. 2852.85   3
  -4   0  -1 117145. 2726.82   1
  -4   0  -1 112311. 2832.99   3
   4   0   2 274423. 5359.10   1
  -4   0  -2 263775. 5330.89   1
  -4   0  -2 268305. 5631.31   3
   4   0   2 269144. 5592.86   3
   4   0   3 63123.1 1873.00   1
  -4   0  -3 63256.1 2125.54   3
  -4   0  -3 66906.2 1927.56   1
   4   0   3 62489.1 2086.73   3
  -4   0  -4 78211.1 2275.58   1
   4   0   4 81409.3 2263.34   1
  -4   0  -4 75128.4 2491.33   3
   4   0   4 78147.1 2509.74   3
  -4   0  -5 78471.2 2369.54   1
   4   0   5 79929.3 2376.91   1
  -4   0  -5 79234.9 2687.24   3
   4   0   5 79983.7 2658.52   3
   4   0   6 94360.0 2750.28   1
  -4   0  -6 95292.9 2805.02   1
   4   0   6 98307.0 3131.01   3
  -4   0  -6 97223.0 3170.23   3
   4   0   7 57973.3 2183.64   1
  -4   0  -7 61950.7 2606.50   3
   4   0   7 61201.1 2464.42   3
  -4   0  -7 58210.8 2147.97   1
  -4   0  -8 52066.6 2411.00   3
  -4   0  -8 47811.9 2029.03   1
   4   0   8 50366.4 2083.86   1
   4   0   9 79025.0 2818.62   1
  -4   0  -9 78064.5 3217.58   3
  -4   0  -9 78804.1 2846.24   1
   4   0  10 18466.4 1359.68   1
  -4   0 -10 16460.6 1456.51   3
  -4   0 -10 18580.6 1356.48   1
  -4   0 -11 9122.42 1009.21   1
  -4   0 -12 2421.35 571.785   1
  -4   0 -13 27697.8 1874.58   1
  -4   0 -14 66680.0 3119.04   1
  -4   0 -15 26465.9 1992.35   1
  -4   0 -16 22640.9 1951.85   1
  -4   0 -17 6147.08 1107.03   1
  -4   0 -18 16069.2 1755.78   1
  -4   0 -19 23401.4 2169.59   1
  -4   0 -20 9632.95 1483.53   1
  -4   0 -21 2555.09 859.239   1
   4   1 -22 14141.8 1875.40   1
   4   1 -21 18787.8 2109.48   1
   4   1 -20 2416.46 823.958   1
   4   1 -19-182.869 573.298   1
   4   1 -18 5956.80 1130.94   1
   4   1 -17 3924.16 989.331   1
   4   1 -16 13574.2 1538.03   2
   4   1 -16 16694.2 1701.91   1
   4   1 -15 59453.5 3064.66   2
   4   1 -14 2155.71 687.350   2
   4   1 -13 9672.53 1217.42   2
   4   1 -12 31677.0 2051.32   2
  -4  -1  12 33154.8 1813.06   3
   4   1 -11 97183.9 3578.18   2
   4   1 -10 56911.7 2557.06   2
  -4  -1   9 31573.7 1807.05   2
   4   1  -9 28663.8 1705.02   2
  -4  -1   8 8377.01 884.319   2
   4   1  -8 8538.44 954.126   2
  -4  -1   7 14202.9 1081.53   2
   4   1  -7 11314.0 959.216   2
  -4  -1   6 28028.5 1485.77   2
   4   1  -6 24972.6 1366.91   2
  -4  -1   5 100390. 2957.75   2
   4   1  -5 100431. 3063.97   2
  -4  -1   4 22155.0 1178.26   2
   4   1  -4 19843.8 1126.57   2
  -4  -1   3 13818.6 900.322   2
   4   1  -3 13821.1 927.061   2
  -4  -1   2 12929.0 841.850   2
   4   1  -2 12720.0 843.787   2
  -4  -1   2 12572.8 599.826   3
   4   1  -1 173468. 3869.92   2
  -4  -1   1 177494. 3895.37   2
  -4  -1   1 170701. 3465.80   3
   4   1  -1 165029. 3419.17   3
   4   1   0 259226. 5340.94   2
   4   1   0 253601. 5271.29   1
  -4  -1   0 258526. 5025.10   3
   4   1   0 257163. 5028.68   3
  -4  -1  -1 202721. 4296.30   3
  -4  -1  -1 209351. 4430.30   1
   4   1   1 205952. 4422.25   1
   4   1   1 199822. 4279.58   3
  -4  -1  -2 133176. 3214.75   1
   4   1   2 136750. 3217.38   1
  -4  -1  -2 128588. 3201.38   3
   4   1   2 129914. 3185.17   3
  -4  -1  -3 13120.5 859.613   1
  -4  -1  -3 12107.6 885.229   3
   4   1   3 11451.3 827.706   3
   4   1   3 12498.8 814.911   1
  -4  -1  -4 2780.29 498.288   1
  -4  -1  -4 2182.28 502.935   3
   4   1   4 2462.12 440.861   3
   4   1   4 2784.02 442.039   1
  -4  -1  -5 193583. 4697.13   1
  -4  -1  -5 209172. 5159.87   3
   4   1   5 200053. 4895.49   3
   4   1   5 202983. 4727.68   1
  -4  -1  -6 179025. 4466.35   1
   4   1   6 178613. 4433.92   1
   4   1   6 176148. 4658.02   3
  -4  -1  -6 178611. 4781.93   3
   4   1   7 28756.2 1515.17   1
  -4  -1  -7 29116.9 1691.09   3
  -4  -1  -7 31191.1 1574.54   1
   4   1   7 30009.9 1697.43   3
  -4  -1  -8 2843.77 545.359   1
   4   1   8 3248.17 585.253   1
  -4  -1  -8 3098.55 658.868   3
   4   1   9 8118.56 923.313   1
  -4  -1  -9 7533.77 863.962   1
  -4  -1 -10 59266.3 2600.69   1
  -4  -1 -11 43957.9 2267.07   1
  -4  -1 -12 51292.0 2587.42   1
  -4  -1 -13 15087.6 1427.87   1
  -4  -1 -14 8788.00 1195.36   1
  -4  -1 -15 21405.6 1816.87   1
  -4  -1 -16 62106.5 3316.17   1
  -4  -1 -17 18539.4 1849.34   1
  -4  -1 -18 2369.08 718.316   1
  -4  -1 -19 1154.95 675.213   1
  -4  -1 -20 3724.59 1033.09   1
  -4  -1 -21 11675.2 1692.28   1
   4   2 -22 2072.36 898.910   1
   4   2 -21 7282.89 1444.21   1
   4   2 -20 14731.7 1827.99   1
   4   2 -19 9083.17 1448.18   1
   4   2 -18 8800.35 1311.24   2
   4   2 -18 12520.2 1578.05   1
   4   2 -17 2022.69 706.826   2
   4   2 -16 10039.8 1294.37   2
   4   2 -15 34528.1 2327.97   2
   4   2 -14 69493.2 3261.30   2
   4   2 -13 84163.3 3490.56   2
  -4  -2  12 10666.9 1001.56   3
   4   2 -12 11412.2 1223.94   2
  -4  -2  11 19132.0 1260.24   3
   4   2 -11 18063.9 1478.63   2
  -4  -2  10 32591.5 1556.81   3
   4   2 -10 30372.9 1845.17   2
   4   2  -9 36285.6 1932.61   2
  -4  -2   9 39293.2 2029.36   2
  -4  -2   8 43751.3 2060.07   2
   4   2  -8 38485.3 1890.93   2
   4   2  -7 62899.7 2441.66   2
  -4  -2   7 67622.1 2510.67   2
  -4  -2   6 80111.5 2673.83   2
   4   2  -6 83872.3 2816.05   2
  -4  -2   5 4753.71 629.005   2
   4   2  -5 4464.58 652.717   2
  -4  -2   4 3173.75 550.907   2
   4   2  -4 1605.45 461.814   2
  -4  -2   3 120427. 3120.49   2
   4   2  -3 117213. 3141.14   2
  -4  -2   2 2846.38 473.207   2
   4   2  -2 2964.62 494.449   2
  -4  -2   2 3046.28 258.201   3
   4   2  -1 9213.03 762.806   2
   4   2  -1 9351.89 748.799   1
  -4  -2   1 10027.6 499.080   3
   4   2  -1 9534.20 490.797   3
   4   2   0 68163.2 2161.38   2
   4   2   0 67478.4 2105.25   1
  -4  -2   0 68679.0 1758.78   3
   4   2   0 68438.3 1768.36   3
  -4  -2  -1 1749.41 329.207   3
   4   2   1 951.016 298.768   1
  -4  -2  -1 1971.75 400.510   1
   4   2   1 1801.88 343.304   3
  -4  -2  -2 283808. 6034.87   1
  -4  -2  -2 290975. 5906.51   3
   4   2   2 287764. 6025.99   1
   4   2   2 281667. 5816.71   3
   4   2   3 497307. 9629.49   1
  -4  -2  -3 491507. 9589.23   3
   4   2   3 496026. 9534.55   3
  -4  -2  -3 507838. 9723.12   1
  -4  -2  -4 42086.2 1768.47   3
  -4  -2  -4 42352.4 1753.87   1
   4   2   4 43794.3 1774.30   1
   4   2   4 40757.9 1696.21   3
   4   2   5 28980.6 1516.59   3
   4   2   5 30647.9 1504.68   1
  -4  -2  -5 29995.9 1514.21   1
  -4  -2  -5 27874.0 1483.41   3
  -4  -2  -6 89302.1 2971.68   1
   4   2   6 89330.2 2991.66   3
   4   2   6 91757.7 2967.93   1
  -4  -2  -7 112342. 3494.96   1
   4   2   7 110179. 3385.47   1
   4   2   7 111158. 3551.06   3
   4   2   8 75087.2 2845.82   1
  -4  -2  -8 76938.7 2885.05   1
  -4  -2  -9 45371.6 2196.68   1
  -4  -2 -10 71786.1 2958.20   1
  -4  -2 -11 3660.27 735.061   1
  -4  -2 -12 22871.4 1747.18   1
  -4  -2 -13 6810.56 1003.06   1
  -4  -2 -14 56671.4 3012.81   1
  -4  -2 -15 28995.1 2193.22   1
  -4  -2 -16 1880.96 699.744   1
  -4  -2 -17-586.718 624.056   1
  -4  -2 -18 12366.9 1581.80   1
  -4  -2 -19 15219.0 1835.59   1
  -4  -2 -20 5099.33 1139.99   1
   4   3 -22 10691.7 1647.25   1
   4   3 -21 10647.0 1589.69   1
   4   3 -20 1331.99 713.257   1
   4   3 -19 530.488 693.980   1
   4   3 -19 588.179 687.791   2
   4   3 -18 12349.0 1539.99   2
   4   3 -17 11467.0 1480.00   2
   4   3 -16 40649.1 2618.69   2
   4   3 -15 14921.9 1543.21   2
   4   3 -14 2823.04 743.086   2
   4   3 -13 38653.6 2291.81   2
  -4  -3  13 37245.0 1931.41   3
  -4  -3  12 58744.8 2360.27   3
   4   3 -12 62672.0 2874.42   2
  -4  -3  11 25642.4 1433.56   3
   4   3 -11 22773.7 1648.30   2
  -4  -3  10 122258. 3367.28   3
   4   3 -10 112858. 3820.99   2
  -4  -3   9 16689.4 1008.24   3
  -4  -3   9 16884.0 1328.37   2
   4   3  -9 15360.6 1260.55   2
   4   3  -8 3154.52 697.194   2
  -4  -3   8 2759.05 575.388   2
  -4  -3   8 2913.26 398.638   3
   4   3  -7 7801.97 912.721   2
  -4  -3   7 9469.64 942.522   2
  -4  -3   7 8472.26 584.152   3
  -4  -3   6 101779. 3148.27   2
   4   3  -6 95707.1 3102.96   2
  -4  -3   6 94688.3 2175.78   3
  -4  -3   5 168487. 4258.02   2
   4   3  -5 162741. 4234.19   2
  -4  -3   5 157763. 3045.24   3
  -4  -3   4 47670.5 1888.99   2
   4   3  -4 44239.8 1867.92   2
  -4  -3   3 35336.4 1589.05   2
   4   3  -3 33337.0 1578.56   2
   4   3  -2 13535.8 962.407   2
   4   3  -2 11418.4 845.894   1
  -4  -3   1 53773.5 1293.06   3
   4   3  -1 50615.7 1896.65   1
   4   3  -1 49967.7 1279.19   3
   4   3  -1 50539.7 1944.04   2
   4   3   0 151900. 3846.39   1
  -4  -3   0 152098. 3879.86   1
   4   3   0 154120. 3236.82   3
  -4  -3   0 157289. 3232.78   3
   4   3   1 319964. 6740.17   1
  -4  -3  -1 329078. 6826.54   1
   4   3   1 316909. 6188.81   3
  -4  -3  -2 19247.9 1147.33   1
   4   3   2 17676.0 939.741   3
   4   3   2 19625.0 1146.11   1
   4   3   3 69233.3 2208.11   3
  -4  -3  -3 71946.1 2473.55   1
   4   3   3 70528.0 2406.31   1
  -4  -3  -4 60694.6 2317.20   1
   4   3   4 63619.2 2327.19   1
   4   3   4 62308.0 2197.67   3
  -4  -3  -5 60153.3 2345.97   1
   4   3   5 57692.0 2300.59   1
   4   3   5 58801.1 2241.93   3
  -4  -3  -6 61620.0 2469.59   1
   4   3   6 63913.0 2485.62   3
   4   3   6 62489.7 2500.59   1
  -4  -3  -7 15095.7 1212.03   1
   4   3   7 12511.0 1103.73   1
   4   3   7 13044.7 1130.06   3
  -4  -3  -8 397.715 359.688   1
  -4  -3  -9 8006.70 993.818   1
  -4  -3 -10 26628.0 1790.77   1
  -4  -3 -11 47696.4 2490.55   1
  -4  -3 -12 26665.2 1910.85   1
  -4  -3 -13 6815.60 1115.72   1
  -4  -3 -14 1809.13 661.948   1
  -4  -3 -15 671.964 497.523   1
  -4  -3 -16 16596.5 1732.91   1
  -4  -3 -17 15502.6 1743.64   1
  -4  -3 -18 10587.9 1478.42   1
  -4  -3 -19-308.681 741.315   1
  -4  -3 -20 6250.80 1281.85   1
   4   4 -22-238.470 783.218   1
   4   4 -21 1370.32 685.062   1
   4   4 -20 3727.09 1133.96   2
   4   4 -20 1609.89 716.530   1
   4   4 -19 26511.4 2273.17   2
   4   4 -18 5429.63 1093.87   2
   4   4 -17 1524.01 653.697   2
   4   4 -16 6243.03 1077.80   2
   4   4 -15 18203.5 1740.05   2
   4   4 -14 55688.8 2936.75   2
   4   4 -13 29211.4 1996.09   2
  -4  -4  13 27430.4 1598.51   3
  -4  -4  12 2179.49 468.988   3
   4   4 -12 1210.46 628.466   2
   4   4 -11 11770.5 1198.57   2
  -4  -4  11 12912.6 953.420   3
   4   4 -10 530.535 447.844   2
  -4  -4  10 438.210 279.731   3
  -4  -4   9 194479. 5237.63   2
   4   4  -9 185897. 5157.87   2
  -4  -4   9 181057. 4143.20   3
  -4  -4   8 89637.7 3179.78   2
   4   4  -8 87824.6 3140.56   2
  -4  -4   8 79546.7 2158.97   3
  -4  -4   7 16440.8 722.780   3
  -4  -4   7 16953.5 1231.97   2
   4   4  -7 15603.3 1218.87   2
  -4  -4   6 575.829 353.539   2
   4   4  -6 331.404 390.845   2
  -4  -4   6 391.428 134.592   3
  -4  -4   5 1805.40 473.601   2
   4   4  -5 1931.85 502.965   2
  -4  -4   4 5622.01 684.345   2
   4   4  -4 4666.69 650.580   2
  -4  -4   3 46362.9 1901.83   2
   4   4  -3 43596.5 1876.83   2
   4   4  -2 93911.0 2914.65   2
   4   4  -2 92047.5 2841.48   1
   4   4  -1 37775.4 1702.23   2
   4   4  -1 36074.2 1650.19   1
   4   4  -1 38354.0 1064.63   3
  -4  -4   0 24817.9 1366.19   1
   4   4   0 23956.1 910.968   3
   4   4   0 23788.1 1335.77   1
   4   4   1 43641.1 1844.56   1
   4   4   1 43237.4 1468.28   3
  -4  -4  -1 46224.9 1944.86   1
  -4  -4  -2 37840.0 1747.64   1
   4   4   2 38014.2 1750.84   1
   4   4   2 35514.5 1440.46   3
   4   4   3 63630.0 2174.93   3
   4   4   3 64653.2 2419.67   1
  -4  -4  -3 67410.0 2503.50   1
  -4  -4  -4 42854.1 1984.79   1
   4   4   4 41894.6 1944.91   1
   4   4   4 40959.2 1781.64   3
   4   4   5 3418.51 574.242   3
  -4  -4  -5 3099.87 609.126   1
   4   4   5 2499.65 547.127   1
  -4  -4  -6-88.6703 374.047   1
   4   4   6 340.367 336.503   1
   4   4   6 64.9476 300.390   3
  -4  -4  -7 14582.1 1239.06   1
  -4  -4  -8 92980.6 3476.26   1
  -4  -4  -9 44802.1 2375.33   1
  -4  -4 -10 25897.3 1864.11   1
  -4  -4 -11 1443.47 566.497   1
  -4  -4 -12 28581.8 2059.71   1
  -4  -4 -13 49149.2 2832.25   1
  -4  -4 -14 14491.1 1550.37   1
  -4  -4 -15 7555.81 1247.32   1
  -4  -4 -16-309.154 634.231   1
  -4  -4 -17 942.608 662.103   1
  -4  -4 -18 19994.3 2060.43   1
  -4  -4 -19 21358.5 2265.97   1
   4   5 -22 4032.94 1205.71   1
   4   5 -21 9248.60 1542.72   2
   4   5 -21 9093.97 1493.33   1
   4   5 -20 16973.5 1930.99   2
   4   5 -19 216.902 632.402   2
   4   5 -18 11644.1 1541.96   2
   4   5 -17 14808.2 1641.44   2
   4   5 -16 16028.8 1660.02   2
   4   5 -15 19238.1 1785.73   2
  -4  -5  14-327.435 353.773   3
   4   5 -14 213.730 544.955   2
  -4  -5  13 936.100 372.100   3
   4   5 -13 1081.19 580.711   2
   4   5 -12 42639.9 2343.36   2
  -4  -5  12 42916.0 1876.21   3
   4   5 -11 19279.1 1497.49   2
  -4  -5  11 19887.0 1158.79   3
   4   5 -10 101229. 3628.14   2
  -4  -5  10 97972.7 2764.95   3
   4   5  -9 11646.5 1148.88   2
  -4  -5   9 11991.1 749.635   3
  -4  -5   8 695.136 377.941   2
   4   5  -8 1636.27 524.716   2
  -4  -5   7 74216.7 2777.99   2
   4   5  -7 74389.7 2861.55   2
  -4  -5   7 70022.4 1733.75   3
  -4  -5   6 28080.7 1577.05   2
   4   5  -6 23520.8 1435.78   2
   4   5  -5 21945.3 1417.51   2
  -4  -5   5 23530.4 1434.97   2
  -4  -5   4 74262.3 2630.46   2
   4   5  -4 68832.0 2605.16   2
   4   5  -3 1737.15 482.877   2
   4   5  -3 2532.00 491.454   1
   4   5  -2 48633.8 2053.03   2
   4   5  -2 43807.0 1046.42   3
   4   5  -2 46078.0 1965.03   1
   4   5  -1 107143. 3319.80   2
   4   5  -1 109911. 3287.72   1
   4   5  -1 108969. 2381.58   3
  -4  -5   0 84811.2 2898.45   1
   4   5   0 89904.6 2248.79   3
   4   5   0 86057.6 2887.31   1
   4   5   1 123238. 3057.36   3
   4   5   1 112269. 3475.62   1
  -4  -5  -1 117309. 3572.07   1
   4   5   2 35311.4 1763.43   1
  -4  -5  -2 34771.5 1798.60   1
   4   5   2 38007.2 1560.88   3
   4   5   3 26913.2 1406.98   3
  -4  -5  -3 24565.0 1522.79   1
   4   5   3 23650.1 1465.20   1
   4   5   4 151512. 4102.98   3
  -4  -5  -4 142918. 4249.49   1
   4   5   4 136792. 4152.73   1
   4   5   5 34674.1 1787.29   3
  -4  -5  -5 33938.0 1886.57   1
  -4  -5  -6 46284.1 2305.10   1
   4   5   6 49265.1 2277.26   3
  -4  -5  -7 21122.3 1573.53   1
  -4  -5  -8 282.775 407.439   1
  -4  -5  -9 31353.8 2049.46   1
  -4  -5 -10 44461.6 2602.44   1
  -4  -5 -11 71186.2 3394.88   1
  -4  -5 -12 29334.2 2174.51   1
  -4  -5 -13 6129.69 1042.57   1
  -4  -5 -14 5044.16 1082.93   1
  -4  -5 -15 5508.30 1068.50   1
  -4  -5 -16 22350.4 2141.37   1
  -4  -5 -17 17970.4 1988.88   1
  -4  -5 -18 2160.73 1035.40   1
   4   6 -22 786.081 717.746   2
   4   6 -22 308.388 697.135   1
   4   6 -21 128.705 650.477   2
   4   6 -20 13106.3 1749.32   2
   4   6 -19 16555.4 1818.73   2
   4   6 -18 5793.38 1139.06   2
   4   6 -17 1029.00 729.322   2
   4   6 -16 9526.49 1357.30   2
   4   6 -15 6352.30 1136.11   2
   4   6 -14 27197.8 2060.45   2
  -4  -6  14 26380.3 1597.58   3
   4   6 -13 92312.8 3699.88   2
  -4  -6  13 95007.9 3115.67   3
   4   6 -12 22999.8 1767.56   2
  -4  -6  12 23472.8 1326.21   3
   4   6 -11 3641.70 731.916   2
  -4  -6  11 4123.27 535.326   3
   4   6 -10 20377.6 1635.00   2
  -4  -6  10 19138.4 1022.97   3
  -4  -6   9 55954.2 1740.65   3
   4   6  -9 57067.5 2635.13   2
  -4  -6   8 105014. 2477.45   3
   4   6  -8 108385. 3719.88   2
  -4  -6   7 22045.7 1480.81   2
   4   6  -7 20024.7 1425.99   2
  -4  -6   7 19653.1 751.733   3
  -4  -6   6 26806.2 1615.77   2
   4   6  -6 24020.2 1558.99   2
  -4  -6   5 15425.2 1178.67   2
   4   6  -5 14619.0 1224.30   2
   4   6  -4 84292.7 2929.95   1
   4   6  -4 85776.5 3011.59   2
   4   6  -3 202382. 5230.15   2
   4   6  -3 200446. 5135.11   1
   4   6  -2 259929. 6235.89   2
   4   6  -2 254591. 6074.87   1
  -4  -6   1 13390.1 1100.92   1
   4   6  -1 11718.6 1051.98   1
   4   6   0 13628.8 1123.34   1
  -4  -6   0 14582.9 1175.92   1
   4   6   0 14597.3 786.618   3
   4   6   1 21327.0 1409.65   1
  -4  -6  -1 25344.1 1558.00   1
   4   6   1 23095.3 1111.61   3
   4   6   2 45189.2 2130.12   1
  -4  -6  -2 42798.7 2093.23   1
   4   6   2 44373.8 1725.23   3
   4   6   3 30107.1 1494.05   3
  -4  -6  -3 32605.6 1846.96   1
  -4  -6  -4 59697.3 2649.68   1
   4   6   4 59324.0 2321.10   3
  -4  -6  -5 534.568 469.176   1
   4   6   5 843.795 434.687   3
  -4  -6  -6 5564.69 898.798   1
  -4  -6  -7 54490.5 2669.54   1
  -4  -6  -8 51538.3 2658.11   1
  -4  -6  -9 25821.3 1922.32   1
  -4  -6 -10 2302.89 684.997   1
  -4  -6 -11-463.410 550.112   1
  -4  -6 -12 1426.71 666.902   1
  -4  -6 -13 56168.2 3211.14   1
  -4  -6 -14 25335.2 2209.25   1
  -4  -6 -15 12101.6 1599.87   1
  -4  -6 -16 3749.24 1004.08   1
  -4  -6 -17 7562.37 1390.33   1
  -4  -6 -18 12909.9 1822.48   1
   4   7 -23 5178.37 1255.50   2
   4   7 -22 9655.88 1611.13   2
   4   7 -21 3496.62 1001.52   2
   4   7 -20-740.969 726.417   2
   4   7 -19-622.336 617.314   2
   4   7 -18 1394.75 758.240   2
   4   7 -17 19232.6 1954.66   2
   4   7 -16 14402.5 1671.62   2
   4   7 -15 24197.2 1994.31   2
   4   7 -14 5440.33 1090.30   2
  -4  -7  14 5619.94 757.226   3
   4   7 -13 6757.74 1053.57   2
  -4  -7  13 7359.30 795.784   3
   4   7 -12 48655.1 2641.54   2
  -4  -7  12 47825.8 1933.73   3
   4   7 -11 50832.9 2735.82   2
  -4  -7  11 49147.2 1849.12   3
  -4  -7  10 20787.4 1051.64   3
   4   7 -10 19473.8 1579.18   2
  -4  -7   9 3607.65 395.802   3
   4   7  -9 3907.76 799.945   2
   4   7  -8 29248.2 1866.80   2
  -4  -7   8 26387.0 1009.92   3
   4   7  -7 56449.2 2547.08   2
   4   7  -6 74029.1 2964.33   2
   4   7  -6 70711.5 1576.69   3
   4   7  -5 90262.5 3238.60   2
   4   7  -5 81708.0 3093.68   1
   4   7  -4 7212.79 915.333   2
   4   7  -4 7019.47 875.549   1
   4   7  -4 6742.17 340.449   3
   4   7  -3 9158.45 978.356   2
   4   7  -3 7113.33 849.557   1
   4   7  -2 8488.68 970.395   1
   4   7  -2 8758.42 955.677   2
   4   7  -1 48656.7 2225.87   1
  -4  -7   1 47144.1 2264.45   1
  -4  -7   0 79812.7 3002.68   1
   4   7   0 72510.6 2847.13   1
  -4  -7  -1 16308.7 1341.26   1
  -4  -7  -2 23183.3 1572.15   1
   4   7   3 1650.33 397.320   3
  -4  -7  -3 1785.73 526.356   1
   4   7   4 88729.0 3058.33   3
  -4  -7  -4 90706.8 3484.38   1
   4   7   5 73348.4 2841.53   3
  -4  -7  -5 74033.1 3149.90   1
  -4  -7  -6 35926.7 2185.54   1
  -4  -7  -7 12009.6 1279.98   1
  -4  -7  -8 1814.91 581.981   1
  -4  -7  -9 2176.05 665.783   1
  -4  -7 -10 31191.4 2253.72   1
  -4  -7 -11 30259.9 2274.56   1
  -4  -7 -12 28059.4 2240.71   1
  -4  -7 -13 6976.95 1362.48   1
  -4  -7 -14 327.934 631.129   1
  -4  -7 -15 25660.2 2393.38   1
  -4  -7 -16 17921.9 2040.79   1
  -4  -7 -17 10204.0 1615.15   1
   4   8 -23 741.847 721.047   2
   4   8 -22-64.5147 843.094   2
   4   8 -21 1727.87 860.826   2
   4   8 -20 5438.22 1143.91   2
   4   8 -19 6105.72 1204.55   2
   4   8 -18 11917.8 1558.53   2
   4   8 -17 14797.6 1686.00   2
   4   8 -16 2730.12 966.216   2
   4   8 -15 39877.2 2589.36   2
   4   8 -14 42740.2 2551.38   2
  -4  -8  14 39308.9 1930.74   3
   4   8 -13 5257.41 940.986   2
  -4  -8  13 4837.97 630.673   3
   4   8 -12 40713.0 2443.36   2
  -4  -8  12 37164.9 1663.81   3
   4   8 -11 2019.10 671.923   2
  -4  -8  11 1650.94 377.419   3
   4   8 -10 10729.1 1211.49   2
  -4  -8  10 11512.3 770.606   3
  -4  -8   9 31061.1 1190.13   3
   4   8  -9 34287.6 2136.34   2
   4   8  -8 44333.4 2350.97   2
   4   8  -8 46760.3 1437.84   3
   4   8  -7 12825.9 1266.35   2
   4   8  -7 14300.5 667.960   3
   4   8  -6 11191.1 1134.66   2
   4   8  -6 9974.70 485.681   3
   4   8  -5 837.605 404.128   2
   4   8  -5 910.429 171.496   3
   4   8  -4 55736.8 2575.55   2
   4   8  -4 56916.1 1471.47   3
   4   8  -3 74755.2 3018.76   2
   4   8  -2 84608.3 3237.12   2
  -4  -8   1 88275.2 3298.88   1
  -4  -8   0 5848.53 840.909   1
  -4  -8  -1 8675.67 1030.72   1
  -4  -8  -2 63818.2 2815.42   1
  -4  -8  -3 85425.7 3450.90   1
  -4  -8  -4 43879.2 2446.10   1
  -4  -8  -5 2909.34 730.968   1
  -4  -8  -6 3752.99 781.927   1
  -4  -8  -7 10051.3 1250.52   1
  -4  -8  -8 30054.2 2138.49   1
  -4  -8  -9 58425.7 3207.11   1
  -4  -8 -10 6649.99 1158.91   1
  -4  -8 -11-754.619 698.620   1
  -4  -8 -12 19120.2 1955.13   1
  -4  -8 -13 5993.46 1221.74   1
  -4  -8 -14 11588.9 1621.13   1
  -4  -8 -15 10178.7 1613.77   1
  -4  -8 -16 569.338 784.358   1
   4   9 -22 1693.92 789.118   2
   4   9 -21 7347.07 1397.03   2
   4   9 -20 2262.72 863.709   2
   4   9 -19 345.109 638.220   2
   4   9 -18 3504.32 1085.74   2
   4   9 -17 48631.9 3078.96   2
   4   9 -16 46419.5 2889.49   2
   4   9 -15 683.665 699.980   2
   4   9 -14-232.592 573.552   2
   4   9 -13 1258.28 538.248   2
  -4  -9  13 3155.05 562.204   3
   4   9 -12 8042.78 1145.26   2
  -4  -9  12 6667.69 704.513   3
   4   9 -11 110505. 4230.16   2
  -4  -9  11 106777. 2999.51   3
   4   9 -10 35515.7 2295.69   2
   4   9 -10 34283.6 1408.63   3
  -4  -9  10 32394.5 1343.32   3
   4   9  -9 895.511 477.956   2
   4   9  -9 1231.74 370.955   3
   4   9  -8 4521.71 446.928   3
   4   9  -8 3531.80 771.915   2
   4   9  -7 1863.64 228.632   3
[truncated: 7,565,212 more chars]
